# Supplementary material for: Crystal structures of the solid solutions Na3Zn0.912Cd0.088B5O10 and Na3Zn0.845Mg0.155B5O10
Source: Acta Crystallogr E Crystallogr Commun. 2017 Oct 24;73(Pt 11):1774–8. doi: 10.1107/S2056989017015249 (PMC5683511; doi:10.1107/S2056989017015249)
Supplement: Supplementary file 1 [file e-73-01774-sup1.cif]

##############################################################################
#                                                                            #
# This CIF contains the data in a paper accepted for publication in          #
# Acta Crystallographica Section E. It conforms to the requirements of       #
# Notes for Authors for Acta Crystallographica Section E, and has been       #
# peer reviewed under the auspices of the IUCr Commission on Journals.       #
#                                                                            #
# Full details of the Crystallographic Information File format               #
# are given in the paper "The Crystallographic Information File (CIF):       #
# a New Standard Archive File for Crystallography" by S. R. Hall, F. H.      #
# Allen and I. D. Brown [Acta Cryst. (1991), A47, 655-685].                  #
#                                                                            #
# The current version of the core CIF dictionary is obtainable from          #
# ftp://ftp.iucr.org/pub/cif_core.dic.                                       #
#                                                                            #
# Software is freely available for graphical display of the structure(s)     #
# in this CIF. For information consult the CIF software page                 #
# http://www.iucr.org/resources/cif/software.                                #
#                                                                            #
# This file may be used for bona fide research purposes within the           #
# scientific community so long as proper attribution is given to the journal # 
# article from which it was obtained.                                        #
#                                                                            #
##############################################################################
data_I
_audit_creation_method     SHELXL-2014
_chemical_name_systematic
;
Trisodium zinc cadmium pentaborate
;
_chemical_name_common     'Trisodium Zinc Cadmium Pentaborate'
_chemical_formula_moiety     'B5 Cd0.088 O10 Zn0.912, 3(Na)'
_chemical_formula_sum     'B5 Cd0.09 Na3 O10 Zn0.91'
_chemical_formula_iupac     'Na3 Zn0.912 Cd0.088 B5 O10'
_chemical_formula_weight     352.53
_chemical_melting_point     ?
_shelx_space_group_comment
;
The symmetry employed for this shelxl refinement is uniquely defined
by the following loop, which should always be used as a source of
symmetry information in preference to the above space-group names.
They are only intended as comments.
;
_space_group_crystal_system     orthorhombic
_space_group_name_H-M_alt     'P b c a'
_space_group_name_Hall     '-P 2ac 2ab'
loop_
    _space_group_symop_operation_xyz
    'x, y, z'
    '-x+1/2, -y, z+1/2'
    '-x, y+1/2, -z+1/2'
    'x+1/2, -y+1/2, -z'
    '-x, -y, -z'
    'x-1/2, y, -z-1/2'
    'x, -y-1/2, z-1/2'
    '-x-1/2, y-1/2, z'
_cell_length_a     7.9407(14)
_cell_length_b     12.293(2)
_cell_length_c     18.0684(19)
_cell_angle_alpha     90
_cell_angle_beta     90
_cell_angle_gamma     90
_cell_volume     1763.7(5)
_cell_formula_units_Z     8
_cell_measurement_reflns_used     25
_cell_measurement_theta_min     12.12
_cell_measurement_theta_max     22.23
_cell_measurement_temperature     293(2)
_exptl_crystal_description     prism
_exptl_crystal_colour     colorless
_exptl_crystal_size_max     0.30
_exptl_crystal_size_mid     0.10
_exptl_crystal_size_min     0.10
_exptl_crystal_density_diffrn     2.655
_exptl_crystal_density_meas     ?
_exptl_crystal_density_method     'not measured'
_exptl_crystal_F_000     1356.7
_exptl_absorpt_coefficient_mu     2.951
_exptl_absorpt_correction_type     psi-scan
_exptl_absorpt_process_details
;
(Kopfmann & Huber, 1968)
;
_shelx_estimated_absorpt_T_min     0.709
_shelx_estimated_absorpt_T_max     0.744
_exptl_absorpt_correction_T_min     0.703
_exptl_absorpt_correction_T_max     0.752
_exptl_special_details     ?
_diffrn_ambient_temperature     293(2)
_diffrn_radiation_type     MoK\a
_diffrn_radiation_wavelength     0.71073
_diffrn_measurement_device_type     'Rigaku AFC-7R'
_diffrn_measurement_method     '2\q - \w'
_diffrn_detector_area_resol_mean     ?
_diffrn_reflns_number     3006
_diffrn_reflns_av_R_equivalents     0.0612
_diffrn_reflns_theta_min     2.254
_diffrn_reflns_theta_max     29.958
_diffrn_reflns_theta_full     25.242
_diffrn_measured_fraction_theta_max     1.000
_diffrn_measured_fraction_theta_full     1.000
_diffrn_reflns_limit_h_min     0
_diffrn_reflns_limit_h_max     11
_diffrn_reflns_limit_k_min     0
_diffrn_reflns_limit_k_max     17
_diffrn_reflns_limit_l_min     0
_diffrn_reflns_limit_l_max     25
_diffrn_standards_number     3
_diffrn_standards_interval_count     150
_diffrn_standards_interval_time     120
_diffrn_standards_decay_%     2.23
_refine_special_details     ?
_reflns_number_total     2562
_reflns_number_gt     1557
_reflns_threshold_expression     'I > 2\s(I)'
_refine_ls_structure_factor_coef     Fsqd
_refine_ls_matrix_type     full
_refine_ls_R_factor_all     0.0943
_refine_ls_R_factor_gt     0.0374
_refine_ls_wR_factor_gt     0.0673
_refine_ls_wR_factor_ref     0.0723
_refine_ls_goodness_of_fit_ref     0.911
_refine_ls_restrained_S_all     0.911
_refine_ls_number_reflns     2562
_refine_ls_number_parameters     174
_refine_ls_number_restraints     0
_refine_ls_hydrogen_treatment     undef
_refine_ls_weighting_scheme     calc
_refine_ls_weighting_details
                      'w=1/[\s^2^(Fo^2^)+(0.0224P)^2^] where P=(Fo^2^+2Fc^2^)/3'
_atom_sites_solution_hydrogens     .
_atom_sites_solution_primary     ?
_atom_sites_solution_secondary     ?
_refine_ls_shift/su_max     0.001
_refine_ls_shift/su_mean     0.000
_refine_diff_density_max     0.454
_refine_diff_density_min     -0.448
_refine_ls_extinction_method
;
SHELXL2014 (Sheldrick, 2015)
;
_refine_ls_extinction_coef     0.00127(16)
_refine_ls_extinction_expression
                                  'Fc^*^=kFc[1+0.001xFc^2^\l^3^/sin(2\q)]^-1/4^'
loop_
    _atom_type_symbol
    _atom_type_description
    _atom_type_scat_dispersion_real
    _atom_type_scat_dispersion_imag
    _atom_type_scat_source
    'B' 'B' 0.0013 0.0007
                         'International Tables Vol C Tables 4.2.6.8 and 6.1.1.4'
    'O' 'O' 0.0106 0.0060
                         'International Tables Vol C Tables 4.2.6.8 and 6.1.1.4'
    'Na' 'Na' 0.0362 0.0249
                         'International Tables Vol C Tables 4.2.6.8 and 6.1.1.4'
    'Cd' 'Cd' -0.8075 1.2024
                         'International Tables Vol C Tables 4.2.6.8 and 6.1.1.4'
    'Zn' 'Zn' 0.2839 1.4301
                         'International Tables Vol C Tables 4.2.6.8 and 6.1.1.4'
_computing_data_collection
;
<i>Rigaku/AFC Diffractometer Control Software</i> (Rigaku Corporation,
1994)
;
_computing_cell_refinement
;
<i>Rigaku/AFC Diffractometer Control Software</i> (Rigaku Corporation,
1994)
;
_computing_data_reduction
;
<i>Rigaku/AFC Diffractometer Control Software</i> (Rigaku Corporation,
1994)
;
_computing_structure_solution
;
SHELXS97 (Sheldrick, 2008)
;
_computing_structure_refinement
;
SHELXL2014 (Sheldrick, 2015)
;
_computing_molecular_graphics
;
ATOMS (Dowty, 1999)
;
_computing_publication_material
;
publCIF (Westrip, 2010)
;
loop_
    _atom_site_type_symbol
    _atom_site_label
    _atom_site_fract_x
    _atom_site_fract_y
    _atom_site_fract_z
    _atom_site_U_iso_or_equiv
    _atom_site_adp_type
    _atom_site_calc_flag
    _atom_site_occupancy
    _atom_site_disorder_assembly
    _atom_site_disorder_group
    Na Na1 0.8291(2) 0.41887(12) 0.07922(8) 0.0318(4) Uani d 1 . .
    Na Na2 0.69268(17) 0.65268(11) 0.25478(7) 0.0248(3) Uani d 1 . .
    Na Na3 0.79023(18) 0.42762(12) 0.42997(7) 0.0271(4) Uani d 1 . .
    Zn Zn1 0.42413(4) 0.67826(3) 0.09632(2) 0.01812(12) Uani d 0.912(4) . .
    Cd Cd1 0.42413(4) 0.67826(3) 0.09632(2) 0.01812(12) Uani d 0.088(4) . .
    B B1 0.4192(5) 0.1571(3) 0.0744(2) 0.0195(8) Uani d 1 . .
    B B2 0.7256(5) 0.1729(4) 0.07257(19) 0.0198(8) Uani d 1 . .
    B B3 0.5612(5) 0.2868(3) 0.16320(19) 0.0174(7) Uani d 1 . .
    B B4 0.5534(5) 0.3497(3) 0.2967(2) 0.0206(8) Uani d 1 . .
    B B5 0.4884(6) 0.4782(3) 0.1978(2) 0.0239(9) Uani d 1 . .
    O O1 0.2779(3) 0.1189(2) 0.04400(13) 0.0260(6) Uani d 1 . .
    O O2 0.4154(3) 0.22647(18) 0.13473(12) 0.0211(5) Uani d 1 . .
    O O3 0.5761(3) 0.1244(2) 0.04691(13) 0.0261(6) Uani d 1 . .
    O O4 0.7176(3) 0.2455(2) 0.13046(12) 0.0215(5) Uani d 1 . .
    O O5 0.8686(3) 0.1418(2) 0.04139(13) 0.0286(6) Uani d 1 . .
    O O6 0.5712(3) 0.27092(17) 0.24380(12) 0.0220(5) Uani d 1 . .
    O O7 0.5416(3) 0.40273(18) 0.14568(12) 0.0226(6) Uani d 1 . .
    O O8 0.5100(4) 0.4541(2) 0.27321(13) 0.0380(8) Uani d 1 . .
    O O9 0.5732(3) 0.33154(19) 0.36916(11) 0.0241(5) Uani d 1 . .
    O O10 0.4228(4) 0.5721(2) 0.18019(14) 0.0390(7) Uani d 1 . .
loop_
    _atom_site_aniso_label
    _atom_site_aniso_U_11
    _atom_site_aniso_U_22
    _atom_site_aniso_U_33
    _atom_site_aniso_U_12
    _atom_site_aniso_U_13
    _atom_site_aniso_U_23
    Na1 0.0399(9) 0.0298(8) 0.0258(8) -0.0017(7) -0.0048(7) 0.0019(6)
    Na2 0.0245(7) 0.0292(7) 0.0206(6) -0.0011(7) 0.0013(6) -0.0035(7)
    Na3 0.0333(8) 0.0298(8) 0.0184(6) 0.0006(7) -0.0012(6) 0.0029(6)
    Zn1 0.01764(18) 0.01970(19) 0.01702(17) -0.00189(18) 0.00014(17)
                                                                    -0.00138(16)
    Cd1 0.01764(18) 0.01970(19) 0.01702(17) -0.00189(18) 0.00014(17)
                                                                    -0.00138(16)
    B1 0.0197(17) 0.0201(19) 0.0188(16) -0.0030(19) -0.0011(17) -0.0027(14)
    B2 0.0202(18) 0.026(2) 0.0135(15) 0.0030(19) -0.0009(14) -0.0027(17)
    B3 0.0195(18) 0.0194(16) 0.0134(15) -0.0001(16) -0.0001(16) -0.0009(13)
    B4 0.0191(19) 0.027(2) 0.0160(17) 0.0037(17) -0.0023(15) -0.0037(15)
    B5 0.028(2) 0.019(2) 0.025(2) 0.0007(17) -0.0021(18) -0.0050(17)
    O1 0.0208(13) 0.0307(14) 0.0266(13) -0.0029(12) -0.0025(12) -0.0080(11)
    O2 0.0178(11) 0.0250(12) 0.0204(11) -0.0016(11) -0.0011(11) -0.0049(9)
    O3 0.0212(12) 0.0332(14) 0.0239(12) 0.0000(13) 0.0006(12) -0.0142(11)
    O4 0.0187(12) 0.0255(13) 0.0204(11) 0.0009(11) -0.0005(10) -0.0092(11)
    O5 0.0214(12) 0.0390(15) 0.0253(13) 0.0061(12) 0.0001(11) -0.0140(12)
    O6 0.0318(13) 0.0200(11) 0.0142(10) 0.0056(12) 0.0008(11) -0.0002(9)
    O7 0.0358(16) 0.0149(11) 0.0173(11) 0.0007(11) -0.0015(10) -0.0009(9)
    O8 0.068(2) 0.0257(14) 0.0206(13) 0.0200(14) -0.0123(14) -0.0084(11)
    O9 0.0271(12) 0.0320(13) 0.0133(10) 0.0012(14) -0.0030(11) -0.0030(10)
    O10 0.061(2) 0.0242(13) 0.0322(14) 0.0203(15) 0.0125(15) 0.0114(11)
_geom_special_details
;
 All esds (except the esd in the dihedral angle between two l.s. planes)
 are estimated using the full covariance matrix.  The cell esds are taken
 into account individually in the estimation of esds in distances, angles
 and torsion angles; correlations between esds in cell parameters are only
 used when they are defined by crystal symmetry.  An approximate (isotropic)
 treatment of cell esds is used for estimating esds involving l.s. planes.
;
loop_
    _geom_bond_atom_site_label_1
    _geom_bond_atom_site_label_2
    _geom_bond_site_symmetry_2
    _geom_bond_distance
    _geom_bond_publ_flag
    Na1 O1 4 2.310(3) y
    Na1 O9 6_656 2.404(3) y
    Na1 O4 . 2.487(3) y
    Na1 O7 . 2.587(3) y
    Na1 O3 8_765 2.700(3) y
    Na1 B4 6_656 2.986(4) ?
    Na1 B1 4 3.015(4) ?
    Na1 O3 4 3.054(3) y
    Na1 O8 6_656 3.059(3) y
    Na1 B3 . 3.076(4) ?
    Na1 B2 . 3.135(5) ?
    Na1 B2 8_765 3.155(5) ?
    Na1 Na3 2_664 3.4250(19) ?
    Na1 Cd1 8_755 3.5614(16) ?
    Na2 O2 3_655 2.355(3) y
    Na2 O6 8_765 2.381(3) y
    Na2 O10 6_656 2.388(3) y
    Na2 O6 3_655 2.550(3) y
    Na2 O4 8_765 2.618(3) y
    Na2 O10 . 2.719(3) y
    Na2 O8 . 2.859(3) y
    Na2 B5 . 2.879(4) ?
    Na2 B3 3_655 2.996(4) ?
    Na2 B3 8_765 3.046(4) ?
    Na2 Zn1 6_656 3.2734(14) ?
    Na2 Cd1 6_656 3.2734(14) ?
    Na3 O5 7_566 2.273(3) y
    Na3 O9 . 2.361(3) y
    Na3 O7 6_656 2.438(3) y
    Na3 O1 3_655 2.458(3) y
    Na3 O3 7_566 2.786(3) y
    Na3 B5 6_656 2.862(4) ?
    Na3 O10 6_656 2.868(3) y
    Na3 B2 7_566 2.903(4) ?
    Na3 O2 6_656 2.910(3) y
    Na3 Cd1 6_656 3.2938(16) ?
    Na3 Zn1 6_656 3.2938(16) ?
    Na3 Na1 2_665 3.4250(19) ?
    Zn1 O5 8_765 1.974(2) y
    Zn1 O9 3_655 1.985(2) y
    Zn1 O10 . 2.000(2) y
    Zn1 O1 8_665 2.000(2) y
    Zn1 Na2 6_556 3.2733(14) ?
    Zn1 Na3 6_556 3.2938(16) ?
    Zn1 Na3 3_655 3.5382(16) ?
    Zn1 Na1 8_765 3.5615(16) ?
    B1 O1 . 1.335(4) y
    B1 O2 . 1.384(4) y
    B1 O3 . 1.400(4) y
    B1 Cd1 8_655 2.767(4) ?
    B1 Na1 4_455 3.015(4) ?
    B2 O5 . 1.324(4) y
    B2 O4 . 1.376(4) y
    B2 O3 . 1.407(4) y
    B2 Na3 7_565 2.903(4) ?
    B2 Na1 8_755 3.155(5) ?
    B3 O4 . 1.467(4) y
    B3 O2 . 1.468(4) y
    B3 O7 . 1.468(4) y
    B3 O6 . 1.472(4) y
    B3 Na2 3_645 2.996(4) ?
    B3 Na2 8_755 3.046(4) ?
    B4 O9 . 1.337(4) y
    B4 O6 . 1.369(4) y
    B4 O8 . 1.395(4) y
    B4 Na1 6_556 2.986(4) ?
    B5 O10 . 1.305(5) y
    B5 O7 . 1.388(4) y
    B5 O8 . 1.405(5) y
    B5 Na3 6_556 2.862(4) ?
    O1 Cd1 8_655 2.000(2) ?
    O1 Zn1 8_655 2.000(2) ?
    O1 Na1 4_455 2.310(3) ?
    O1 Na3 3_645 2.458(3) ?
    O2 Na2 3_645 2.355(3) ?
    O2 Na3 6_556 2.910(3) ?
    O3 Na1 8_755 2.700(3) ?
    O3 Na3 7_565 2.786(3) ?
    O4 Na2 8_755 2.618(3) ?
    O5 Cd1 8_755 1.974(2) ?
    O5 Zn1 8_755 1.974(2) ?
    O5 Na3 7_565 2.273(3) ?
    O6 Na2 8_755 2.381(3) ?
    O6 Na2 3_645 2.550(3) ?
    O7 Na3 6_556 2.438(3) ?
    O9 Cd1 3_645 1.985(2) ?
    O9 Zn1 3_645 1.985(2) ?
    O9 Na1 6_556 2.404(3) ?
    O10 Na2 6_556 2.388(3) ?
    O10 Na3 6_556 2.868(3) ?
loop_
    _geom_angle_atom_site_label_1
    _geom_angle_atom_site_label_2
    _geom_angle_atom_site_label_3
    _geom_angle_site_symmetry_1
    _geom_angle_site_symmetry_3
    _geom_angle
    _geom_angle_publ_flag
    O1 Na1 O9 4 6_656 115.21(10) ?
    O1 Na1 O4 4 . 97.12(10) ?
    O9 Na1 O4 6_656 . 76.10(9) ?
    O1 Na1 O7 4 . 106.07(10) ?
    O9 Na1 O7 6_656 . 119.81(9) ?
    O4 Na1 O7 . . 56.45(8) ?
    O1 Na1 O3 4 8_765 91.64(9) ?
    O9 Na1 O3 6_656 8_765 106.08(10) ?
    O4 Na1 O3 . 8_765 169.04(9) ?
    O7 Na1 O3 . 8_765 114.72(9) ?
    O1 Na1 B4 4 6_656 140.44(12) ?
    O9 Na1 B4 6_656 6_656 25.95(9) ?
    O4 Na1 B4 . 6_656 71.88(10) ?
    O7 Na1 B4 . 6_656 98.98(10) ?
    O3 Na1 B4 8_765 6_656 105.21(10) ?
    O1 Na1 B1 4 4 24.80(10) ?
    O9 Na1 B1 6_656 4 91.57(10) ?
    O4 Na1 B1 . 4 99.30(10) ?
    O7 Na1 B1 . 4 127.81(11) ?
    O3 Na1 B1 8_765 4 91.42(10) ?
    B4 Na1 B1 6_656 4 117.46(12) ?
    O1 Na1 B3 4 . 104.34(11) ?
    O9 Na1 B3 6_656 . 97.50(10) ?
    O4 Na1 B3 . . 28.10(9) ?
    O7 Na1 B3 . . 28.40(9) ?
    O3 Na1 B3 8_765 . 142.49(10) ?
    B4 Na1 B3 6_656 . 83.80(11) ?
    B1 Na1 B3 4 . 117.05(11) ?
    O1 Na1 B2 4 . 73.94(10) ?
    O9 Na1 B2 6_656 . 78.20(10) ?
    O4 Na1 B2 . . 25.10(8) ?
    O7 Na1 B2 . . 73.29(9) ?
    O3 Na1 B2 8_765 . 165.25(10) ?
    B4 Na1 B2 6_656 . 84.87(11) ?
    B1 Na1 B2 4 . 74.22(10) ?
    B3 Na1 B2 . . 47.84(10) ?
    O1 Na1 B2 4 8_765 97.93(10) ?
    O9 Na1 B2 6_656 8_765 124.59(10) ?
    O4 Na1 B2 . 8_765 144.44(10) ?
    O7 Na1 B2 . 8_765 88.40(10) ?
    O3 Na1 B2 8_765 8_765 26.37(8) ?
    B4 Na1 B2 6_656 8_765 113.11(11) ?
    B1 Na1 B2 4 8_765 107.72(11) ?
    B3 Na1 B2 . 8_765 116.48(11) ?
    B2 Na1 B2 . 8_765 156.47(6) ?
    O1 Na1 Na3 4 2_664 45.83(7) ?
    O9 Na1 Na3 6_656 2_664 140.76(8) ?
    O4 Na1 Na3 . 2_664 131.83(8) ?
    O7 Na1 Na3 . 2_664 99.41(7) ?
    O3 Na1 Na3 8_765 2_664 52.51(6) ?
    B4 Na1 Na3 6_656 2_664 155.89(9) ?
    B1 Na1 Na3 4 2_664 60.76(8) ?
    B3 Na1 Na3 . 2_664 119.19(9) ?
    B2 Na1 Na3 . 2_664 115.38(8) ?
    B2 Na1 Na3 8_765 2_664 52.17(7) ?
    O1 Na1 Cd1 4 8_755 90.77(8) ?
    O9 Na1 Cd1 6_656 8_755 31.99(6) ?
    O4 Na1 Cd1 . 8_755 56.75(6) ?
    O7 Na1 Cd1 . 8_755 112.43(7) ?
    O3 Na1 Cd1 8_765 8_755 129.97(8) ?
    B4 Na1 Cd1 6_656 8_755 50.97(8) ?
    B1 Na1 Cd1 4 8_755 72.05(8) ?
    B3 Na1 Cd1 . 8_755 84.23(8) ?
    B2 Na1 Cd1 . 8_755 49.21(8) ?
    B2 Na1 Cd1 8_765 8_755 154.29(9) ?
    Na3 Na1 Cd1 2_664 8_755 132.69(5) ?
    O2 Na2 O6 3_655 8_765 97.04(9) ?
    O2 Na2 O10 3_655 6_656 91.24(9) ?
    O6 Na2 O10 8_765 6_656 72.03(10) ?
    O2 Na2 O6 3_655 3_655 58.16(8) ?
    O6 Na2 O6 8_765 3_655 107.46(9) ?
    O10 Na2 O6 6_656 3_655 149.35(10) ?
    O2 Na2 O4 3_655 8_765 131.20(9) ?
    O6 Na2 O4 8_765 8_765 56.51(8) ?
    O10 Na2 O4 6_656 8_765 113.25(11) ?
    O6 Na2 O4 3_655 8_765 89.07(8) ?
    O2 Na2 O10 3_655 . 105.86(10) ?
    O6 Na2 O10 8_765 . 143.33(9) ?
    O10 Na2 O10 6_656 . 134.11(12) ?
    O6 Na2 O10 3_655 . 64.21(8) ?
    O4 Na2 O10 8_765 . 87.01(8) ?
    O2 Na2 O8 3_655 . 92.59(8) ?
    O6 Na2 O8 8_765 . 158.52(10) ?
    O10 Na2 O8 6_656 . 88.67(10) ?
    O6 Na2 O8 3_655 . 93.94(9) ?
    O4 Na2 O8 8_765 . 127.59(8) ?
    O10 Na2 O8 . . 49.20(7) ?
    O2 Na2 B5 3_655 . 112.63(11) ?
    O6 Na2 B5 8_765 . 150.29(11) ?
    O10 Na2 B5 6_656 . 107.34(12) ?
    O6 Na2 B5 3_655 . 88.01(11) ?
    O4 Na2 B5 8_765 . 99.84(10) ?
    O10 Na2 B5 . . 26.77(10) ?
    O8 Na2 B5 . . 28.35(9) ?
    O2 Na2 B3 3_655 3_655 28.77(9) ?
    O6 Na2 B3 8_765 3_655 103.60(10) ?
    O10 Na2 B3 6_656 3_655 119.98(10) ?
    O6 Na2 B3 3_655 3_655 29.39(8) ?
    O4 Na2 B3 8_765 3_655 111.57(10) ?
    O10 Na2 B3 . 3_655 85.15(10) ?
    O8 Na2 B3 . 3_655 94.07(10) ?
    B5 Na2 B3 . 3_655 102.00(12) ?
    O2 Na2 B3 3_655 8_765 119.08(10) ?
    O6 Na2 B3 8_765 8_765 28.21(9) ?
    O10 Na2 B3 6_656 8_765 90.05(11) ?
    O6 Na2 B3 3_655 8_765 102.95(10) ?
    O4 Na2 B3 8_765 8_765 28.77(8) ?
    O10 Na2 B3 . 8_765 115.71(10) ?
    O8 Na2 B3 . 8_765 148.33(10) ?
    B5 Na2 B3 . 8_765 124.77(12) ?
    B3 Na2 B3 3_655 8_765 113.74(13) ?
    O2 Na2 Zn1 3_655 6_656 58.06(6) ?
    O6 Na2 Zn1 8_765 6_656 64.38(6) ?
    O10 Na2 Zn1 6_656 6_656 37.41(6) ?
    O6 Na2 Zn1 3_655 6_656 113.47(7) ?
    O4 Na2 Zn1 8_765 6_656 120.70(7) ?
    O10 Na2 Zn1 . 6_656 152.26(7) ?
    O8 Na2 Zn1 . 6_656 105.74(6) ?
    B5 Na2 Zn1 . 6_656 132.99(9) ?
    B3 Na2 Zn1 3_655 6_656 85.32(8) ?
    B3 Na2 Zn1 8_765 6_656 91.96(8) ?
    O2 Na2 Cd1 3_655 6_656 58.06(6) ?
    O6 Na2 Cd1 8_765 6_656 64.38(6) ?
    O10 Na2 Cd1 6_656 6_656 37.41(6) ?
    O6 Na2 Cd1 3_655 6_656 113.47(7) ?
    O4 Na2 Cd1 8_765 6_656 120.70(7) ?
    O10 Na2 Cd1 . 6_656 152.26(7) ?
    O8 Na2 Cd1 . 6_656 105.74(6) ?
    B5 Na2 Cd1 . 6_656 132.99(9) ?
    B3 Na2 Cd1 3_655 6_656 85.32(8) ?
    B3 Na2 Cd1 8_765 6_656 91.96(8) ?
    Zn1 Na2 Cd1 6_656 6_656 0.000(14) ?
    O5 Na3 O9 7_566 . 115.10(10) ?
    O5 Na3 O7 7_566 6_656 103.02(10) ?
    O9 Na3 O7 . 6_656 105.90(9) ?
    O5 Na3 O1 7_566 3_655 104.47(10) ?
    O9 Na3 O1 . 3_655 114.00(10) ?
    O7 Na3 O1 6_656 3_655 114.05(9) ?
    O5 Na3 O3 7_566 7_566 53.80(8) ?
    O9 Na3 O3 . 7_566 78.04(8) ?
    O7 Na3 O3 6_656 7_566 153.61(9) ?
    O1 Na3 O3 3_655 7_566 86.56(8) ?
    O5 Na3 B5 7_566 6_656 130.19(12) ?
    O9 Na3 B5 . 6_656 97.75(11) ?
    O7 Na3 B5 6_656 6_656 28.97(10) ?
    O1 Na3 B5 3_655 6_656 93.86(11) ?
    O3 Na3 B5 7_566 6_656 175.52(12) ?
    O5 Na3 O10 7_566 6_656 138.30(11) ?
    O9 Na3 O10 . 6_656 104.76(9) ?
    O7 Na3 O10 6_656 6_656 52.28(8) ?
    O1 Na3 O10 3_655 6_656 67.74(8) ?
    O3 Na3 O10 7_566 6_656 153.17(9) ?
    B5 Na3 O10 6_656 6_656 26.34(9) ?
    O5 Na3 B2 7_566 7_566 26.19(10) ?
    O9 Na3 B2 . 7_566 94.07(11) ?
    O7 Na3 B2 6_656 7_566 126.07(11) ?
    O1 Na3 B2 3_655 7_566 101.45(11) ?
    O3 Na3 B2 7_566 7_566 28.54(9) ?
    B5 Na3 B2 6_656 7_566 154.88(13) ?
    O10 Na3 B2 6_656 7_566 160.82(11) ?
    O5 Na3 O2 7_566 6_656 86.75(9) ?
    O9 Na3 O2 . 6_656 68.73(8) ?
    O7 Na3 O2 6_656 6_656 52.31(8) ?
    O1 Na3 O2 3_655 6_656 164.75(9) ?
    O3 Na3 O2 7_566 6_656 108.55(8) ?
    B5 Na3 O2 6_656 6_656 70.91(10) ?
    O10 Na3 O2 6_656 6_656 97.01(8) ?
    B2 Na3 O2 7_566 6_656 93.16(11) ?
    O5 Na3 Cd1 7_566 6_656 112.99(8) ?
    O9 Na3 Cd1 . 6_656 129.54(8) ?
    O7 Na3 Cd1 6_656 6_656 76.84(7) ?
    O1 Na3 Cd1 3_655 6_656 37.25(6) ?
    O3 Na3 Cd1 7_566 6_656 121.39(7) ?
    B5 Na3 Cd1 6_656 6_656 60.18(9) ?
    O10 Na3 Cd1 6_656 6_656 37.07(5) ?
    B2 Na3 Cd1 7_566 6_656 125.68(9) ?
    O2 Na3 Cd1 6_656 6_656 128.80(7) ?
    O5 Na3 Zn1 7_566 6_656 112.99(8) ?
    O9 Na3 Zn1 . 6_656 129.54(8) ?
    O7 Na3 Zn1 6_656 6_656 76.84(7) ?
    O1 Na3 Zn1 3_655 6_656 37.25(6) ?
    O3 Na3 Zn1 7_566 6_656 121.39(7) ?
    B5 Na3 Zn1 6_656 6_656 60.18(9) ?
    O10 Na3 Zn1 6_656 6_656 37.07(5) ?
    B2 Na3 Zn1 7_566 6_656 125.68(9) ?
    O2 Na3 Zn1 6_656 6_656 128.80(7) ?
    Cd1 Na3 Zn1 6_656 6_656 0.000(13) ?
    O5 Na3 Na1 7_566 2_665 65.50(8) ?
    O9 Na3 Na1 . 2_665 116.11(8) ?
    O7 Na3 Na1 6_656 2_665 137.47(8) ?
    O1 Na3 Na1 3_655 2_665 42.40(6) ?
    O3 Na3 Na1 7_566 2_665 50.25(6) ?
    B5 Na3 Na1 6_656 2_665 131.86(10) ?
    O10 Na3 Na1 6_656 2_665 107.87(7) ?
    B2 Na3 Na1 7_566 2_665 59.13(9) ?
    O2 Na3 Na1 6_656 2_665 151.51(7) ?
    Cd1 Na3 Na1 6_656 2_665 71.79(4) ?
    Zn1 Na3 Na1 6_656 2_665 71.79(4) ?
    O5 Zn1 O9 8_765 3_655 111.39(10) y
    O5 Zn1 O10 8_765 . 103.73(11) y
    O9 Zn1 O10 3_655 . 112.42(10) y
    O5 Zn1 O1 8_765 8_665 110.40(9) y
    O9 Zn1 O1 3_655 8_665 120.23(10) y
    O10 Zn1 O1 . 8_665 96.64(12) y
    O5 Zn1 Na2 8_765 6_556 149.29(8) ?
    O9 Zn1 Na2 3_655 6_556 80.73(7) ?
    O10 Zn1 Na2 . 6_556 46.49(8) ?
    O1 Zn1 Na2 8_665 6_556 84.43(7) ?
    O5 Zn1 Na3 8_765 6_556 89.10(8) ?
    O9 Zn1 Na3 3_655 6_556 159.51(8) ?
    O10 Zn1 Na3 . 6_556 59.81(9) ?
    O1 Zn1 Na3 8_665 6_556 48.05(8) ?
    Na2 Zn1 Na3 6_556 6_556 81.22(3) ?
    O5 Zn1 Na3 8_765 3_655 122.04(8) ?
    O9 Zn1 Na3 3_655 3_655 39.19(7) ?
    O10 Zn1 Na3 . 3_655 131.64(8) ?
    O1 Zn1 Na3 8_665 3_655 82.34(8) ?
    Na2 Zn1 Na3 6_556 3_655 85.61(3) ?
    Na3 Zn1 Na3 6_556 3_655 129.47(2) ?
    O5 Zn1 Na1 8_765 8_765 71.71(8) ?
    O9 Zn1 Na1 3_655 8_765 39.91(7) ?
    O10 Zn1 Na1 . 8_765 127.64(9) ?
    O1 Zn1 Na1 8_665 8_765 134.71(8) ?
    Na2 Zn1 Na1 6_556 8_765 117.39(3) ?
    Na3 Zn1 Na1 6_556 8_765 160.39(3) ?
    Na3 Zn1 Na1 3_655 8_765 62.20(4) ?
    O5 Zn1 Na2 8_765 . 83.43(8) ?
    O9 Zn1 Na2 3_655 . 79.97(7) ?
    O10 Zn1 Na2 . . 48.75(9) ?
    O1 Zn1 Na2 8_665 . 145.37(8) ?
    Na2 Zn1 Na2 6_556 . 70.674(14) ?
    Na3 Zn1 Na2 6_556 . 103.02(3) ?
    Na3 Zn1 Na2 3_655 . 118.00(3) ?
    Na1 Zn1 Na2 8_765 . 79.33(3) ?
    O1 B1 O2 . . 121.5(3) y
    O1 B1 O3 . . 120.0(3) y
    O2 B1 O3 . . 118.4(3) y
    O1 B1 Cd1 . 8_655 42.59(16) ?
    O2 B1 Cd1 . 8_655 78.9(2) ?
    O3 B1 Cd1 . 8_655 162.6(2) ?
    O1 B1 Na1 . 4_455 46.55(16) ?
    O2 B1 Na1 . 4_455 155.6(3) ?
    O3 B1 Na1 . 4_455 78.18(18) ?
    Cd1 B1 Na1 8_655 4_455 85.80(11) ?
    O5 B2 O4 . . 123.4(3) y
    O5 B2 O3 . . 117.4(3) y
    O4 B2 O3 . . 119.1(3) y
    O5 B2 Na3 . 7_565 49.29(16) ?
    O4 B2 Na3 . 7_565 163.5(3) ?
    O3 B2 Na3 . 7_565 71.11(17) ?
    O5 B2 Na1 . . 94.0(2) ?
    O4 B2 Na1 . . 50.05(18) ?
    O3 B2 Na1 . . 130.0(2) ?
    Na3 B2 Na1 7_565 . 113.46(13) ?
    O5 B2 Na1 . 8_755 81.3(2) ?
    O4 B2 Na1 . 8_755 127.3(2) ?
    O3 B2 Na1 . 8_755 58.45(19) ?
    Na3 B2 Na1 7_565 8_755 68.70(10) ?
    Na1 B2 Na1 . 8_755 171.50(14) ?
    O4 B3 O2 . . 110.6(3) y
    O4 B3 O7 . . 109.8(3) y
    O2 B3 O7 . . 109.4(3) y
    O4 B3 O6 . . 107.9(3) y
    O2 B3 O6 . . 108.8(3) y
    O7 B3 O6 . . 110.4(3) y
    O4 B3 Na2 . 3_645 125.4(2) ?
    O2 B3 Na2 . 3_645 50.56(15) ?
    O7 B3 Na2 . 3_645 124.7(2) ?
    O6 B3 Na2 . 3_645 58.25(17) ?
    O4 B3 Na2 . 8_755 59.21(16) ?
    O2 B3 Na2 . 8_755 115.0(2) ?
    O7 B3 Na2 . 8_755 135.3(2) ?
    O6 B3 Na2 . 8_755 49.90(16) ?
    Na2 B3 Na2 3_645 8_755 82.25(9) ?
    O4 B3 Na1 . . 52.99(16) ?
    O2 B3 Na1 . . 129.7(2) ?
    O7 B3 Na1 . . 56.95(17) ?
    O6 B3 Na1 . . 121.4(2) ?
    Na2 B3 Na1 3_645 . 178.31(15) ?
    Na2 B3 Na1 8_755 . 96.30(12) ?
    O9 B4 O6 . . 123.6(3) y
    O9 B4 O8 . . 118.8(3) y
    O6 B4 O8 . . 117.6(3) y
    O9 B4 Na1 . 6_556 51.91(17) ?
    O6 B4 Na1 . 6_556 142.0(3) ?
    O8 B4 Na1 . 6_556 79.6(2) ?
    O10 B5 O7 . . 123.2(3) y
    O10 B5 O8 . . 118.1(3) y
    O7 B5 O8 . . 118.7(3) y
    O10 B5 Na3 . 6_556 77.1(2) ?
    O7 B5 Na3 . 6_556 58.31(18) ?
    O8 B5 Na3 . 6_556 143.4(3) ?
    O10 B5 Na2 . . 69.8(2) ?
    O7 B5 Na2 . . 124.7(3) ?
    O8 B5 Na2 . . 75.0(2) ?
    Na3 B5 Na2 6_556 . 139.48(16) ?
    B1 O1 Cd1 . 8_655 110.6(2) ?
    B1 O1 Zn1 . 8_655 110.6(2) ?
    Cd1 O1 Zn1 8_655 8_655 0.00(2) ?
    B1 O1 Na1 . 4_455 108.6(2) ?
    Cd1 O1 Na1 8_655 4_455 132.05(12) ?
    Zn1 O1 Na1 8_655 4_455 132.05(12) ?
    B1 O1 Na3 . 3_645 116.3(2) ?
    Cd1 O1 Na3 8_655 3_645 94.70(10) ?
    Zn1 O1 Na3 8_655 3_645 94.70(10) ?
    Na1 O1 Na3 4_455 3_645 91.77(10) ?
    B1 O2 B3 . . 124.8(3) ?
    B1 O2 Na2 . 3_645 116.0(2) ?
    B3 O2 Na2 . 3_645 100.66(18) ?
    B1 O2 Na3 . 6_556 102.4(2) ?
    B3 O2 Na3 . 6_556 88.90(18) ?
    Na2 O2 Na3 3_645 6_556 122.91(10) ?
    B1 O3 B2 . . 120.8(3) ?
    B1 O3 Na1 . 8_755 116.1(2) ?
    B2 O3 Na1 . 8_755 95.2(2) ?
    B1 O3 Na3 . 7_565 151.4(2) ?
    B2 O3 Na3 . 7_565 80.35(18) ?
    Na1 O3 Na3 8_755 7_565 77.25(7) ?
    B2 O4 B3 . . 124.8(3) ?
    B2 O4 Na1 . . 104.9(2) ?
    B3 O4 Na1 . . 98.91(19) ?
    B2 O4 Na2 . 8_755 110.9(2) ?
    B3 O4 Na2 . 8_755 92.02(17) ?
    Na1 O4 Na2 . 8_755 126.59(10) ?
    B2 O5 Cd1 . 8_755 115.8(2) ?
    B2 O5 Zn1 . 8_755 115.8(2) ?
    Cd1 O5 Zn1 8_755 8_755 0.00(2) ?
    B2 O5 Na3 . 7_565 104.5(2) ?
    Cd1 O5 Na3 8_755 7_565 139.36(13) ?
    Zn1 O5 Na3 8_755 7_565 139.36(13) ?
    B4 O6 B3 . . 126.3(3) ?
    B4 O6 Na2 . 8_755 117.1(2) ?
    B3 O6 Na2 . 8_755 101.9(2) ?
    B4 O6 Na2 . 3_645 108.2(2) ?
    B3 O6 Na2 . 3_645 92.4(2) ?
    Na2 O6 Na2 8_755 3_645 107.36(9) ?
    B5 O7 B3 . . 122.4(3) ?
    B5 O7 Na3 . 6_556 92.7(2) ?
    B3 O7 Na3 . 6_556 109.2(2) ?
    B5 O7 Na1 . . 122.1(2) ?
    B3 O7 Na1 . . 94.7(2) ?
    Na3 O7 Na1 6_556 . 116.90(9) ?
    B4 O8 B5 . . 121.3(3) ?
    B4 O8 Na2 . . 134.1(2) ?
    B5 O8 Na2 . . 76.6(2) ?
    B4 O9 Cd1 . 3_645 117.9(2) ?
    B4 O9 Zn1 . 3_645 117.9(2) ?
    Cd1 O9 Zn1 3_645 3_645 0.00(2) ?
    B4 O9 Na3 . . 117.2(2) ?
    Cd1 O9 Na3 3_645 . 108.72(10) ?
    Zn1 O9 Na3 3_645 . 108.72(10) ?
    B4 O9 Na1 . 6_556 102.1(2) ?
    Cd1 O9 Na1 3_645 6_556 108.10(11) ?
    Zn1 O9 Na1 3_645 6_556 108.10(11) ?
    Na3 O9 Na1 . 6_556 100.64(9) ?
    B5 O10 Zn1 . . 139.4(3) ?
    B5 O10 Na2 . 6_556 123.5(2) ?
    Zn1 O10 Na2 . 6_556 96.10(10) ?
    B5 O10 Na2 . . 83.5(2) ?
    Zn1 O10 Na2 . . 97.68(11) ?
    Na2 O10 Na2 6_556 . 102.02(10) ?
    B5 O10 Na3 . 6_556 76.6(2) ?
    Zn1 O10 Na3 . 6_556 83.12(10) ?
    Na2 O10 Na3 6_556 6_556 108.52(12) ?
    Na2 O10 Na3 . 6_556 149.21(11) ?
_shelx_hkl_file
;
   1   0   0    0.76    0.65
   2   0   0 1529.01   11.95
   3   0   0    0.67    4.46
   4   0   0   13.17    1.83
   5   0   0    1.91    4.70
   6   0   0 1686.80   23.46
   7   0   0    6.87    2.73
   8   0   0 1001.01   22.63
   9   0   0    4.68    6.49
  10   0   0   12.79   10.01
   1   0   1    0.00  103.42
   2   0   1    0.00  103.41
   3   0   1    0.00  103.38
   4   0   1    0.76    3.20
   5   0   1    0.00  103.33
   6   0   1    0.00  103.30
   7   0   1    0.00  103.28
   8   0   1    0.00  103.25
   9   0   1    5.36    7.20
  10   0   1    2.77   12.12
   0   0   2   62.68    1.78
   1   0   2  395.51    5.27
   2   0   2 1028.97   10.46
   3   0   2 2754.89   20.31
   4   0   2  193.35    6.84
   5   0   2  983.73   16.00
   6   0   2  175.06    8.71
   7   0   2  108.04    7.73
   8   0   2    6.97    3.19
   9   0   2  396.82   15.94
  10   0   2    0.00  103.15
   0   0   3    1.91    1.54
   1   0   3    0.00  103.35
   2   0   3    0.55    4.18
   3   0   3    0.12   14.16
   4   0   3    0.37    7.95
   5   0   3    1.90    4.28
   6   0   3    0.47   14.35
   7   0   3    2.74    6.54
   8   0   3    0.00  103.17
   9   0   3    0.00  103.15
  10   0   3    0.00  103.11
   0   0   4 2004.44   12.76
   1   0   4   42.45    2.96
   2   0   4  520.61    8.38
   3   0   4    2.14    3.51
   4   0   4  126.97    6.02
   5   0   4  562.77   13.09
   6   0   4  830.55   17.06
   7   0   4   23.47    3.36
   8   0   4  162.68   10.52
   9   0   4  130.68   10.41
  10   0   4    0.00  103.02
   0   0   5    0.00  103.27
   1   0   5    0.00  103.26
   2   0   5    0.00  103.24
   3   0   5    0.00  103.21
   4   0   5    1.99    2.09
   5   0   5    0.00  103.15
   6   0   5    0.00  103.11
   7   0   5    0.18   48.18
   8   0   5    3.83    5.81
   9   0   5    0.00  102.98
  10   0   5    0.00  102.93
   0   0   6 5873.91   26.50
   1   0   6    0.44    5.34
   2   0   6  137.15    5.28
   3   0   6 2604.31   22.85
   4   0   6   46.28    4.67
   5   0   6    0.00  103.07
   6   0   6  178.72    9.06
   7   0   6   86.23    5.55
   8   0   6  354.64   14.67
   9   0   6   92.47    8.98
   0   0   7    0.00  103.14
   1   0   7    0.00  103.11
   2   0   7    1.61    3.47
   3   0   7    0.00  103.06
   4   0   7    3.45    2.04
   5   0   7    0.00  102.99
   6   0   7    2.47    2.97
   7   0   7    5.68    5.66
   8   0   7    0.00  102.86
   9   0   7    2.86    6.20
   0   0   8    7.73    1.60
   1   0   8  401.95    9.00
   2   0   8  172.50    6.72
   3   0   8 2253.81   23.18
   4   0   8    3.04    4.62
   5   0   8  674.51   15.36
   6   0   8   21.67    3.33
   7   0   8    4.79    7.30
   8   0   8   42.75    4.48
   9   0   8  128.16   11.97
   0   0   9    0.11   19.82
   1   0   9    0.00  102.97
   2   0   9    0.00  102.94
   3   0   9    0.65    7.06
   4   0   9    0.42   13.96
   5   0   9    0.00  102.84
   6   0   9    5.67    5.31
   7   0   9    5.01    3.50
   8   0   9    3.36    8.64
   9   0   9    4.27    9.40
   0   0  10  164.98    6.58
   1   0  10   20.83    2.08
   2   0  10  634.78   12.84
   3   0  10    8.29    2.30
   4   0  10   70.14    6.42
   5   0  10   55.21    4.29
   6   0  10  157.93    9.04
   7   0  10   20.97    3.97
   8   0  10   36.32    4.39
   9   0  10    0.00  102.55
   0   0  11    1.65    4.61
   1   0  11    0.00  102.83
   2   0  11    0.00  102.80
   3   0  11    4.15    2.37
   4   0  11    0.00  102.72
   5   0  11    0.00  102.67
   6   0  11    3.28    7.08
   7   0  11    0.60   19.34
   8   0  11    0.00  102.54
   9   0  11    0.00  102.50
   0   0  12  429.49   11.42
   1   0  12   77.07    5.80
   2   0  12    4.44    5.11
   3   0  12 1007.35   18.09
   4   0  12   36.21    3.36
   5   0  12  262.02   11.26
   6   0  12   12.20    3.55
   7   0  12    0.00  102.53
   8   0  12  154.81   12.06
   0   0  13    0.19   19.50
   1   0  13    1.45    5.54
   2   0  13    0.00  102.67
   3   0  13    0.00  102.63
   4   0  13    5.52    2.92
   5   0  13    2.62    7.81
   6   0  13    3.77    8.00
   7   0  13    0.00  102.48
   8   0  13    5.32    5.29
   0   0  14   35.02    3.31
   1   0  14   35.49    3.33
   2   0  14   93.20    7.37
   3   0  14  151.19    8.84
   4   0  14  133.98    9.05
   5   0  14   23.91    3.69
   6   0  14   78.28    6.20
   7   0  14   28.55    4.49
   8   0  14   34.09    4.63
   0   0  15    0.00  102.64
   1   0  15    4.18    5.61
   2   0  15    0.32   21.00
   3   0  15    0.00  102.54
   4   0  15    0.00  102.50
   5   0  15    3.89    7.74
   6   0  15    0.00  102.43
   7   0  15    1.67    5.24
   0   0  16   31.49    3.50
   1   0  16   42.67    3.92
   2   0  16  438.06   14.09
   3   0  16  107.47    8.34
   4   0  16   70.24    5.35
   5   0  16    1.23   14.25
   6   0  16   85.16    6.66
   7   0  16    9.70    8.08
   0   0  17    3.54    5.80
   1   0  17    0.00  102.52
   2   0  17    3.89    4.48
   3   0  17    4.09    3.42
   4   0  17    0.00  102.41
   5   0  17    0.00  102.37
   6   0  17    5.04    6.78
   7   0  17    0.00  102.30
   0   0  18  415.78   14.57
   1   0  18    8.61    7.04
   2   0  18    7.97    6.58
   3   0  18   71.05    5.91
   4   0  18    1.42   13.20
   5   0  18   81.42    7.08
   6   0  18    0.00  102.29
   0   0  19    0.00  102.45
   1   0  19    0.00  102.42
   2   0  19    3.13    8.42
   3   0  19    0.00  102.35
   4   0  19    3.42    7.85
   5   0  19    0.00  102.28
   6   0  19    0.00  102.23
   0   0  20  135.67   10.57
   1   0  20    1.42   13.20
   2   0  20  198.58   11.56
   3   0  20   93.30    9.41
   4   0  20   20.61    4.44
   5   0  20   34.62    5.56
   0   0  21    0.00  102.36
   1   0  21    0.00  102.32
   2   0  21    0.00  102.29
   3   0  21    0.00  102.25
   4   0  21    0.00  102.20
   0   0  22   91.94    7.31
   1   0  22   65.12    5.15
   2   0  22  112.06   11.18
   3   0  22    0.00  102.19
   0   0  23    0.00  102.25
   1   0  23    4.37    8.50
   2   0  23    0.00  102.17
   1   1   0    1.56    1.36
   2   1   0 1324.71   11.72
   3   1   0    0.82    2.32
   4   1   0 4781.85   30.78
   5   1   0    0.00  102.18
   6   1   0  226.21    9.22
   7   1   0    6.46    5.32
   8   1   0  126.61    8.58
   9   1   0    2.40    9.48
  10   1   0  149.71   12.15
   0   1   1    0.77    0.79
   1   1   1  153.46    3.25
   2   1   1   27.01    2.68
   3   1   1   48.16    3.42
   4   1   1    7.01    1.87
   5   1   1   43.01    3.24
   6   1   1    2.69    6.79
   7   1   1   28.85    3.47
   8   1   1    7.44    8.68
   9   1   1    0.00  102.89
  10   1   1    0.00  102.94
   0   1   2    0.71    1.33
   1   1   2  611.67    6.50
   2   1   2   51.02    3.07
   3   1   2   46.86    3.95
   4   1   2    0.00  102.45
   5   1   2  653.28   13.01
   6   1   2    8.22    2.49
   7   1   2   32.92    3.58
   8   1   2   19.46    3.64
   9   1   2  123.38    9.88
  10   1   2   26.14    5.10
   0   1   3    0.00  101.94
   1   1   3  372.47    5.87
   2   1   3  988.52   10.84
   3   1   3   64.27    4.12
   4   1   3   38.68    3.08
   5   1   3    7.99    2.26
   6   1   3  187.29    9.26
   7   1   3   22.61    3.29
   8   1   3   36.17    4.13
   9   1   3    2.19    9.21
  10   1   3   49.98    5.59
   0   1   4    2.03    2.43
   1   1   4  483.90    7.14
   2   1   4  957.02   11.30
   3   1   4    0.00  102.62
   4   1   4   18.20    2.22
   5   1   4  260.11    9.23
   6   1   4  198.91    9.25
   7   1   4    5.44    7.37
   8   1   4   90.90    8.91
   9   1   4   54.96    4.76
  10   1   4    1.02   26.03
   0   1   5    0.00  102.31
   1   1   5   65.42    3.65
   2   1   5   34.16    3.39
   3   1   5   62.96    4.58
   4   1   5   49.20    4.65
   5   1   5   14.61    2.75
   6   1   5   31.67    3.27
   7   1   5  136.75    8.91
   8   1   5    0.88   13.26
   9   1   5    8.46    4.12
  10   1   5   10.99    4.32
   0   1   6    0.00  102.49
   1   1   6   88.00    4.23
   2   1   6  158.16    5.91
   3   1   6   12.80    1.95
   4   1   6 1545.81   19.19
   5   1   6   62.23    4.06
   6   1   6   14.00    3.20
   7   1   6  171.13   10.23
   8   1   6   99.34    9.09
   9   1   6    5.20    8.34
   0   1   7    0.09   17.15
   1   1   7   66.87    4.20
   2   1   7   26.40    2.55
   3   1   7    0.00  102.78
   4   1   7   12.09    2.13
   5   1   7   27.17    2.92
   6   1   7    2.83    7.30
   7   1   7   29.64    3.63
   8   1   7    4.48    8.02
   9   1   7   12.80    4.13
   0   1   8    2.72    3.08
   1   1   8 1750.61   17.85
   2   1   8   88.50    5.02
   3   1   8  102.60    5.62
   4   1   8    0.87    8.94
   5   1   8  247.97    9.99
   6   1   8    2.90    7.42
   7   1   8  470.62   15.52
   8   1   8    8.94    3.50
   9   1   8   62.64    5.40
   0   1   9    0.00  102.72
   1   1   9   11.94    1.89
   2   1   9 1232.13   16.42
   3   1   9    3.59    4.29
   4   1   9    7.32    2.42
   5   1   9   97.90    7.56
   6   1   9  163.91    9.47
   7   1   9   29.73    3.75
   8   1   9    5.15    9.28
   9   1   9    0.00  102.67
   0   1  10    0.00  102.76
   1   1  10   49.22    4.80
   2   1  10  713.38   13.60
   3   1  10   33.86    2.76
   4   1  10   78.68    6.42
   5   1  10    0.00  102.74
   6   1  10   23.37    3.34
   7   1  10   20.98    3.67
   8   1  10   96.20    7.08
   9   1  10    0.00  102.64
   0   1  11    0.00  102.79
   1   1  11  516.78   12.05
   2   1  11    1.40    5.75
   3   1  11   74.41    6.06
   4   1  11  149.17    8.79
   5   1  11   36.97    3.66
   6   1  11    4.39    6.11
   7   1  11  185.98   11.50
   8   1  11    0.00  102.63
   9   1  11    0.00  102.59
   0   1  12    1.98    2.94
   1   1  12 1092.92   17.49
   2   1  12   63.47    5.61
   3   1  12    4.31    4.68
   4   1  12  453.33   13.91
   5   1  12  106.19    8.30
   6   1  12   14.35    3.74
   7   1  12  456.02   16.58
   8   1  12   17.83    4.34
   0   1  13    1.22    6.83
   1   1  13   35.76    3.60
   2   1  13  126.32    7.62
   3   1  13    3.32    6.79
   4   1  13  318.01   12.03
   5   1  13    4.02    4.13
   6   1  13    0.00  102.61
   7   1  13   56.32    5.76
   8   1  13    0.00  102.53
   0   1  14    1.52    6.12
   1   1  14  185.23    9.21
   2   1  14  149.33    8.79
   3   1  14    6.21    5.44
   4   1  14  406.41   13.59
   5   1  14   56.18    5.12
   6   1  14    2.46    9.88
   7   1  14  105.83   10.23
   8   1  14   29.11    4.88
   0   1  15    1.22    8.90
   1   1  15   70.04    6.59
   2   1  15   40.22    3.54
   3   1  15    0.00  102.61
   4   1  15  152.19   10.16
   5   1  15  274.81   12.56
   6   1  15    8.03    3.74
   7   1  15   31.90    4.86
   0   1  16    3.51    5.84
   1   1  16   17.00    2.95
   2   1  16  257.11   11.16
   3   1  16    0.00  102.57
   4   1  16  191.61   10.80
   5   1  16    0.00  102.50
   6   1  16   24.30    4.15
   7   1  16    6.76    8.49
   0   1  17    1.87    8.57
   1   1  17   49.41    4.96
   2   1  17    3.98    7.25
   3   1  17   32.49    3.55
   4   1  17  203.17   12.00
   5   1  17    7.14    7.34
   6   1  17    0.00  102.40
   7   1  17    5.32    5.96
   0   1  18    0.00  102.57
   1   1  18  292.18   12.94
   2   1  18    0.81   16.50
   3   1  18   12.05    3.85
   4   1  18   13.79    4.27
   5   1  18   66.18    6.40
   6   1  18    0.00  102.34
   0   1  19    4.22    6.07
   1   1  19   33.65    4.48
   2   1  19    0.24   38.12
   3   1  19    4.34    3.97
   4   1  19  100.33    7.01
   5   1  19    1.35   14.45
   6   1  19    0.00  102.29
   0   1  20    1.65    9.57
   1   1  20   25.91    4.17
   2   1  20  177.60   11.50
   3   1  20    0.00  102.35
   4   1  20  321.63   15.04
   5   1  20   18.56    5.00
   0   1  21    2.21   10.98
   1   1  21   61.17    6.32
   2   1  21    0.00  102.33
   3   1  21   26.50    4.10
   4   1  21    0.00  102.26
   0   1  22    0.00  102.35
   1   1  22    8.13   10.17
   2   1  22   57.22    5.00
   3   1  22    3.84    9.92
   0   1  23    3.92    8.24
   1   1  23    6.39    6.49
   0   2   0 2415.24   11.82
   1   2   0    0.00  100.20
   2   2   0  185.95    4.94
   3   2   0    0.72    4.36
   4   2   0  315.02    8.25
   5   2   0    4.60    3.75
   6   2   0 1182.50   19.49
   7   2   0    1.88    7.47
   8   2   0  261.81   12.23
   9   2   0    6.33    8.02
  10   2   0    0.00  102.29
   0   2   1  276.69    4.34
   1   2   1  134.85    3.74
   2   2   1  172.45    5.04
   3   2   1  426.79    8.35
   4   2   1  159.86    6.43
   5   2   1  179.45    7.64
   6   2   1  175.99    8.95
   7   2   1    9.12    2.88
   8   2   1   42.36    4.31
   9   2   1   96.86    9.16
  10   2   1   20.29    4.41
   0   2   2    2.11    1.07
   1   2   2    6.66    1.19
   2   2   2  522.85    8.31
   3   2   2 2141.97   18.69
   4   2   2    1.49    4.82
   5   2   2   64.11    5.27
   6   2   2    7.88    2.82
   7   2   2    8.53    3.07
   8   2   2   21.27    3.79
   9   2   2  101.45   10.02
  10   2   2   11.79    4.05
   0   2   3 1345.90   11.08
   1   2   3  182.06    4.64
   2   2   3 1926.09   15.96
   3   2   3  647.82   10.83
   4   2   3  104.22    5.85
   5   2   3   28.77    2.77
   6   2   3 1110.32   19.62
   7   2   3    1.40    9.01
   8   2   3    7.52    7.58
   9   2   3    0.86   19.17
  10   2   3    8.57    8.85
   0   2   4 1355.66   11.89
   1   2   4   40.62    3.27
   2   2   4  278.39    6.77
   3   2   4  847.08   12.38
   4   2   4    0.00  102.06
   5   2   4   59.04    5.23
   6   2   4  286.54   10.71
   7   2   4    0.33   26.43
   8   2   4   28.92    3.82
   9   2   4   30.04    4.60
  10   2   4    6.31    6.12
   0   2   5 1855.30   14.80
   1   2   5  151.43    5.01
   2   2   5    9.86    1.64
   3   2   5 1438.85   16.91
   4   2   5    6.85    1.85
   5   2   5  101.16    6.82
   6   2   5   84.70    7.23
   7   2   5    4.35    5.56
   8   2   5   23.45    3.87
   9   2   5   84.28    6.44
   0   2   6  439.72    8.08
   1   2   6  124.78    4.78
   2   2   6  451.68    9.06
   3   2   6  867.89   13.75
   4   2   6   80.75    5.54
   5   2   6  121.14    7.46
   6   2   6  300.01   11.33
   7   2   6    4.96    4.33
   8   2   6   49.74    4.67
   9   2   6   23.86    4.55
   0   2   7   29.53    2.23
   1   2   7   27.62    2.38
   2   2   7   64.98    4.64
   3   2   7  150.21    6.51
   4   2   7    0.00  102.54
   5   2   7    9.85    2.92
   6   2   7   73.63    7.30
   7   2   7    0.59   16.92
   8   2   7  166.98   11.18
   9   2   7   47.23    5.14
   0   2   8 1925.67   18.67
   1   2   8  203.71    6.98
   2   2   8   24.29    2.14
   3   2   8  366.70   10.15
   4   2   8    0.00  102.59
   5   2   8   43.63    4.38
   6   2   8   31.62    3.39
   7   2   8    5.81    3.54
   8   2   8   35.40    4.09
   9   2   8   62.98    5.42
   0   2   9    0.70    6.21
   1   2   9  180.42    6.86
   2   2   9 1572.61   19.33
   3   2   9  169.41    7.46
   4   2   9   20.32    2.63
   5   2   9   18.11    3.14
   6   2   9  506.65   15.16
   7   2   9    9.68    3.78
   8   2   9   30.17    4.73
   9   2   9   51.48    5.52
   0   2  10    7.74    2.03
   1   2  10    0.59    7.33
   2   2  10   57.40    5.33
   3   2  10    3.10    4.88
   4   2  10   16.59    2.83
   5   2  10    7.59    3.31
   6   2  10   99.27    8.66
   7   2  10    0.21   42.51
   8   2  10   29.28    4.19
   9   2  10    6.88    5.47
   0   2  11  140.62    7.05
   1   2  11  245.85    8.32
   2   2  11    9.17    2.34
   3   2  11 1398.73   20.53
   4   2  11   13.98    2.69
   5   2  11   60.27    4.97
   6   2  11    8.40    3.33
   7   2  11   13.82    3.85
   8   2  11    0.00  102.64
   9   2  11  106.13    7.86
   0   2  12   10.50    2.64
   1   2  12  111.43    6.72
   2   2  12  202.09    8.73
   3   2  12   22.78    2.99
   4   2  12    1.78    7.14
   5   2  12   83.73    7.77
   6   2  12   28.72    3.92
   7   2  12    0.00  102.63
   8   2  12    9.35    9.70
   0   2  13 1187.12   18.92
   1   2  13   22.19    2.85
   2   2  13  159.95    8.30
   3   2  13  269.53   10.75
   4   2  13    5.86    6.07
   5   2  13   12.36    3.49
   6   2  13  136.66    9.39
   7   2  13    8.86    7.96
   8   2  13  136.35   12.82
   0   2  14  300.55   10.98
   1   2  14   85.60    7.07
   2   2  14    8.93    2.93
   3   2  14    0.00  102.66
   4   2  14    6.16    4.81
   5   2  14    8.45    3.76
   6   2  14    0.00  102.58
   7   2  14    4.10    8.74
   8   2  14   21.50    5.16
   0   2  15  333.46   11.94
   1   2  15  298.12   11.65
   2   2  15   61.17    4.68
   3   2  15   99.97    7.63
   4   2  15    7.25    7.01
   5   2  15  254.76   12.76
   6   2  15   51.98    4.77
   7   2  15    2.79    9.55
   0   2  16   44.04    3.70
   1   2  16    0.00  102.63
   2   2  16   51.57    5.06
   3   2  16  106.93    8.54
   4   2  16   22.94    3.73
   5   2  16    0.00  102.53
   6   2  16   49.08    5.09
   7   2  16    0.00  102.46
   0   2  17  452.53   14.33
   1   2  17   29.91    3.65
   2   2  17   26.05    3.63
   3   2  17   79.77    7.96
   4   2  17   45.33    4.18
   5   2  17   35.79    4.36
   6   2  17   88.98    6.61
   0   2  18   59.87    5.44
   1   2  18   99.29    8.86
   2   2  18    2.72    7.97
   3   2  18   39.02    4.28
   4   2  18    4.64    7.54
   5   2  18   92.64    7.55
   6   2  18   32.22    5.12
   0   2  19  407.27   15.67
   1   2  19    6.77    6.51
   2   2  19    2.68    9.01
   3   2  19    4.91    4.93
   4   2  19    5.60   10.12
   5   2  19   47.47    4.85
   0   2  20  142.47   10.33
   1   2  20   22.73    3.92
   2   2  20   21.39    4.31
   3   2  20   25.70    4.37
   4   2  20    8.31    9.91
   5   2  20    0.00  102.31
   0   2  21    0.00  102.45
   1   2  21   98.16    7.14
   2   2  21    5.27    9.58
   3   2  21    3.27   12.20
   4   2  21    0.00  102.29
   0   2  22   32.91    4.43
   1   2  22   11.21    4.27
   2   2  22    4.17    6.36
   3   2  22    1.49   16.63
   0   2  23  130.21   11.79
   1   2  23    0.00  102.29
   0   3   0    0.00  100.22
   1   3   0    0.42    4.42
   2   3   0  552.90    8.50
   3   3   0    0.00  100.28
   4   3   0 1299.41   16.67
   5   3   0    0.00  100.75
   6   3   0  178.73    9.25
   7   3   0    0.00  101.30
   8   3   0   43.66    4.50
   9   3   0    0.00  101.64
  10   3   0    0.00  101.79
   0   3   1    0.00  100.22
   1   3   1  322.07    6.13
   2   3   1  119.48    4.42
   3   3   1   12.46    1.75
   4   3   1  216.48    7.45
   5   3   1  348.42   10.21
   6   3   1   33.04    3.19
   7   3   1   30.04    3.52
   8   3   1   18.80    4.04
   9   3   1   47.35    4.54
  10   3   1   15.74    4.62
   0   3   2    0.00  100.28
   1   3   2   23.05    1.96
   2   3   2  156.36    5.05
   3   3   2  155.53    5.81
   4   3   2  148.72    6.69
   5   3   2    6.75    2.31
   6   3   2    8.30    3.09
   7   3   2   20.14    3.48
   8   3   2    0.00 7117.65
   9   3   2    1.41   14.56
  10   3   2    2.54   13.45
   0   3   3    0.00  100.57
   1   3   3    0.00  100.81
   2   3   3 1081.65   12.60
   3   3   3   17.19    1.88
   4   3   3  516.34   11.50
   5   3   3    4.48    3.88
   6   3   3  214.51    9.55
   7   3   3   57.60    5.16
   8   3   3  111.12    9.56
   9   3   3    0.00  102.09
  10   3   3  164.61   12.68
   0   3   4    2.58    2.89
   1   3   4  479.56    8.40
   2   3   4   25.03    2.16
   3   3   4   32.28    2.68
   4   3   4  136.78    6.44
   5   3   4   17.35    2.52
   6   3   4    6.21    5.08
   7   3   4  312.99   12.63
   8   3   4    5.03    3.79
   9   3   4    3.49   10.34
   0   3   5    0.93    3.61
   1   3   5 1022.90   12.27
   2   3   5    0.00  101.54
   3   3   5   50.10    4.52
   4   3   5  759.77   13.96
   5   3   5  278.07    9.84
   6   3   5    0.00  102.00
   7   3   5  273.05   12.15
   8   3   5    3.09    7.24
   9   3   5   46.23    4.94
   0   3   6    0.84    4.47
   1   3   6   46.14    3.77
   2   3   6 1306.44   15.35
   3   3   6  189.14    7.00
   4   3   6    0.26   15.95
   5   3   6   49.00    4.18
   6   3   6  116.75    7.99
   7   3   6   82.30    5.97
   8   3   6   22.62    3.70
   9   3   6   39.77    4.86
   0   3   7    0.00  101.61
   1   3   7  235.65    6.86
   2   3   7  479.50   10.21
   3   3   7   19.73    2.11
   4   3   7  750.67   15.02
   5   3   7  241.74    9.52
   6   3   7    0.84   12.11
   7   3   7   22.91    3.72
   8   3   7   36.65    4.41
   9   3   7   16.81    4.22
   0   3   8    3.01    2.99
   1   3   8    9.97    1.86
   2   3   8   13.65    2.08
   3   3   8   10.91    2.38
   4   3   8  118.13    7.36
   5   3   8   94.11    7.19
   6   3   8    3.10    6.49
   7   3   8   31.68    3.75
   8   3   8    0.00  102.53
   9   3   8    5.42    5.54
   0   3   9    0.07   32.09
   1   3   9  490.41   10.79
   2   3   9 1143.96   17.15
   3   3   9   24.54    2.77
   4   3   9  156.11    8.19
   5   3   9   91.87    6.91
   6   3   9   51.66    4.91
   7   3   9  187.69   11.83
   8   3   9  105.67   10.23
   9   3   9    8.56    7.52
   0   3  10    0.00  102.00
   1   3  10   15.69    2.32
   2   3  10    6.28    2.19
   3   3  10    4.55    4.77
   4   3  10  136.43    8.64
   5   3  10    5.28    6.70
   6   3  10    0.00  102.53
   7   3  10   33.09    4.57
   8   3  10    0.00  102.60
   9   3  10   36.94    5.22
   0   3  11    1.02    5.77
   1   3  11  679.81   13.78
   2   3  11  225.49    8.89
   3   3  11    0.00  102.45
   4   3  11   19.04    2.93
   5   3  11  265.78   11.34
   6   3  11   17.75    3.85
   7   3  11  543.71   17.61
   8   3  11   28.39    4.25
   0   3  12    0.00  102.30
   1   3  12    6.55    5.35
   2   3  12  235.17    9.72
   3   3  12    0.00  102.50
   4   3  12   37.53    3.42
   5   3  12   38.92    3.75
   6   3  12   18.61    3.75
   7   3  12    5.28    8.08
   8   3  12    0.00  102.60
   0   3  13    0.25   20.30
   1   3  13   40.66    3.29
   2   3  13  427.83   12.65
   3   3  13  131.16    7.76
   4   3  13  863.81   19.15
   5   3  13    1.38   11.04
   6   3  13   13.37    3.70
   7   3  13    3.28    9.64
   8   3  13   66.29    6.41
   0   3  14    4.34    4.62
   1   3  14    0.72    6.63
   2   3  14    0.00  102.53
   3   3  14    0.00  102.57
   4   3  14  179.04   10.17
   5   3  14   18.79    4.06
   6   3  14    0.00  102.57
   7   3  14    4.56   10.24
   8   3  14    3.93   10.17
   0   3  15    0.00  102.50
   1   3  15 1081.75   20.74
   2   3  15  100.53    7.86
   3   3  15   55.73    5.10
   4   3  15    0.86   14.57
   5   3  15  230.46   12.14
   6   3  15    0.00  102.53
   7   3  15  252.35   14.35
   0   3  16    1.40    7.58
   1   3  16    3.10    7.86
   2   3  16    6.05    6.15
   3   3  16   53.76    4.85
   4   3  16   77.97    5.82
   5   3  16    0.00  102.52
   6   3  16    4.91   10.11
   7   3  16    0.00  102.47
   0   3  17    0.00  102.56
   1   3  17  110.95    8.69
   2   3  17  375.72   13.86
   3   3  17   13.58    3.90
   4   3  17  294.51   13.70
   5   3  17   35.19    4.84
   6   3  17   40.53    5.18
   0   3  18    0.00  102.55
   1   3  18  100.90    8.93
   2   3  18   10.10    3.92
   3   3  18   19.39    3.43
   4   3  18   35.06    4.32
   5   3  18   10.29    8.73
   6   3  18    2.89   10.38
   0   3  19    3.50    3.85
   1   3  19  131.09    9.43
   2   3  19   59.49    5.75
   3   3  19    0.00  102.43
   4   3  19  237.85   13.93
   5   3  19   25.90    4.95
   0   3  20    0.00  102.46
   1   3  20    3.73    7.75
   2   3  20    0.00  102.41
   3   3  20   20.54    4.13
   4   3  20   34.43    4.78
   5   3  20    4.51    4.81
   0   3  21    7.74    6.27
   1   3  21  178.66   11.26
   2   3  21    0.00  102.36
   3   3  21    0.00  102.33
   4   3  21    9.57   10.13
   0   3  22    0.00  102.35
   1   3  22   29.50    4.79
   2   3  22   14.61    4.65
   3   3  22    8.89    4.35
   0   3  23    0.00  102.30
   0   4   0 2157.24   15.83
   1   4   0    1.39    2.85
   2   4   0   69.73    4.24
   3   4   0    2.82    3.23
   4   4   0   51.57    4.70
   5   4   0    1.28    6.93
   6   4   0   16.66    2.98
   7   4   0    2.06    7.25
   8   4   0   80.78    5.88
   9   4   0    9.11    3.57
   0   4   1 2059.31   16.38
   1   4   1   74.13    3.84
   2   4   1    2.05    3.39
   3   4   1  562.97   10.50
   4   4   1   19.90    2.29
   5   4   1  433.12   11.77
   6   4   1    0.00  100.93
   7   4   1   33.91    3.60
   8   4   1   56.07    5.40
   9   4   1  210.59   12.15
   0   4   2 1495.55   13.96
   1   4   2  100.72    4.47
   2   4   2   94.72    4.54
   3   4   2   94.25    5.13
   4   4   2    9.19    2.11
   5   4   2  131.29    7.00
   6   4   2   75.39    7.15
   7   4   2    3.97    4.84
   8   4   2    7.23    6.13
   9   4   2   20.92    4.55
   0   4   3 4341.70   23.80
   1   4   3    0.00  100.51
   2   4   3   65.39    4.11
   3   4   3    3.01    3.95
   4   4   3  233.00    8.36
   5   4   3    3.69    5.23
   6   4   3  743.48   16.56
   7   4   3    5.84    3.47
   8   4   3  244.01   12.43
   9   4   3    8.37    7.01
   0   4   4   45.14    3.57
   1   4   4   16.52    1.67
   2   4   4  871.09   12.50
   3   4   4   81.42    4.97
   4   4   4    0.51    9.67
   5   4   4   56.44    5.57
   6   4   4    4.73    5.98
   7   4   4    0.82   14.23
   8   4   4    2.31   10.28
   9   4   4    4.27    9.73
   0   4   5 1714.40   16.67
   1   4   5  306.01    7.43
   2   4   5  117.44    5.29
   3   4   5 1440.51   18.39
   4   4   5    0.00  101.44
   5   4   5  520.42   13.41
   6   4   5    0.00  101.61
   7   4   5   55.54    5.38
   8   4   5   35.91    4.10
   9   4   5  199.44   12.44
   0   4   6  500.33    9.49
   1   4   6   21.80    2.01
   2   4   6  237.95    7.51
   3   4   6   48.03    4.57
   4   4   6    5.51    2.44
   5   4   6    8.08    2.85
   6   4   6    0.75   11.28
   7   4   6    1.56    9.45
   8   4   6   35.00    4.30
   9   4   6    1.91   12.13
   0   4   7 2299.58   21.28
   1   4   7  109.90    5.55
   2   4   7  213.40    7.42
   3   4   7  236.82    8.13
   4   4   7   39.58    3.89
   5   4   7  235.65   10.01
   6   4   7  274.87   11.49
   7   4   7    7.71    3.66
   8   4   7  244.00   13.43
   9   4   7   57.48    5.33
   0   4   8  612.40   12.02
   1   4   8   25.07    2.58
   2   4   8    4.73    2.55
   3   4   8  506.94   11.87
   4   4   8    0.00  101.74
   5   4   8   30.58    4.03
   6   4   8  103.01    7.93
   7   4   8    0.00  102.10
   8   4   8    0.00  102.22
   9   4   8   16.45    5.95
   0   4   9  997.31   15.33
   1   4   9  129.04    6.49
   2   4   9   15.86    3.11
   3   4   9  514.67   12.43
   4   4   9   32.98    3.57
   5   4   9   68.09    6.65
   6   4   9  212.95   10.75
   7   4   9    4.50    8.44
   8   4   9   79.06    6.98
   9   4   9   33.02    6.07
   0   4  10   69.16    5.64
   1   4  10   49.97    4.81
   2   4  10  111.79    6.49
   3   4  10  163.35    8.62
   4   4  10   20.20    3.69
   5   4  10   11.39    3.74
   6   4  10   62.05    5.36
   7   4  10    3.65    8.24
   8   4  10   15.73    5.55
   0   4  11   95.89    6.62
   1   4  11   58.34    6.00
   2   4  11  477.40   12.43
   3   4  11  613.13   14.59
   4   4  11   48.50    4.61
   5   4  11  261.16   11.56
   6   4  11   75.15    5.53
   7   4  11   22.71    4.86
   8   4  11    7.80    8.01
   0   4  12    3.71    5.51
   1   4  12    0.00  101.97
   2   4  12   96.44    7.07
   3   4  12  137.98    8.43
   4   4  12   15.16    3.92
   5   4  12   24.56    4.39
   6   4  12   25.59    5.03
   7   4  12    0.00  102.41
   8   4  12    0.00  102.44
   0   4  13  393.43   12.11
   1   4  13   18.87    3.58
   2   4  13   99.77    7.40
   3   4  13   17.36    3.81
   4   4  13   81.05    8.02
   5   4  13   31.87    4.73
   6   4  13  170.94   11.29
   7   4  13    0.00  102.44
   8   4  13  108.71    8.38
   0   4  14   32.25    3.89
   1   4  14    0.00  102.22
   2   4  14   35.48    3.96
   3   4  14  166.34    9.79
   4   4  14    0.00  102.36
   5   4  14    0.00  102.40
   6   4  14    0.00  102.43
   7   4  14    0.44   32.38
   0   4  15  467.76   14.10
   1   4  15   95.64    7.66
   2   4  15   61.30    5.00
   3   4  15  510.42   15.66
   4   4  15    5.32    6.86
   5   4  15  204.51   12.04
   6   4  15   44.90    6.16
   7   4  15    3.50   10.59
   0   4  16   47.57    4.71
   1   4  16    8.42    6.66
   2   4  16   19.45    4.71
   3   4  16    6.86    5.96
   4   4  16    7.35    6.21
   5   4  16    5.46    8.86
   6   4  16    9.65    9.72
   7   4  16    6.65    6.61
   0   4  17   17.79    4.14
   1   4  17    0.81   13.05
   2   4  17  410.80   15.31
   3   4  17  130.78   10.38
   4   4  17   43.40    5.35
   5   4  17   28.98    5.82
   6   4  17  114.80   11.55
   0   4  18    7.85    4.68
   1   4  18    0.67   17.21
   2   4  18    3.10    7.25
   3   4  18    4.73    4.91
   4   4  18    5.27    7.69
   5   4  18    0.00  102.34
   6   4  18    5.65   10.55
   0   4  19  199.52   11.89
   1   4  19   20.27    5.01
   2   4  19   98.12    9.64
   3   4  19   76.93    6.89
   4   4  19   72.71    6.16
   5   4  19   10.15    8.76
   0   4  20   59.44    6.40
   1   4  20    6.34    6.40
   2   4  20    4.46    8.79
   3   4  20   14.38    5.59
   4   4  20    1.12   17.78
   0   4  21    0.00  102.32
   1   4  21   38.44    5.44
   2   4  21    0.00  102.27
   3   4  21  179.24   11.83
   0   4  22    3.57    9.02
   1   4  22    0.00  102.25
   2   4  22    8.65    9.63
   0   5   0    0.00  100.17
   1   5   0    1.71    3.39
   2   5   0  178.86    6.21
   3   5   0    0.00  100.25
   4   5   0  699.44   13.83
   5   5   0    3.00    4.36
   6   5   0   26.85    4.09
   7   5   0    5.60    5.54
   8   5   0   20.29    5.37
   9   5   0    0.00  100.89
   0   5   1    0.00  100.17
   1   5   1  355.06    7.96
   2   5   1   17.60    2.25
   3   5   1    3.85    2.61
   4   5   1   51.48    4.85
   5   5   1  144.97    7.58
   6   5   1    2.80    7.23
   7   5   1   94.23    8.56
   8   5   1    3.02    8.78
   9   5   1   31.83    5.55
   0   5   2    0.74    4.42
   1   5   2  896.04   12.63
   2   5   2  480.04    9.70
   3   5   2    0.00  100.46
   4   5   2    6.28    2.76
   5   5   2  103.08    7.46
   6   5   2  149.38    8.96
   7   5   2  292.73   12.51
   8   5   2   35.35    5.07
   9   5   2    0.00  101.31
   0   5   3    0.00  100.33
   1   5   3   98.22    4.82
   2   5   3  227.35    7.31
   3   5   3    0.00  100.58
   4   5   3  779.72   14.64
   5   5   3    0.00  100.94
   6   5   3   24.77    4.16
   7   5   3    3.35    7.94
   8   5   3   66.16    5.68
   9   5   3    0.00  101.42
   0   5   4    0.00  100.46
   1   5   4   97.95    5.02
   2   5   4 1256.79   16.41
   3   5   4    3.63    4.32
   4   5   4  136.16    7.12
   5   5   4   31.39    4.06
   6   5   4   45.73    4.60
   7   5   4    8.76    4.37
   8   5   4   30.24    5.55
   9   5   4    5.04    8.18
   0   5   5    0.00  100.58
   1   5   5  483.94    9.76
   2   5   5   11.87    2.54
   3   5   5    2.85    2.82
   4   5   5   24.40    3.17
   5   5   5  262.61   10.54
   6   5   5   13.88    4.09
   7   5   5  106.81    8.92
   8   5   5    5.09   10.03
   9   5   5   44.11    6.23
   0   5   6    0.85    4.57
   1   5   6  588.49   11.26
   2   5   6  177.04    7.30
   3   5   6    4.76    3.00
   4   5   6   66.65    4.51
   5   5   6   25.15    3.98
   6   5   6    8.65    4.49
   7   5   6  242.06   11.41
   8   5   6   25.60    5.69
   9   5   6    0.00  101.63
   0   5   7    0.00  101.05
   1   5   7  785.42   13.59
   2   5   7  205.10    7.56
   3   5   7   22.77    2.97
   4   5   7  585.77   13.73
   5   5   7   89.30    7.58
   6   5   7    0.00  101.55
   7   5   7   33.35    5.19
   8   5   7   47.28    5.56
   9   5   7   33.06    5.67
   0   5   8    0.00  101.22
   1   5   8  131.21    6.30
   2   5   8   22.39    3.15
   3   5   8   51.86    3.84
   4   5   8  440.04   12.77
   5   5   8  157.93    9.25
   6   5   8  183.55   10.52
   7   5   8  191.43   11.89
   8   5   8    3.18    9.78
   9   5   8   26.92    5.72
   0   5   9    1.13    5.76
   1   5   9  172.72    7.49
   2   5   9  125.93    7.10
   3   5   9    1.82    5.91
   4   5   9  677.20   15.82
   5   5   9   38.68    4.51
   6   5   9    0.00  101.72
   7   5   9   39.27    5.62
   8   5   9   69.55    6.72
   0   5  10    0.97    6.53
   1   5  10   28.50    3.43
   2   5  10  581.48   13.68
   3   5  10   33.58    3.84
   4   5  10   56.57    5.11
   5   5  10   60.17    5.11
   6   5  10   85.84    6.08
   7   5  10    0.00  101.97
   8   5  10   10.78    6.12
   0   5  11    4.14    4.10
   1   5  11  583.50   14.20
   2   5  11  235.05    9.67
   3   5  11    3.55    6.92
   4   5  11    2.97    7.25
   5   5  11  116.00    9.53
   6   5  11   19.12    4.96
   7   5  11   69.31    6.18
   8   5  11   11.94    5.14
   0   5  12    0.00  101.56
   1   5  12  175.71    9.20
   2   5  12    1.96    6.76
   3   5  12   37.88    4.07
   4   5  12   87.57    7.91
   5   5  12   21.21    4.39
   6   5  12    3.84    7.48
   7   5  12   18.62    5.00
   8   5  12    0.88   26.01
   0   5  13    1.93    5.92
   1   5  13    6.30    5.04
   2   5  13  193.68    9.66
   3   5  13   10.96    4.22
   4   5  13  237.92   11.03
   5   5  13   25.32    4.67
   6   5  13    7.22    6.68
   7   5  13    4.25   11.93
   0   5  14    1.82    7.21
   1   5  14    0.00  101.87
   2   5  14   73.67    6.91
   3   5  14    2.42   10.65
   4   5  14  163.42   10.49
   5   5  14  129.30    9.59
   6   5  14   19.34    5.09
   7   5  14   25.45    5.92
   0   5  15    0.00  101.90
   1   5  15  393.82   13.74
   2   5  15   29.32    4.42
   3   5  15    1.32    9.52
   4   5  15  205.43   12.05
   5   5  15  111.39    9.58
   6   5  15    7.84    8.10
   7   5  15  277.76   16.06
   0   5  16    5.77    5.46
   1   5  16    1.77    9.67
   2   5  16  113.67    9.00
   3   5  16    0.00  102.16
   4   5  16   47.81    5.60
   5   5  16   21.91    5.51
   6   5  16   11.07    9.82
   0   5  17    0.00  102.09
   1   5  17   47.92    5.31
   2   5  17  232.64   11.86
   3   5  17    0.51   23.92
   4   5  17   19.43    5.41
   5   5  17    0.00  102.27
   6   5  17   18.82    5.03
   0   5  18    8.17    4.18
   1   5  18  140.81   10.25
   2   5  18    0.00  102.20
   3   5  18    0.00  102.23
   4   5  18   18.21    5.35
   5   5  18   49.25    6.44
   0   5  19    0.00  102.17
   1   5  19   89.54    8.81
   2   5  19  110.57   10.22
   3   5  19   11.47    4.96
   4   5  19   87.66    6.55
   5   5  19   22.57    5.70
   0   5  20    0.00  102.20
   1   5  20   16.27    5.35
   2   5  20   14.07    5.45
   3   5  20    0.00  102.21
   4   5  20  172.17   13.52
   0   5  21    0.00  102.23
   1   5  21   57.65    6.79
   2   5  21    6.08    6.22
   3   5  21    1.59   13.47
   0   5  22    0.00  102.20
   1   5  22   32.50    6.52
   0   6   0  121.17    5.57
   1   6   0    2.53    3.77
   2   6   0  595.40   11.28
   3   6   0    0.00  100.23
   4   6   0  170.79    7.94
   5   6   0    0.00  100.35
   6   6   0  381.83   13.03
   7   6   0    0.00  100.47
   8   6   0   89.22    8.92
   9   6   0    7.28    8.81
   0   6   1  111.67    5.13
   1   6   1   17.67    2.43
   2   6   1    9.69    2.37
   3   6   1 1043.47   16.24
   4   6   1   77.74    5.93
   5   6   1    9.46    3.47
   6   6   1   81.41    7.39
   7   6   1   15.93    4.43
   8   6   1    0.00  100.68
   9   6   1   29.73    5.84
   0   6   2   29.12    2.65
   1   6   2  405.24    9.32
   2   6   2  712.81   12.89
   3   6   2 1239.36   17.70
   4   6   2   69.72    5.63
   5   6   2  311.10   11.42
   6   6   2  270.63   11.00
   7   6   2   12.48    4.53
   8   6   2    0.00  100.91
   9   6   2  118.76   10.98
   0   6   3  304.49    8.09
   1   6   3   40.22    2.84
   2   6   3  374.55    9.36
   3   6   3    5.31    4.59
   4   6   3    0.00  100.58
   5   6   3   38.32    4.20
   6   6   3   24.70    4.58
   7   6   3    0.00  100.98
   8   6   3   27.44    5.29
   9   6   3    7.82    9.94
   0   6   4    5.35    2.01
   1   6   4    1.26    5.22
   2   6   4  796.20   13.63
   3   6   4  830.51   15.10
   4   6   4   93.80    6.32
   5   6   4    6.82    3.44
   6   6   4  408.65   13.93
   7   6   4    0.24   41.18
   8   6   4   41.59    5.76
   9   6   4   93.97    9.39
   0   6   5 1750.36   19.34
   1   6   5   15.14    2.43
   2   6   5    2.45    3.84
   3   6   5  101.60    6.57
   4   6   5    0.00  100.95
   5   6   5    6.16    6.71
   6   6   5    6.63    4.12
   7   6   5    1.01   13.45
   8   6   5    8.94    7.68
   9   6   5   26.37    5.88
   0   6   6  707.11   12.86
   1   6   6  402.11   10.12
   2   6   6  417.70   10.74
   3   6   6   72.30    5.75
   4   6   6   29.37    3.70
   5   6   6  141.41    8.49
   6   6   6  442.93   14.52
   7   6   6   11.30    4.26
   8   6   6  109.92   10.14
   9   6   6   34.02    5.49
   0   6   7  241.19    8.17
   1   6   7    3.41    3.88
   2   6   7   16.57    3.07
   3   6   7   83.03    6.34
   4   6   7   21.42    3.68
   5   6   7    2.01    7.72
   6   6   7  120.91    8.79
   7   6   7    2.53    9.26
   8   6   7    4.51    7.56
   9   6   7    7.96    8.12
   0   6   8  169.37    7.67
   1   6   8  358.85   10.35
   2   6   8  104.66    6.90
   3   6   8  960.14   17.54
   4   6   8   16.95    3.56
   5   6   8   76.93    7.22
   6   6   8   14.65    4.19
   7   6   8    0.00  101.50
   8   6   8   37.78    6.31
   0   6   9  281.38    9.52
   1   6   9   16.43    3.24
   2   6   9    9.54    3.14
   3   6   9    9.55    3.22
   4   6   9   20.72    3.92
   5   6   9   23.86    4.20
   6   6   9   52.62    5.24
   7   6   9    4.43    7.72
   8   6   9   21.32    5.63
   0   6  10  809.76   16.11
   1   6  10   37.08    3.89
   2   6  10  560.42   13.91
   3   6  10  149.75    8.49
   4   6  10    3.74    6.13
   5   6  10   70.96    7.30
   6   6  10  382.37   15.12
   7   6  10    2.28   10.09
   8   6  10   80.81    7.04
   0   6  11  184.43    8.85
   1   6  11   51.26    4.11
   2   6  11    0.00  101.45
   3   6  11    0.00  101.50
   4   6  11    5.94    6.49
   5   6  11   55.80    5.23
   6   6  11   29.99    4.93
   7   6  11    2.97    9.42
   8   6  11   42.00    6.65
   0   6  12   32.26    3.88
   1   6  12   52.74    4.32
   2   6  12    0.00  101.51
   3   6  12   51.77    4.89
   4   6  12    1.51    7.75
   5   6  12   64.80    5.47
   6   6  12   86.20    6.48
   7   6  12   17.89    5.29
   0   6  13   42.61    4.45
   1   6  13    7.07    5.86
   2   6  13   16.66    3.90
   3   6  13    7.24    6.67
   4   6  13    0.00  101.78
   5   6  13    1.32   12.84
   6   6  13   19.65    4.93
   7   6  13    0.00  102.03
   0   6  14  551.69   15.25
   1   6  14  105.11    8.21
   2   6  14   17.10    3.86
   3   6  14  211.12   11.59
   4   6  14    2.87    5.05
   5   6  14   39.33    5.22
   6   6  14    0.00  102.04
   7   6  14    7.00    7.42
   0   6  15  153.80    9.65
   1   6  15   33.06    4.18
   2   6  15    2.84    4.63
   3   6  15   97.89    6.29
   4   6  15    0.00  102.01
   5   6  15   23.61    4.94
   6   6  15   25.11    5.99
   0   6  16  325.40   13.60
   1   6  16    6.99    3.56
   2   6  16   48.40    5.63
   3   6  16    1.34   12.99
   4   6  16   27.06    5.62
   5   6  16    0.12   87.60
   6   6  16  217.38   13.61
   0   6  17    0.90    7.78
   1   6  17    6.73    7.22
   2   6  17    0.00  102.02
   3   6  17    4.37    9.07
   4   6  17    0.00  102.09
   5   6  17    4.80    9.02
   0   6  18    2.77    8.87
   1   6  18   35.03    5.45
   2   6  18    0.34   30.08
   3   6  18  120.86    7.90
   4   6  18    0.00  102.13
   5   6  18  123.61   12.19
   0   6  19   21.31    5.22
   1   6  19    6.07    8.04
   2   6  19   49.74    5.41
   3   6  19   13.23    5.64
   4   6  19    3.42    6.97
   0   6  20  303.04   14.23
   1   6  20   59.91    6.58
   2   6  20    1.42   11.66
   3   6  20    5.08    9.13
   0   6  21    3.23   10.07
   1   6  21    2.84   10.24
   2   6  21   13.46    4.73
   0   7   0    0.00  100.12
   1   7   0    0.00  100.10
   2   7   0  700.58   13.30
   3   7   0    2.04    4.77
   4   7   0  498.52   13.05
   5   7   0    0.39   18.59
   6   7   0   15.27    3.55
   7   7   0    5.98    6.46
   8   7   0  111.22   10.16
   9   7   0    0.00  100.55
   0   7   1    3.53    3.43
   1   7   1   20.10    2.78
   2   7   1   96.05    5.97
   3   7   1   28.39    3.29
   4   7   1  256.06   10.03
   5   7   1    0.00  100.45
   6   7   1   33.57    3.94
   7   7   1  133.17    9.41
   8   7   1    4.39    8.35
   9   7   1    1.97   14.21
   0   7   2    0.00  100.19
   1   7   2 1818.68   20.55
   2   7   2  213.96    7.68
   3   7   2   63.47    5.87
   4   7   2    0.00  100.47
   5   7   2  325.63   11.68
   6   7   2   57.16    5.11
   7   7   2  566.65   17.32
   8   7   2   23.11    4.86
   9   7   2   20.69    6.05
   0   7   3    0.00  100.32
   1   7   3   59.07    4.87
   2   7   3   74.30    5.63
   3   7   3    6.53    2.81
   4   7   3   57.30    4.32
   5   7   3   18.68    4.20
   6   7   3    4.87    6.15
   7   7   3    6.55    6.50
   8   7   3    0.00  100.88
   9   7   3   18.76    5.48
   0   7   4    0.00  100.44
   1   7   4  221.59    7.82
   2   7   4  759.01   14.43
   3   7   4   18.16    2.93
   4   7   4  525.38   13.88
   5   7   4  144.81    8.82
   6   7   4    4.36    4.23
   7   7   4  137.93   11.06
   8   7   4   83.66    8.47
   9   7   4    2.88   11.79
   0   7   5    0.16   17.72
   1   7   5   38.14    3.54
   2   7   5  246.67    8.57
   3   7   5    4.14    3.24
   4   7   5  217.18    9.87
   5   7   5   10.65    3.83
   6   7   5   32.00    4.70
   7   7   5    8.73    7.19
   8   7   5    6.62    4.52
   0   7   6    0.00  100.55
   1   7   6  356.02   10.29
   2   7   6  426.20   11.26
   3   7   6    0.41   15.31
   4   7   6  296.49   11.17
   5   7   6   51.35    4.86
   6   7   6   44.04    5.07
   7   7   6   90.35    6.81
   8   7   6   19.96    5.96
   0   7   7    3.29    4.70
   1   7   7    0.00  100.77
   2   7   7    5.10    4.40
   3   7   7    0.00  100.96
   4   7   7   61.95    5.00
   5   7   7    0.00  101.13
   6   7   7   16.60    5.00
   7   7   7  101.68    9.12
   8   7   7    7.44    7.42
   0   7   8    0.00  100.82
   1   7   8  350.26   10.60
   2   7   8    0.00  100.99
   3   7   8   74.41    6.37
   4   7   8  251.26   10.95
   5   7   8  255.61   11.38
   6   7   8   19.08    4.64
   7   7   8  131.49   10.35
   8   7   8    0.00  101.40
   0   7   9    0.35   14.53
   1   7   9   54.13    3.91
   2   7   9  102.73    7.25
   3   7   9   14.61    3.75
   4   7   9   84.22    7.74
   5   7   9    0.26   30.05
   6   7   9    9.86    4.92
   7   7   9   41.02    5.18
   8   7   9    0.00  101.47
   0   7  10    0.00  101.06
   1   7  10   84.86    6.80
   2   7  10  573.78   14.55
   3   7  10    0.00  101.27
   4   7  10  503.02   15.01
   5   7  10   28.15    4.89
   6   7  10   61.08    5.63
   7   7  10    5.41    8.70
   8   7  10   43.84    6.92
   0   7  11    0.00  101.16
   1   7  11    7.48    3.66
   2   7  11   28.99    4.03
   3   7  11    3.46    6.27
   4   7  11  224.21   11.29
   5   7  11    6.70    8.41
   6   7  11    1.43   13.29
   7   7  11    0.00  101.59
   0   7  12    3.13    6.46
   1   7  12   56.98    4.80
   2   7  12   54.31    4.85
   3   7  12   17.29    4.44
   4   7  12   44.59    4.55
   5   7  12  137.09   10.08
   6   7  12    3.22    9.44
   7   7  12  102.53    9.82
   0   7  13    3.97    3.85
   1   7  13    6.54    5.94
   2   7  13    6.64    5.56
   3   7  13    5.55    7.08
   4   7  13   15.05    4.43
   5   7  13    0.28   34.62
   6   7  13    0.12   87.12
   7   7  13    6.62    8.08
   0   7  14    0.99   11.78
   1   7  14  197.39   10.02
   2   7  14   36.78    4.79
   3   7  14   64.05    5.77
   4   7  14  130.76    9.86
   5   7  14   73.18    6.16
   6   7  14    5.38    7.44
   0   7  15    0.00  101.44
   1   7  15    3.47    6.03
   2   7  15    0.66   16.75
   3   7  15    2.63    9.89
   4   7  15    2.80    9.03
   5   7  15    0.00  101.88
   6   7  15    4.16    8.68
   0   7  16    5.89    5.91
   1   7  16   31.65    5.18
   2   7  16  196.59   11.47
   3   7  16    0.00  101.83
   4   7  16  126.01    9.69
   5   7  16    0.00  101.96
   6   7  16   23.01    6.61
   0   7  17    0.00  101.69
   1   7  17   15.48    4.13
   2   7  17   41.33    5.21
   3   7  17   23.48    5.03
   4   7  17    4.62   10.02
   5   7  17    3.87    6.24
   0   7  18    5.91    7.87
   1   7  18  208.34   12.11
   2   7  18    4.71    7.99
   3   7  18   11.10    4.80
   4   7  18    1.85   12.79
   0   7  19    8.10    8.52
   1   7  19    6.68    7.57
   2   7  19    4.28    5.45
   3   7  19    2.02   11.86
   4   7  19    9.30    8.95
   0   7  20    0.00  101.96
   1   7  20   86.89    7.10
   2   7  20   23.70    6.71
   0   7  21    0.55   24.83
   0   8   0  794.88   14.73
   1   8   0    0.00  100.10
   2   8   0  202.46    8.34
   3   8   0    3.39    5.68
   4   8   0   55.02    4.54
   5   8   0    5.30    4.83
   6   8   0  166.86   10.51
   7   8   0    5.40    6.83
   8   8   0  118.77   11.40
   0   8   1  320.42    9.38
   1   8   1   21.37    3.06
   2   8   1   71.87    5.70
   3   8   1    3.77    5.31
   4   8   1   18.55    3.70
   5   8   1   23.34    4.45
   6   8   1    5.88    6.35
   7   8   1    8.80    7.27
   8   8   1   59.00    6.48
   0   8   2   68.17    5.39
   1   8   2  357.62   10.29
   2   8   2    5.54    4.54
   3   8   2  672.68   15.16
   4   8   2    2.20    6.84
   5   8   2  278.34   11.49
   6   8   2    9.60    4.38
   7   8   2    8.81    8.76
   8   8   2   37.57    5.47
   0   8   3  404.74   10.95
   1   8   3    0.00  100.38
   2   8   3  111.83    7.10
   3   8   3  142.82    8.01
   4   8   3    0.52   14.22
   5   8   3   88.29    8.09
   6   8   3   21.19    4.35
   7   8   3   21.30    4.78
   8   8   3    1.65   14.96
   0   8   4  739.84   14.79
   1   8   4   55.33    3.79
   2   8   4  124.76    7.27
   3   8   4  363.39   11.56
   4   8   4   75.25    6.93
   5   8   4   93.52    8.12
   6   8   4  190.18   10.94
   7   8   4    0.00  100.83
   8   8   4  120.57   11.05
   0   8   5  589.20   13.21
   1   8   5   18.24    3.21
   2   8   5  114.50    7.41
   3   8   5  284.26   10.58
   4   8   5   59.69    4.58
   5   8   5  152.22   10.07
   6   8   5   19.79    4.52
   7   8   5    5.86    7.58
   8   8   5   19.55    5.49
   0   8   6  889.46   16.82
   1   8   6   66.32    4.31
   2   8   6    5.84    5.58
   3   8   6    0.52   16.82
   4   8   6    0.00  100.82
   5   8   6   79.57    5.46
   6   8   6   95.59    9.04
   7   8   6    5.67    5.12
   8   8   6   54.90    6.75
   0   8   7  401.23   11.73
   1   8   7   14.15    3.09
   2   8   7    0.18   29.20
   3   8   7  170.99    9.04
   4   8   7    0.00  100.94
   5   8   7   89.61    7.77
   6   8   7   16.98    4.95
   7   8   7    0.21   48.76
   8   8   7   78.34    6.72
   0   8   8   83.60    6.73
   1   8   8   64.52    6.10
   2   8   8  164.56    8.61
   3   8   8  238.52   10.35
   4   8   8   17.14    3.85
   5   8   8  186.64   10.58
   6   8   8    0.00  101.13
   7   8   8   12.53    5.22
   8   8   8    7.27    8.92
   0   8   9   31.97    4.09
   1   8   9   41.47    4.10
   2   8   9    6.01    3.63
   3   8   9   29.46    4.29
   4   8   9   23.29    4.46
   5   8   9    8.10    4.50
   6   8   9   64.45    6.28
   7   8   9    0.00  101.26
   0   8  10 1006.31   19.85
   1   8  10    3.84    3.96
   2   8  10  121.82    7.89
   3   8  10   15.77    4.06
   4   8  10   59.36    5.22
   5   8  10    9.11    4.59
   6   8  10  256.04   13.37
   7   8  10    2.82   12.27
   0   8  11  435.41   13.52
   1   8  11   24.96    4.07
   2   8  11    4.29    6.12
   3   8  11  321.69   12.75
   4   8  11   22.65    4.41
   5   8  11   95.10    9.24
   6   8  11    8.05    5.07
   7   8  11    3.14   11.65
   0   8  12  723.91   17.96
   1   8  12   30.26    3.99
   2   8  12    0.58   16.42
   3   8  12  244.84   11.46
   4   8  12    5.40    7.07
   5   8  12   44.41    5.81
   6   8  12   90.36    7.22
   7   8  12   12.50    5.48
   0   8  13  529.16   15.85
   1   8  13    6.17    6.29
   2   8  13   53.67    4.97
   3   8  13    3.58    7.25
   4   8  13    0.00  101.36
   5   8  13    3.73    9.04
   6   8  13   64.81    6.99
   0   8  14    1.87    8.04
   1   8  14    1.60    9.69
   2   8  14  140.61    9.46
   3   8  14  142.35    9.77
   4   8  14   26.39    4.97
   5   8  14   55.16    6.46
   6   8  14   47.00    6.57
   0   8  15   28.02    4.76
   1   8  15   19.70    4.82
   2   8  15    4.55    7.65
   3   8  15   56.48    5.74
   4   8  15    0.35   18.78
   5   8  15   27.17    5.74
   6   8  15   10.42    5.78
   0   8  16  193.85   10.79
   1   8  16    6.34    5.04
   2   8  16  105.84    9.75
   3   8  16  112.03    9.36
   4   8  16   11.41    5.26
   5   8  16    6.77    5.13
   0   8  17    8.01    4.99
   1   8  17    1.25   13.33
   2   8  17  116.59   10.91
   3   8  17    6.66    8.64
   4   8  17   15.64    5.34
   0   8  18    3.14    9.01
   1   8  18    8.96    5.40
   2   8  18    6.05    6.98
   3   8  18  200.46   13.95
   4   8  18    2.90   11.87
   0   8  19   42.18    6.10
   1   8  19    0.10  155.65
   2   8  19    4.03   11.61
   3   8  19   53.99    6.25
   0   8  20    0.44   35.96
   1   8  20    6.67    8.26
   0   9   0    4.24    3.65
   1   9   0    0.00  100.09
   2   9   0  177.89    8.37
   3   9   0    0.00  100.14
   4   9   0  433.00   13.43
   5   9   0    0.00  100.27
   6   9   0    0.00  100.37
   7   9   0    1.88   10.35
   8   9   0    9.78   10.03
   0   9   1    0.00  100.10
   1   9   1  221.40    9.02
   2   9   1  191.28    8.96
   3   9   1    8.66    3.68
   4   9   1  275.81   11.42
   5   9   1   69.18    5.43
   6   9   1    5.22    8.98
   7   9   1  145.04   10.82
   8   9   1   26.26    5.50
   0   9   2    0.00  100.14
   1   9   2  304.05   10.56
   2   9   2    0.00  100.29
   3   9   2    5.78    4.24
   4   9   2  143.72    8.53
   5   9   2   67.44    5.54
   6   9   2   18.94    4.42
   7   9   2  101.20    9.70
   8   9   2    0.01  759.28
   0   9   3    1.34    7.37
   1   9   3   18.72    3.15
   2   9   3  301.99   10.89
   3   9   3   13.53    3.68
   4   9   3    6.79    3.75
   5   9   3   34.18    4.72
   6   9   3  114.76    9.87
   7   9   3    0.00  100.65
   8   9   3   40.61    6.64
   0   9   4    0.41   15.33
   1   9   4  143.25    8.02
   2   9   4   45.68    4.15
   3   9   4    6.33    5.98
   4   9   4  672.77   17.28
   5   9   4   68.82    5.60
   6   9   4    0.00  100.69
   7   9   4   50.64    5.72
   8   9   4    0.00  100.84
   0   9   5    0.00  100.52
   1   9   5  451.16   12.87
   2   9   5    5.84    5.58
   3   9   5   35.98    4.20
   4   9   5   29.78    4.19
   5   9   5   47.81    5.41
   6   9   5    6.00    5.37
   7   9   5  111.43   10.63
   8   9   5    6.20    8.83
   0   9   6    0.00  100.58
   1   9   6    6.80    5.94
   2   9   6    2.32    7.53
   3   9   6   24.87    4.05
   4   9   6   73.31    5.42
   5   9   6   13.14    4.14
   6   9   6    5.76    7.09
   7   9   6   24.63    5.46
   8   9   6   49.21    6.70
   0   9   7    0.00  100.62
   1   9   7   27.43    4.36
   2   9   7  133.21    7.99
   3   9   7    4.44    4.09
   4   9   7  413.26   14.00
   5   9   7   20.07    4.35
   6   9   7    4.28    7.94
   7   9   7   40.73    5.97
   0   9   8    4.35    3.53
   1   9   8  253.46   10.65
   2   9   8   20.51    4.19
   3   9   8    5.43    6.09
   4   9   8   29.44    4.64
   5   9   8   63.35    5.72
   6   9   8    0.00  101.04
   7   9   8   11.34    5.89
   0   9   9    0.00  100.80
   1   9   9   24.81    4.48
   2   9   9  106.88    8.25
   3   9   9    2.36    7.52
   4   9   9    4.41    6.65
   5   9   9   76.67    5.91
   6   9   9   11.89    5.51
   7   9   9   23.01    5.93
   0   9  10    0.00  100.92
   1   9  10   47.79    4.40
   2   9  10   40.98    4.49
   3   9  10    9.03    4.20
   4   9  10  183.94   11.07
   5   9  10   21.02    5.48
   6   9  10    0.26   41.03
   7   9  10   18.70    5.88
   0   9  11    6.01    3.44
   1   9  11  231.25   11.44
   2   9  11    7.31    5.78
   3   9  11   43.50    4.76
   4   9  11    2.95    7.59
   5   9  11   55.09    5.50
   6   9  11    0.00  101.19
   7   9  11   33.47    6.32
   0   9  12    1.17   12.13
   1   9  12  180.68   10.41
   2   9  12    5.82    7.13
   3   9  12   30.26    4.35
   4   9  12   87.30    6.50
   5   9  12   12.68    5.34
   6   9  12   15.47    6.03
   0   9  13    0.00  101.09
   1   9  13   56.88    5.11
   2   9  13  189.84   10.67
   3   9  13    2.52    8.09
   4   9  13  438.34   16.58
   5   9  13    0.00  101.26
   6   9  13   13.05    5.67
   0   9  14    0.00  101.13
   1   9  14   36.53    4.50
   2   9  14  107.98    9.39
   3   9  14   21.42    4.70
   4   9  14   24.61    5.46
   5   9  14   36.85    5.83
   0   9  15    0.00  101.17
   1   9  15  117.60    9.56
   2   9  15   10.49    8.66
   3   9  15    7.27    7.58
   4   9  15    6.95    5.46
   5   9  15   65.10    7.00
   0   9  16    6.68    6.21
   1   9  16    7.49    4.63
   2   9  16   50.50    6.18
   3   9  16    2.66   10.99
   4   9  16   36.29    6.58
   0   9  17    0.00  101.27
   1   9  17   36.85    5.83
   2   9  17   51.72    6.11
   3   9  17    0.26   45.45
   4   9  17   48.52    6.37
   0   9  18    2.01   13.32
   1   9  18   14.11    5.43
   2   9  18    6.86    7.26
   3   9  18    0.00  101.64
   0   9  19    6.24    8.88
   1   9  19   38.42    6.50
   0  10   0  107.01    7.58
   1  10   0    4.28    5.57
   2  10   0   40.87    4.46
   3  10   0    3.17    5.71
   4  10   0    5.72    4.34
   5  10   0    2.79    6.96
   6  10   0    1.14   15.30
   7  10   0    4.22    5.80
   8  10   0    0.00  100.50
   0  10   1  195.35    9.33
   1  10   1   23.55    3.73
   2  10   1  259.91   10.75
   3  10   1  670.73   16.69
   4  10   1    5.39    5.65
   5  10   1   18.56    4.08
   6  10   1   89.72    8.94
   7  10   1    3.98    7.84
   8  10   1   19.03    6.31
   0  10   2  128.08    7.58
   1  10   2    0.44   15.74
   2  10   2    0.69   13.48
   3  10   2   25.69    4.11
   4  10   2    9.52    3.92
   5  10   2    1.54   10.14
   6  10   2    0.00  100.57
   7  10   2   17.33    5.75
   0  10   3   24.75    3.71
   1  10   3   16.61    3.42
   2  10   3  218.72   10.19
   3  10   3    9.04    3.76
   4  10   3   28.03    4.40
   5  10   3    0.49   25.57
   6  10   3  212.17   11.85
   7  10   3    5.32    8.15
   0  10   4  210.42    9.70
   1  10   4    4.77    6.43
   2  10   4   36.91    4.25
   3  10   4   31.87    4.56
   4  10   4    5.70    5.66
   5  10   4   18.17    4.72
   6  10   4   10.18    4.28
   7  10   4    2.17   10.23
   0  10   5    4.38    6.09
   1  10   5   73.84    6.33
   2  10   5   81.49    7.78
   3  10   5  339.99   13.44
   4  10   5    6.91    5.84
   5  10   5   41.00    5.16
   6  10   5   26.93    5.34
   7  10   5    4.03    9.62
   0  10   6   45.42    4.14
   1  10   6    0.00  100.63
   2  10   6    0.00  100.65
   3  10   6    4.35    6.41
   4  10   6   35.67    4.57
   5  10   6    4.48    6.62
   6  10   6    9.38    7.90
   7  10   6    8.42    6.92
   0  10   7  449.38   13.71
   1  10   7   20.29    3.77
   2  10   7   54.41    4.68
   3  10   7  510.71   16.00
   4  10   7   23.23    4.24
   5  10   7   15.34    4.81
   6  10   7  194.47   11.65
   7  10   7    8.26    7.65
   0  10   8   59.09    4.87
   1  10   8    2.42    5.42
   2  10   8   46.89    4.36
   3  10   8   34.76    4.77
   4  10   8   16.14    4.01
   5  10   8   22.11    4.76
   6  10   8    2.74    9.06
   7  10   8    8.49    6.63
   0  10   9  317.59   12.28
   1  10   9   61.51    5.47
   2  10   9  228.87   11.07
   3  10   9   13.30    4.42
   4  10   9    5.34    6.67
   5  10   9   78.94    6.18
   6  10   9  290.68   14.57
   0  10  10   39.41    4.93
   1  10  10   14.96    4.57
   2  10  10   25.74    4.24
   3  10  10    1.13   12.39
   4  10  10    5.43    5.23
   5  10  10    8.32    6.50
   6  10  10    1.15   13.59
   0  10  11   68.87    5.43
   1  10  11  128.48    9.27
   2  10  11    0.00  101.01
   3  10  11  335.83   14.14
   4  10  11    0.00  101.08
   5  10  11  112.33    7.58
   6  10  11    4.41    9.27
   0  10  12   19.91    4.63
   1  10  12   20.36    4.68
   2  10  12   13.02    5.40
   3  10  12   27.76    5.31
   4  10  12    5.02    5.65
   5  10  12    0.69   24.99
   6  10  12   14.38    5.56
   0  10  13  893.78   22.37
   1  10  13    1.45   10.57
   2  10  13  150.25   10.53
   3  10  13    3.06    8.42
   4  10  13   40.92    5.72
   5  10  13   14.61    5.69
   0  10  14    0.00  101.10
   1  10  14   14.52    4.34
   2  10  14   12.81    4.35
   3  10  14   27.99    5.22
   4  10  14    3.88   10.11
   5  10  14    0.00  101.22
   0  10  15    0.00  101.13
   1  10  15   94.20    9.19
   2  10  15    0.26   41.05
   3  10  15  148.91   11.76
   4  10  15    0.00  101.24
   0  10  16   59.36    6.68
   1  10  16    6.78    7.36
   2  10  16    8.39    6.84
   3  10  16   23.92    5.61
   0  10  17  100.60    7.39
   1  10  17   42.77    6.26
   2  10  17   21.81    5.58
   0  10  18    6.27    8.88
   1  10  18    7.01    9.69
   0  11   0    3.46    5.78
   1  11   0    0.98   10.45
   2  11   0   14.07    3.41
   3  11   0    0.00  100.12
   4  11   0   90.79    6.20
   5  11   0    8.14    6.63
   6  11   0    2.37    9.83
   7  11   0    0.00  100.39
   0  11   1    5.86    3.02
   1  11   1  299.28   11.53
   2  11   1  297.69   11.50
   3  11   1   59.73    5.05
   4  11   1  103.72    8.95
   5  11   1  107.71    8.91
   6  11   1   25.81    5.56
   7  11   1  195.29   13.39
   0  11   2    0.00  100.13
   1  11   2  182.34    9.86
   2  11   2    1.80    8.27
   3  11   2   34.80    4.76
   4  11   2   30.15    4.44
   5  11   2   39.49    5.20
   6  11   2    3.94    9.67
   7  11   2    1.77   15.21
   0  11   3    0.00  100.23
   1  11   3   95.74    7.79
   2  11   3  274.91   11.75
   3  11   3    0.00  100.44
   4  11   3   83.95    8.27
   5  11   3    3.94    8.37
   6  11   3    4.82    7.64
   7  11   3   12.90    5.28
   0  11   4    0.00  100.34
   1  11   4   17.37    3.96
   2  11   4   42.05    4.81
   3  11   4   13.98    4.25
   4  11   4    1.88    8.60
   5  11   4    7.61    6.54
   6  11   4    7.17    9.01
   7  11   4    0.00  100.76
   0  11   5    0.00  100.44
   1  11   5  231.59   10.49
   2  11   5   86.41    8.59
   3  11   5    0.00  100.62
   4  11   5    4.52    4.71
   5  11   5  218.87   12.34
   6  11   5   19.87    5.42
   7  11   5  150.35   12.05
   0  11   6    0.00  100.53
   1  11   6    0.90   10.44
   2  11   6   44.37    4.52
   3  11   6    0.71   12.27
   4  11   6   84.92    6.02
   5  11   6    1.60   13.73
   6  11   6    3.41    9.87
   0  11   7    0.00  100.62
   1  11   7   34.80    4.89
   2  11   7  255.66   12.01
   3  11   7   18.72    5.08
   4  11   7  185.45   11.94
   5  11   7   20.89    5.56
   6  11   7   32.00    5.44
   0  11   8    3.48    4.35
   1  11   8    1.94    7.48
   2  11   8   10.91    3.95
   3  11   8    2.78    7.81
   4  11   8    1.15   13.49
   5  11   8    1.33   13.01
   6  11   8    4.28    8.08
   0  11   9    4.74    5.96
   1  11   9  147.43   10.16
   2  11   9  129.32   10.01
   3  11   9    4.93    6.87
   4  11   9   83.62    6.74
   5  11   9   23.27    5.20
   6  11   9   41.63    6.18
   0  11  10    0.00  100.90
   1  11  10    0.00  100.95
   2  11  10   66.25    5.67
   3  11  10    6.01    6.00
   4  11  10   40.09    5.52
   5  11  10    0.00  101.03
   6  11  10   29.03    5.90
   0  11  11    4.03    6.82
   1  11  11   95.80    8.23
   2  11  11    4.37    7.58
   3  11  11    0.00  101.02
   4  11  11   44.15    5.93
   5  11  11  129.76   11.22
   0  11  12    4.24    6.82
   1  11  12   30.55    5.08
   2  11  12   21.84    5.47
   3  11  12    0.00  101.06
   4  11  12   29.48    6.07
   5  11  12    1.81   13.48
   0  11  13    0.00  101.03
   1  11  13    0.00  101.05
   2  11  13  195.02   12.84
   3  11  13    3.84    8.47
   4  11  13  181.05   12.66
   0  11  14    6.72    7.86
   1  11  14    2.03   10.41
   2  11  14    4.76    9.61
   3  11  14   14.45    4.77
   4  11  14    5.30    9.84
   0  11  15    0.00  101.10
   1  11  15   97.92    9.57
   2  11  15    9.40    8.26
   3  11  15    6.57    8.10
   0  11  16    0.00  101.14
   1  11  16    3.84    9.63
   2  11  16    0.00  101.18
   0  11  17    0.00  101.17
   0  12   0  589.74   16.63
   1  12   0    0.00  100.11
   2  12   0    0.00  100.10
   3  12   0    6.71    6.47
   4  12   0    2.69   10.07
   5  12   0    0.00  100.25
   6  12   0   65.49    5.79
   0  12   1   13.55    3.93
   1  12   1   71.99    5.35
   2  12   1   25.74    4.66
   3  12   1   51.09    5.43
   4  12   1    5.12    7.37
   5  12   1   17.70    6.19
   6  12   1   54.54    6.70
   0  12   2   22.78    4.39
   1  12   2    6.31    6.03
   2  12   2    6.21    4.57
   3  12   2  320.74   13.77
   4  12   2    0.00  100.39
   5  12   2   89.12    6.74
   6  12   2   11.48    5.08
   0  12   3  246.46   11.44
   1  12   3    5.21    6.04
   2  12   3   10.08    4.25
   3  12   3    0.00  100.41
   4  12   3    0.00  100.46
   5  12   3    9.16    7.64
   6  12   3   28.89    5.52
   0  12   4  358.42   13.39
   1  12   4    1.56    9.49
   2  12   4   35.67    4.69
   3  12   4   81.04    7.94
   4  12   4    0.00  100.55
   5  12   4   22.98    5.48
   6  12   4   54.23    6.38
   0  12   5   96.64    8.65
   1  12   5   59.41    5.37
   2  12   5   12.74    4.65
   3  12   5   95.41    9.22
   4  12   5   16.83    3.99
   5  12   5   55.29    5.66
   6  12   5   34.96    6.18
   0  12   6  309.89   13.55
   1  12   6    6.74    4.27
   2  12   6    3.29    7.33
   3  12   6   17.08    4.39
   4  12   6    1.11   14.60
   5  12   6    2.09   12.01
   6  12   6   19.44    6.28
   0  12   7  160.70   10.06
   1  12   7   21.47    4.38
   2  12   7  148.67   10.20
   3  12   7   28.85    4.82
   4  12   7   27.17    5.37
   5  12   7    2.64   12.78
   6  12   7   70.06    6.71
   0  12   8    8.29    6.63
   1  12   8   15.40    4.45
   2  12   8    5.85    6.85
   3  12   8   39.79    5.23
   4  12   8    3.38    8.01
   5  12   8   48.08    6.62
   0  12   9  317.22   14.10
   1  12   9    1.62   11.01
   2  12   9    4.53    7.33
   3  12   9   84.91    8.34
   4  12   9   11.95    5.10
   5  12   9    1.38   21.50
   0  12  10  169.24   10.61
   1  12  10    4.32    6.93
   2  12  10   58.80    5.84
   3  12  10   15.92    4.08
   4  12  10    3.80   11.40
   5  12  10   31.57    6.27
   0  12  11    9.70    4.34
   1  12  11    8.03    8.45
   2  12  11    1.15   17.09
   3  12  11  105.54    7.35
   4  12  11    9.52    5.61
   0  12  12  118.27   10.72
   1  12  12   18.85    5.00
   2  12  12    5.72    8.33
   3  12  12   53.42    6.66
   4  12  12    0.00  101.10
   0  12  13  101.26    7.41
   1  12  13    4.84    8.47
   2  12  13  119.67   11.25
   3  12  13    0.18   40.84
   0  12  14    7.36    5.65
   1  12  14    0.00  101.10
   2  12  14   48.00    6.03
   0  12  15   27.55    5.64
   1  12  15    0.00  101.12
   0  13   0    0.46   23.97
   1  13   0    1.37   10.06
   2  13   0  214.04   11.57
   3  13   0    0.00  100.17
   4  13   0  109.01   10.26
   5  13   0    1.80   10.69
   0  13   1    0.00  100.13
   1  13   1   38.13    5.10
   2  13   1   35.71    5.45
   3  13   1    8.43    4.34
   4  13   1   48.58    5.45
   5  13   1   24.98    5.59
   0  13   2    2.53    7.34
   1  13   2  145.04   10.55
   2  13   2   25.27    5.17
   3  13   2    0.00  100.33
   4  13   2    6.37    6.27
   5  13   2  119.75   11.21
   0  13   3    4.54    7.17
   1  13   3    8.03    7.30
   2  13   3    1.23   11.91
   3  13   3    3.32    8.62
   4  13   3  235.14   13.40
   5  13   3    3.86    8.80
   0  13   4    4.25    7.13
   1  13   4  134.16   10.16
   2  13   4  150.46   10.24
   3  13   4    7.65    7.00
   4  13   4  139.72   10.86
   5  13   4    8.81    8.34
   0  13   5    0.00  100.41
   1  13   5  101.06   10.32
   2  13   5    4.01    9.51
   3  13   5    0.00  100.54
   4  13   5   22.41    4.99
   5  13   5   40.08    6.33
   0  13   6    0.00  100.48
   1  13   6   79.98    6.21
   2  13   6  112.36    9.77
   3  13   6    5.51    9.17
   4  13   6  111.66   10.41
   5  13   6   27.35    6.43
   0  13   7    0.00  100.54
   1  13   7    5.69    6.90
   2  13   7   47.51    6.28
   3  13   7    2.29   10.76
   4  13   7    1.73   18.68
   5  13   7    5.66    9.05
   0  13   8    0.00  100.63
   1  13   8  112.52    9.78
   2  13   8   35.08    5.17
   3  13   8    0.00  100.86
   4  13   8   31.76    6.16
   0  13   9    1.40   12.31
   1  13   9    9.07    7.95
   2  13   9   13.81    5.27
   3  13   9    1.33   14.26
   4  13   9   44.41    6.23
   0  13  10    0.00  100.87
   1  13  10    9.70    8.36
   2  13  10   58.19    6.29
   3  13  10    6.11    8.47
   4  13  10  116.57   11.33
   0  13  11    0.00  100.98
   1  13  11   44.41    5.94
   2  13  11    0.00  101.06
   3  13  11    0.00  101.07
   0  13  12    1.09   17.41
   1  13  12   79.34    6.95
   2  13  12    6.11    9.10
   0  13  13    0.00  101.08
   1  13  13    3.38    7.16
   0  14   0   71.34    6.21
   1  14   0    0.00  100.15
   2  14   0  106.49    6.92
   3  14   0    0.09  141.83
   4  14   0    9.08    4.86
   0  14   1    0.00  100.18
   1  14   1    7.80    6.82
   2  14   1   16.52    5.05
   3  14   1   34.55    5.62
   4  14   1    0.00  100.31
   0  14   2   28.36    5.46
   1  14   2    1.74   14.61
   2  14   2    4.72    9.76
   3  14   2  201.76   13.89
   4  14   2    6.63    5.52
   0  14   3    5.72    4.99
   1  14   3    7.20    7.20
   2  14   3   11.87    5.82
   3  14   3    0.43   31.50
   4  14   3    3.78    9.45
   0  14   4  202.93   11.87
   1  14   4   28.52    4.78
   2  14   4   16.39    5.13
   3  14   4  128.74   10.91
   4  14   4   10.22    9.05
   0  14   5    5.40    8.19
   1  14   5    0.00  100.45
   2  14   5    1.21   14.70
   3  14   5    3.18    9.48
   4  14   5    4.95    9.11
   0  14   6   99.67    9.41
   1  14   6    4.30   10.28
   2  14   6  127.93   11.59
   3  14   6   43.55    6.44
   4  14   6   12.90    5.97
   0  14   7   18.50    5.34
   1  14   7    7.38    7.98
   2  14   7    0.00  100.64
   3  14   7    0.00  100.71
   0  14   8   69.31    5.96
   1  14   8   16.67    5.09
   2  14   8    6.86    5.62
   3  14   8  149.82   12.54
   0  14   9    0.00  100.72
   1  14   9    0.00  100.79
   2  14   9    8.65    9.04
   0  14  10  156.29   12.02
   1  14  10    0.00  100.90
   2  14  10   29.55    5.83
   0  14  11    0.00  100.93
   1  14  11    8.55    8.01
   0  15   0    5.20    4.98
   1  15   0    0.00  100.21
   2  15   0  221.94   12.70
   3  15   0    0.00  100.27
   0  15   1    1.56   13.99
   1  15   1    9.38    5.24
   2  15   1    0.00  100.29
   3  15   1   19.42    5.25
   0  15   2    0.00  100.28
   1  15   2  151.02   11.02
   2  15   2   39.44    6.00
   3  15   2   20.50    6.21
   0  15   3    0.00  100.33
   1  15   3    0.00  100.36
   2  15   3   11.13    6.15
   3  15   3    8.56    7.58
   0  15   4    0.00  100.37
   1  15   4    3.89   11.21
   2  15   4   73.93    6.87
   3  15   4    0.00  100.46
   0  15   5    0.00  100.41
   1  15   5    0.00  100.45
   2  15   5    0.00  100.48
   0  15   6    0.00  100.47
   1  15   6   39.89    6.03
   2  15   6  156.84   12.80
   0  15   7    4.02   10.34
   1  15   7    3.04   11.02
   0  15   8    0.00  100.61
  11   0   0    0.00  103.19
  11   0   1    4.50   11.75
  11   0   2   60.81    8.17
  11   0   3    0.57   33.37
  11   0   4   14.40    7.00
  10   0   6   38.77    6.43
  10   0   7   11.05    5.63
  10   0   8   12.86    5.94
  10   0   9    7.36   10.64
  10   0  10    0.15  127.97
  10   0  11    0.00  102.46
   9   0  12   27.91    6.43
   9   0  13    0.00  102.41
   9   0  14   32.67    7.30
   8   0  15    0.01 1230.36
   9   0  15    0.00  102.31
   8   0  16   18.74    6.22
   8   0  17   12.24    6.31
   7   0  18    6.33    9.85
   7   0  19    0.00  102.19
   6   0  20   64.74    7.52
   5   0  21    0.00  102.16
   6   0  21    0.00  102.11
   4   0  22   27.40    6.71
   5   0  22    6.95    9.54
   3   0  23    0.00  102.13
   4   0  23    5.40   11.51
   0   0  24    3.92   14.53
   1   0  24   24.22    5.67
   2   0  24   17.58    7.33
   3   0  24  184.91   14.27
   0   0  25    0.80   27.98
   1   0  25    0.00  102.08
   2   0  25    9.30    6.21
  11   1   0    7.73    9.75
  11   1   1    8.01   11.38
  11   1   2   29.01    7.66
  11   1   3    4.45    7.79
  11   1   4   13.69    6.38
  10   1   6   33.61    8.07
  10   1   7    0.00  102.71
  10   1   8    5.06    9.37
  10   1   9   12.93    6.30
  10   1  10   42.55    6.86
  10   1  11    0.00  102.55
   9   1  12    0.00  102.54
   9   1  13    6.61   10.70
   9   1  14    0.00  102.44
   8   1  15    1.28   22.21
   8   1  16   24.88    7.33
   8   1  17    0.00  102.32
   7   1  18  140.28   12.73
   7   1  19    0.00  102.25
   6   1  20    0.00  102.23
   5   1  21    7.12   12.30
   6   1  21    8.59    9.17
   4   1  22   10.14    9.91
   5   1  22   10.33   11.75
   2   1  23   18.37    6.26
   3   1  23    5.26    6.82
   4   1  23   52.95    7.76
   0   1  24    0.00  102.24
   1   1  24  123.89   11.97
   2   1  24    0.00  102.16
   3   1  24    0.00  102.12
   0   1  25    0.00  102.18
   1   1  25   19.15    6.69
  11   2   0    0.00  102.45
  11   2   1   36.19    7.41
  11   2   2   55.30    7.63
  11   2   3    3.78   15.55
  10   2   5    8.05   10.32
  10   2   6    0.00  102.75
  10   2   7    8.28    9.49
  10   2   8    9.12    6.66
  10   2   9    0.00  102.67
  10   2  10    0.00  102.63
   9   2  12   18.52    6.91
   9   2  13    7.25    8.66
   9   2  14    0.00  102.49
   8   2  15    0.00  102.47
   8   2  16   24.89    5.63
   7   2  17    0.00  102.40
   8   2  17   12.97   10.31
   7   2  18    0.00  102.34
   6   2  19   42.83    7.01
   7   2  19    2.18   15.69
   6   2  20    6.65   10.79
   5   2  21   63.49    7.97
   6   2  21    9.95    7.14
   4   2  22    6.80   10.04
   5   2  22   14.91    7.18
   2   2  23   38.30    5.83
   3   2  23   11.33    6.78
   4   2  23   11.67   10.04
   0   2  24   18.99    7.08
   1   2  24   22.87    6.17
   2   2  24    4.46   11.23
   3   2  24   74.84    7.89
   0   2  25   69.55    7.61
   1   2  25    0.00  102.15
  10   3   4    0.96   25.03
  10   3   5    3.62   13.94
  10   3   6   10.82    9.20
  10   3   7   17.83    6.99
  10   3   8    3.43   14.40
  10   3   9   54.24    7.39
  10   3  10   20.68    6.84
   9   3  11   44.42    6.86
   9   3  12    2.79    7.38
   9   3  13    0.00  102.53
   9   3  14    0.00  102.49
   8   3  15    7.63   12.47
   8   3  16    0.00  102.44
   7   3  17   43.80    7.09
   8   3  17   46.78    6.88
   7   3  18   14.85    6.98
   6   3  19    3.77   12.27
   7   3  19   78.31    8.07
   6   3  20    9.02    7.58
   5   3  21   94.42    8.02
   4   3  22    1.39   21.56
   5   3  22    1.04   22.89
   1   3  23    0.00  102.26
   2   3  23  184.93   12.86
   3   3  23    0.00  102.18
   4   3  23  134.37   12.70
   0   3  24   10.60    5.83
   1   3  24    2.68   14.16
   2   3  24    4.72   15.50
   3   3  24   10.45    9.49
   0   3  25    4.89   13.29
  10   4   0    9.43    7.77
  10   4   1    8.47   11.17
  10   4   2    0.34   55.31
  10   4   3   16.52    5.57
  10   4   4    9.47    9.97
  10   4   5   12.14    5.51
  10   4   6    8.53    6.53
  10   4   7    9.51    9.04
  10   4   8    0.00  102.37
  10   4   9    0.00  102.41
   9   4  10    3.50   10.13
   9   4  11   72.11    7.58
   9   4  12    0.00  102.47
   9   4  13   13.65    6.54
   8   4  14    2.49   14.22
   8   4  15   14.70    6.49
   8   4  16   11.69    6.19
   7   4  17   23.28    6.55
   7   4  18    0.00  102.28
   6   4  19   65.94    7.77
   5   4  20    0.34   47.77
   6   4  20    7.17   11.37
   4   4  21    8.30    5.24
   5   4  21   29.57    5.87
   3   4  22    0.00  102.20
   4   4  22    0.00  102.17
   0   4  23   70.59    7.31
   1   4  23   19.07    5.26
   2   4  23  146.39   14.53
   3   4  23    0.41   35.62
   0   4  24    0.00  102.17
   1   4  24    5.98   11.35
   2   4  24    0.00  102.11
  10   5   0   86.68    8.04
  10   5   1    9.17    8.60
  10   5   2   32.13    6.33
  10   5   3   30.25    6.28
  10   5   4   60.06    7.40
  10   5   5    0.00  101.62
  10   5   6   10.61    8.37
  10   5   7   71.21    7.69
  10   5   8   20.47    6.79
   9   5   9    9.12    8.45
   9   5  10    0.00  102.15
   9   5  11   22.28    7.07
   9   5  12    5.59   13.39
   8   5  13   63.80    7.64
   9   5  13   28.62    6.74
   8   5  14    0.00  102.27
   8   5  15    7.62   10.42
   7   5  16    3.38   13.47
   8   5  16   20.52    6.59
   7   5  17   19.08    6.99
   6   5  18   10.53    5.90
   7   5  18    6.23    7.45
   6   5  19   25.54    6.49
   5   5  20   36.41    7.28
   6   5  20    4.98   11.93
   4   5  21    0.00  102.15
   5   5  21    9.25   10.97
   2   5  22   35.08    6.63
   3   5  22   15.53    5.88
   4   5  22   68.49    7.55
   0   5  23   10.00    8.70
   1   5  23    0.00  102.14
   2   5  23   84.93    8.19
   3   5  23    0.00  102.09
   0   5  24    0.00  102.12
   1   5  24   10.71    9.95
  10   6   0   10.19    9.31
  10   6   1    9.33    8.91
  10   6   2    3.57    8.81
  10   6   3    0.00  101.30
  10   6   4    3.85   13.02
  10   6   5    6.44   11.54
  10   6   6    8.07    9.92
  10   6   7    0.00  101.60
   9   6   8  112.26    8.48
   9   6   9    6.00   11.60
   9   6  10    0.00  101.88
   9   6  11    1.49   18.88
   8   6  12    2.29   16.83
   9   6  12   45.81    7.24
   8   6  13    0.00  102.07
   8   6  14   30.66    6.58
   7   6  15    4.33    9.19
   8   6  15   12.08    9.90
   7   6  16    2.45   14.96
   6   6  17    6.79   10.62
   7   6  17    0.00  102.18
   6   6  18    0.00  102.18
   5   6  19    0.00  102.18
   6   6  19   13.23    7.17
   4   6  20   18.89    5.53
   5   6  20    9.62   10.87
   3   6  21   50.19    7.57
   4   6  21    6.90   11.37
   0   6  22    4.25   13.17
   1   6  22    4.85   11.73
   2   6  22    6.85   10.15
   3   6  22   43.94    7.53
   4   6  22   10.06   13.75
   0   6  23   52.95    7.45
   1   6  23    8.58   10.82
   2   6  23    0.00  102.09
  10   7   0   89.29    8.53
  10   7   1    5.51   11.17
  10   7   2    6.66   10.13
  10   7   3    0.00  101.09
  10   7   4  148.90   13.55
   9   7   5   27.26    6.66
   9   7   6    0.00  101.32
   9   7   7    9.93   10.23
   9   7   8   27.32    7.03
   9   7   9    0.00  101.53
   9   7  10    0.00  101.66
   8   7  11    4.74   10.56
   8   7  12   14.16    6.45
   8   7  13    0.00  101.91
   7   7  14   17.89    5.39
   8   7  14    0.00  101.98
   7   7  15    0.00  101.98
   7   7  16    7.99    7.12
   6   7  17   37.10    6.94
   5   7  18   52.60    6.95
   6   7  18    0.36   55.52
   5   7  19    0.90   24.31
   3   7  20    0.00  102.05
   4   7  20   31.55    7.05
   5   7  20   14.90    7.17
   1   7  21    0.00  102.03
   2   7  21    7.55    6.27
   3   7  21    5.92    9.91
   4   7  21    7.89   10.29
   0   7  22    9.36    8.88
   1   7  22   57.71    7.44
   2   7  22   62.91    7.92
   3   7  22    9.55   10.74
   0   7  23    0.00  102.07
   1   7  23    9.62    6.63
   9   8   0    0.00  100.54
   9   8   1    7.17   13.01
   9   8   2  120.13   11.48
   9   8   3    9.50    8.79
   9   8   4   48.77    6.97
   9   8   5    2.78   14.78
   9   8   6    4.50   14.28
   9   8   7   37.17    6.25
   9   8   8   71.64    8.05
   8   8   9    0.00  101.31
   9   8   9    0.00  101.35
   8   8  10   66.18    7.57
   8   8  11   24.66    6.25
   8   8  12   21.31    6.79
   7   8  13    0.00  101.62
   8   8  13   60.30    8.08
   7   8  14    9.52    8.50
   7   8  15    0.58   36.56
   6   8  16   61.97    7.18
   5   8  17   13.34    5.83
   6   8  17   52.97    7.13
   5   8  18   11.57    6.57
   4   8  19    2.35   15.53
   5   8  19    0.00  101.95
   2   8  20    6.16   12.67
   3   8  20   61.85    7.35
   4   8  20   16.15    6.85
   0   8  21   14.40    6.96
   1   8  21    3.79   11.30
   2   8  21    7.76   10.82
   3   8  21    0.00  101.96
   0   8  22   23.77    5.39
   1   8  22    0.00  101.93
   2   8  22   72.80    8.50
   9   9   0   10.55    8.73
   9   9   1    0.00  100.61
   9   9   2    0.53   43.85
   9   9   3    0.00  100.80
   9   9   4   34.42    7.17
   9   9   5   11.67    7.17
   9   9   6   10.34   10.20
   8   9   7    9.90   10.65
   9   9   7    5.53   11.54
   8   9   8    0.00  101.11
   8   9   9   26.51    6.81
   8   9  10   36.07    6.69
   8   9  11    3.97   11.51
   7   9  12   33.72    6.73
   7   9  13    9.74    7.46
   6   9  14    3.58   11.29
   7   9  14   14.66   11.85
   6   9  15    7.24    7.42
   5   9  16    0.65   35.31
   6   9  16    0.00  101.67
   5   9  17    8.91    7.36
   4   9  18    0.00  101.72
   5   9  18    6.98   11.83
   2   9  19   29.42    6.32
   3   9  19    3.11   11.96
   4   9  19  113.28    8.30
   0   9  20    4.96    9.17
   1   9  20   40.88    6.56
   2   9  20   46.63    7.29
   3   9  20    2.80   12.28
   0   9  21    5.28   11.64
   1   9  21   63.99    7.29
   2   9  21    0.71   17.75
   9  10   0    9.17    8.99
   9  10   1   39.43    6.96
   8  10   2    9.11    6.58
   9  10   2   10.57    8.92
   8  10   3    9.67   10.89
   9  10   3    2.67   10.16
   8  10   4   10.38    6.72
   8  10   5    7.41    7.46
   8  10   6    0.00  100.96
   8  10   7   43.07    6.70
   8  10   8    7.75    6.30
   7  10   9    3.53   11.13
   8  10   9    2.68   17.97
   7  10  10    6.42    9.35
   7  10  11    9.10    6.44
   7  10  12    5.68    9.47
   6  10  13  295.26   16.11
   7  10  13    1.98   17.35
   6  10  14   10.96    9.36
   5  10  15   72.51    7.73
   6  10  15   34.58    6.82
   4  10  16    0.00  101.35
   5  10  16    1.82   17.54
   3  10  17   24.84    6.16
   4  10  17   11.52   10.03
   5  10  17   22.52    7.19
   2  10  18   12.28    9.83
   3  10  18    2.43   14.87
   4  10  18    0.35   50.55
   0  10  19   67.17    7.80
   1  10  19   15.35    5.92
   2  10  19   18.50    6.76
   3  10  19   57.90    7.27
   0  10  20   30.03    6.25
   1  10  20   12.58    5.50
   2  10  20    0.00  101.61
   8  11   0    9.71    6.11
   8  11   1    9.97    9.66
   8  11   2    4.78   11.00
   8  11   3   40.74    7.21
   8  11   4   18.64    6.06
   8  11   5    4.57   11.97
   7  11   6    0.00  100.94
   8  11   6    4.66   12.22
   7  11   7   15.91    6.48
   8  11   7   46.97    7.58
   7  11   8    0.78   26.53
   7  11   9   16.16    6.72
   7  11  10    0.00  101.10
   6  11  11    2.03   14.87
   7  11  11   53.89    7.16
   6  11  12   42.34    7.07
   5  11  13    9.78    5.83
   6  11  13   40.54    7.21
   5  11  14    0.00  101.19
   6  11  14   10.62   10.05
   4  11  15    2.33   16.54
   5  11  15    0.41   63.89
   3  11  16    4.42   12.50
   4  11  16    3.13   13.72
   1  11  17   68.87    7.54
   2  11  17   16.03    6.61
   3  11  17    0.00  101.30
   4  11  17   56.56    7.18
   0  11  18    0.00  101.20
   1  11  18   39.68    6.86
   2  11  18    5.31   10.25
   3  11  18    0.00  101.41
   0  11  19    6.63    9.00
   1  11  19    0.17  128.58
   2  11  19   69.71    7.59
   7  12   0    0.00  100.38
   8  12   0   71.88    8.56
   7  12   1    0.00  100.46
   8  12   1   10.29   11.16
   7  12   2    0.00  100.54
   7  12   3    0.00  100.63
   7  12   4    5.51   11.41
   7  12   5   10.98    8.99
   7  12   6    6.15   10.56
   7  12   7    9.21    9.46
   6  12   8    7.25   10.47
   7  12   8    5.77    7.03
   6  12   9   40.36    6.36
   6  12  10   70.64    7.80
   5  12  11   30.35    6.76
   6  12  11    6.62   11.03
   5  12  12   33.19    6.55
   6  12  12    0.00  101.12
   4  12  13   13.25    6.86
   5  12  13    0.00  101.13
   3  12  14    0.00  101.13
   4  12  14   11.96    5.78
   5  12  14   19.49    6.61
   2  12  15    0.00  101.14
   3  12  15   91.67    7.86
   4  12  15    4.04    7.44
   0  12  16    0.00  101.14
   1  12  16    0.00  101.15
   2  12  16   10.88    7.04
   3  12  16   12.39   10.33
   0  12  17   64.42    7.64
   1  12  17   14.22    6.90
   2  12  17   16.76    7.04
   0  12  18   85.26    8.36
   1  12  18   10.42   10.24
   6  13   0   44.23    6.62
   7  13   0    4.38   12.57
   6  13   1   12.02    5.52
   7  13   1    8.80   10.11
   6  13   2   14.35    5.71
   7  13   2   93.60    8.73
   6  13   3   22.20    6.78
   7  13   3    7.99    7.37
   6  13   4   23.18    6.92
   7  13   4   21.49    7.11
   6  13   5    1.02   23.75
   7  13   5   22.65    6.20
   6  13   6    6.35   12.73
   6  13   7   11.40    6.75
   5  13   8   58.80    6.32
   6  13   8    4.84   13.66
   5  13   9    0.00  101.05
   6  13   9   14.90    6.11
   5  13  10    8.97    6.00
   4  13  11    4.62   12.11
   5  13  11    2.71    9.24
   3  13  12   13.03    5.92
   4  13  12   19.48    6.91
   5  13  12    0.00  101.14
   2  13  13    8.56   11.82
   3  13  13   10.29   10.73
   4  13  13    0.00  101.15
   0  13  14    0.00  101.11
   1  13  14   73.24    7.22
   2  13  14    8.21    9.37
   3  13  14    8.80    9.12
   4  13  14    7.37   10.21
   0  13  15    0.00  101.14
   1  13  15   11.21    6.03
   2  13  15    5.16   11.92
   3  13  15   13.25    6.15
   0  13  16    8.86   10.19
   1  13  16    7.59   12.43
   2  13  16   20.67    7.32
   5  14   0    0.19   66.91
   6  14   0   91.51    7.82
   5  14   1    7.48    9.88
   6  14   1    3.51   10.98
   5  14   2   10.09   10.97
   6  14   2   37.62    7.47
   5  14   3    6.79   10.26
   6  14   3   10.81    9.90
   5  14   4   11.69    9.86
   6  14   4   48.73    7.55
   5  14   5    0.00  100.63
   6  14   5   11.50    6.68
   5  14   6   22.54    5.86
   4  14   7    0.00  100.78
   5  14   7    0.00  100.86
   4  14   8    3.83    9.23
   5  14   8   46.00    6.77
   3  14   9    7.46    9.91
   4  14   9    0.00  100.99
   5  14   9    4.45   12.86
   3  14  10   11.33    5.72
   4  14  10   23.28    6.62
   2  14  11    5.72    9.40
   3  14  11    6.83   12.02
   4  14  11    4.89   11.60
   0  14  12    0.00  101.00
   1  14  12   25.97    7.31
   2  14  12   30.24    6.26
   3  14  12   30.47    7.14
   0  14  13    3.53   13.37
   1  14  13    0.00  101.10
   2  14  13    0.00  101.14
   3  14  13    7.98    6.39
   0  14  14   15.45    6.21
   1  14  14   23.69    7.46
   2  14  14    0.00  101.17
   4  15   0   17.69    5.80
   5  15   0    1.25   23.62
   4  15   1    5.17   10.64
   5  15   1    0.61   39.86
   4  15   2   60.45    6.55
   5  15   2   59.69    7.17
   4  15   3   13.97    7.00
   5  15   3    4.18   13.20
   4  15   4   46.47    7.23
   5  15   4   40.92    7.77
   3  15   5    9.10    8.03
   4  15   5    4.30    9.68
   5  15   5   19.39    6.37
   3  15   6    0.00  100.60
   4  15   6   28.48    7.50
   2  15   7    0.00  100.63
   3  15   7    6.34   10.74
   4  15   7    1.72   20.62
   1  15   8   76.54    7.00
   2  15   8    0.00  100.73
   3  15   8   10.00    9.69
   4  15   8   10.78    8.56
   0  15   9    7.45    9.31
   1  15   9   20.86    5.96
   2  15   9   21.33    6.56
   3  15   9    8.31    8.89
   0  15  10    0.00  100.80
   1  15  10    7.73    8.31
   2  15  10   22.39    6.93
   3  15  10    0.00  100.97
   0  15  11    0.00  100.90
   1  15  11    7.14   11.00
   2  15  11   19.90    6.56
   0  15  12    2.84    8.21
   1  15  12   13.67    6.32
   0  16   0    0.00  100.28
   1  16   0    0.57   32.92
   2  16   0    7.14   10.88
   3  16   0    0.00  100.32
   4  16   0    0.00  100.35
   0  16   1   24.47    6.30
   1  16   1   11.05    6.21
   2  16   1    0.00  100.34
   3  16   1   36.61    7.23
   4  16   1    0.39   60.67
   0  16   2   76.99    7.37
   1  16   2    0.00  100.36
   2  16   2    4.77   10.65
   3  16   2   24.60    7.11
   4  16   2    0.00  100.42
   0  16   3  247.74   14.39
   1  16   3   10.40    5.81
   2  16   3    3.97   11.69
   3  16   3    1.77   15.68
   0  16   4   40.23    6.06
   1  16   4    5.40   10.34
   2  16   4    0.45   37.78
   3  16   4    9.84    8.38
   0  16   5    0.00  100.44
   1  16   5   19.36    5.25
   2  16   5    0.00  100.48
   3  16   5   61.31    7.26
   0  16   6   18.40    6.91
   1  16   6    7.87    6.10
   2  16   6   33.82    6.84
   3  16   6   40.82    7.07
   0  16   7   21.73    7.03
   1  16   7    0.29   35.79
   2  16   7   19.04    5.41
   0  16   8   11.22    9.24
   1  16   8    1.30   26.22
   2  16   8    7.67   10.69
   0  16   9  140.70    9.43
   1  16   9    5.61    7.73
   0  17   0    0.00  100.37
   1  17   0    5.97   10.32
   0  17   1    0.00  100.37
   1  17   1   23.12    6.14
   0  17   2    0.00  100.38
   1  17   2   20.33    6.29
   0  17   3    5.97    9.21
   1  17   3    1.25   19.25
   0  17   4    1.94   15.27
   0   0   0    0.00    0.00
;
_shelx_hkl_checksum     2383
_shelx_res_file
;
TITL Na3Zn0.912Cd0.088B5O10 in Pbca
CELL 0.71073   7.9407  12.2927  18.0684  90.000  90.000  90.000
ZERR    8.00   0.0014   0.0021   0.0019   0.000   0.000   0.000
LATT  1
SYMM 0.5-X, -Y, 0.5+Z
SYMM -X, 0.5+Y, 0.5-Z
SYMM 0.5+X, 0.5-Y, -Z
SFAC B O NA CD ZN
UNIT 40 80 24 0.704 7.296
ACTA
L.S. 8
BOND
FMAP 2
PLAN 20
EXYZ ZN1 CD1
EADP ZN1 CD1
WGHT    0.022400
EXTI    0.001267
FVAR       0.22470   0.91180
NA1   3    0.829093    0.418875    0.079222    11.00000    0.03990    0.02976 =
         0.02583    0.00194   -0.00476   -0.00174
NA2   3    0.692676    0.652681    0.254781    11.00000    0.02450    0.02920 =
         0.02064   -0.00349    0.00131   -0.00108
NA3   3    0.790230    0.427621    0.429972    11.00000    0.03325    0.02981 =
         0.01836    0.00290   -0.00123    0.00060
ZN1   5    0.424130    0.678261    0.096320    21.00000    0.01764    0.01970 =
         0.01702   -0.00138    0.00014   -0.00189
CD1   4    0.424130    0.678261    0.096320   -21.00000    0.01764    0.01970 =
         0.01702   -0.00138    0.00014   -0.00189
B1    1    0.419250    0.157143    0.074423    11.00000    0.01969    0.02007 =
         0.01884   -0.00271   -0.00108   -0.00303
B2    1    0.725610    0.172919    0.072571    11.00000    0.02019    0.02569 =
         0.01351   -0.00268   -0.00093    0.00304
B3    1    0.561160    0.286806    0.163202    11.00000    0.01955    0.01937 =
         0.01336   -0.00088   -0.00013   -0.00010
B4    1    0.553384    0.349723    0.296738    11.00000    0.01907    0.02654 =
         0.01604   -0.00367   -0.00230    0.00369
B5    1    0.488446    0.478249    0.197781    11.00000    0.02794    0.01882 =
         0.02488   -0.00505   -0.00207    0.00074
O1    2    0.277945    0.118878    0.044005    11.00000    0.02077    0.03068 =
         0.02660   -0.00803   -0.00249   -0.00287
O2    2    0.415430    0.226466    0.134734    11.00000    0.01778    0.02503 =
         0.02044   -0.00486   -0.00107   -0.00160
O3    2    0.576113    0.124374    0.046910    11.00000    0.02115    0.03319 =
         0.02393   -0.01421    0.00061   -0.00004
O4    2    0.717618    0.245493    0.130455    11.00000    0.01872    0.02552 =
         0.02041   -0.00923   -0.00054    0.00087
O5    2    0.868575    0.141793    0.041393    11.00000    0.02145    0.03895 =
         0.02535   -0.01399    0.00007    0.00608
O6    2    0.571161    0.270916    0.243803    11.00000    0.03182    0.02003 =
         0.01423   -0.00021    0.00083    0.00562
O7    2    0.541582    0.402731    0.145680    11.00000    0.03576    0.01489 =
         0.01726   -0.00092   -0.00149    0.00066
O8    2    0.509996    0.454110    0.273205    11.00000    0.06783    0.02570 =
         0.02056   -0.00842   -0.01234    0.01997
O9    2    0.573187    0.331540    0.369160    11.00000    0.02708    0.03204 =
         0.01330   -0.00299   -0.00300    0.00116
O10   2    0.422775    0.572095    0.180191    11.00000    0.06081    0.02417 =
         0.03215    0.01137    0.01245    0.02029
HKLF 4
REM  Na3Zn0.912Cd0.088B5O10 in Pbca
REM R1 =  0.0374 for    1557 Fo > 4sig(Fo)  and  0.0943 for all    2562 data
REM    174 parameters refined using      0 restraints
END
WGHT      0.0224      0.0000
REM Highest difference peak  0.454,  deepest hole -0.448,  1-sigma level  0.115
Q1    1   0.3224  0.6785  0.1391  11.00000  0.05    0.45
Q2    1   0.8770  0.4942  0.1444  11.00000  0.05    0.44
Q3    1   0.4380  0.4327  0.2422  11.00000  0.05    0.43
Q4    1   0.5295  0.0981  0.1404  11.00000  0.05    0.41
Q5    1   0.4973  0.6226  0.1435  11.00000  0.05    0.40
Q6    1   0.9966  0.4825  0.4483  11.00000  0.05    0.40
Q7    1   0.3815  0.5039  0.1711  11.00000  0.05    0.39
Q8    1   0.5645  0.5957  0.1767  11.00000  0.05    0.39
Q9    1   0.5721  0.2581  0.0980  11.00000  0.05    0.39
Q10   1   0.4627  0.2522  0.3674  11.00000  0.05    0.37
Q11   1   0.4180  0.5395  0.2587  11.00000  0.05    0.37
Q12   1   0.5700  0.1794  0.0230  11.00000  0.05    0.36
Q13   1   0.6663  0.4775  0.2437  11.00000  0.05    0.36
Q14   1   0.8223  0.3259  0.0984  11.00000  0.05    0.36
Q15   1   0.5754  0.4458  0.4027  11.00000  0.05    0.36
Q16   1   0.3790  0.2794  0.1228  11.00000  0.05    0.35
Q17   1   0.3786  0.5814  0.2275  11.00000  0.05    0.35
Q18   1   0.6242  0.5644  0.2123  11.00000  0.05    0.35
Q19   1   0.7109  0.2275  0.0968  11.00000  0.05    0.34
Q20   1   0.5792  0.4012  0.2667  11.00000  0.05    0.34
;
_shelx_res_checksum     42363
_shelxl_version_number        2.014
data_II
_audit_creation_method     SHELXL-2014
_chemical_name_systematic
;
Trisodium zinc magnesium pentaborate
;
_chemical_name_common     'Trisodium Zinc Magnesium Pentaborate'
_chemical_formula_moiety     'B5 Mg0.155 O10 Zn0.845, 3(Na)'
_chemical_formula_sum     'B5 Mg0.155 Na3 O10 Zn0.845'
_chemical_formula_iupac     'Na3 Zn0.845 Mg0.155 B5 O10'
_chemical_formula_weight     342.03
_chemical_melting_point     ?
_shelx_space_group_comment
;
The symmetry employed for this shelxl refinement is uniquely defined
by the following loop, which should always be used as a source of
symmetry information in preference to the above space-group names.
They are only intended as comments.
;
_space_group_crystal_system     orthorhombic
_space_group_name_H-M_alt     'P b c a'
_space_group_name_Hall     '-P 2ac 2ab'
loop_
    _space_group_symop_operation_xyz
    'x, y, z'
    '-x+1/2, -y, z+1/2'
    '-x, y+1/2, -z+1/2'
    'x+1/2, -y+1/2, -z'
    '-x, -y, -z'
    'x-1/2, y, -z-1/2'
    'x, -y-1/2, z-1/2'
    '-x-1/2, y-1/2, z'
_cell_length_a     7.8931(12)
_cell_length_b     12.2555(12)
_cell_length_c     18.0874(11)
_cell_angle_alpha     90
_cell_angle_beta     90
_cell_angle_gamma     90
_cell_volume     1749.7(3)
_cell_formula_units_Z     8
_cell_measurement_reflns_used     25
_cell_measurement_theta_min     10.23
_cell_measurement_theta_max     22.20
_cell_measurement_temperature     293(2)
_exptl_crystal_description     prism
_exptl_crystal_colour     colorless
_exptl_crystal_size_max     0.30
_exptl_crystal_size_mid     0.20
_exptl_crystal_size_min     0.20
_exptl_crystal_density_diffrn     2.597
_exptl_crystal_density_meas     ?
_exptl_crystal_density_method     'not measured'
_exptl_crystal_F_000     1321.7
_exptl_absorpt_coefficient_mu     2.599
_exptl_absorpt_correction_type     psi-scan
_exptl_absorpt_process_details
;
(Kopfmann & Huber, 1968)
;
_shelx_estimated_absorpt_T_min     0.541
_shelx_estimated_absorpt_T_max     0.595
_exptl_absorpt_correction_T_min     0.532
_exptl_absorpt_correction_T_max     0.603
_exptl_special_details     ?
_diffrn_ambient_temperature     293(2)
_diffrn_radiation_type     MoK\a
_diffrn_radiation_wavelength     0.71073
_diffrn_measurement_device_type     'Rigaku AFC-7R'
_diffrn_measurement_method     '2\q - \w'
_diffrn_detector_area_resol_mean     ?
_diffrn_reflns_number     2982
_diffrn_reflns_av_R_equivalents     0.0532
_diffrn_reflns_theta_min     2.252
_diffrn_reflns_theta_max     29.972
_diffrn_reflns_theta_full     25.242
_diffrn_measured_fraction_theta_max     1.000
_diffrn_measured_fraction_theta_full     1.000
_diffrn_reflns_limit_h_min     0
_diffrn_reflns_limit_h_max     11
_diffrn_reflns_limit_k_min     0
_diffrn_reflns_limit_k_max     17
_diffrn_reflns_limit_l_min     0
_diffrn_reflns_limit_l_max     25
_diffrn_standards_number     3
_diffrn_standards_interval_count     150
_diffrn_standards_interval_time     120
_diffrn_standards_decay_%     1.82
_refine_special_details     ?
_reflns_number_total     2542
_reflns_number_gt     1496
_reflns_threshold_expression     'I > 2\s(I)'
_refine_ls_structure_factor_coef     Fsqd
_refine_ls_matrix_type     full
_refine_ls_R_factor_all     0.1090
_refine_ls_R_factor_gt     0.0441
_refine_ls_wR_factor_gt     0.1047
_refine_ls_wR_factor_ref     0.1130
_refine_ls_goodness_of_fit_ref     0.872
_refine_ls_restrained_S_all     0.872
_refine_ls_number_reflns     2542
_refine_ls_number_parameters     173
_refine_ls_number_restraints     0
_refine_ls_hydrogen_treatment     undef
_refine_ls_weighting_scheme     calc
_refine_ls_weighting_details
                      'w=1/[\s^2^(Fo^2^)+(0.0554P)^2^] where P=(Fo^2^+2Fc^2^)/3'
_atom_sites_solution_hydrogens     .
_atom_sites_solution_primary     ?
_atom_sites_solution_secondary     ?
_refine_ls_shift/su_max     0.000
_refine_ls_shift/su_mean     0.000
_refine_diff_density_max     1.587
_refine_diff_density_min     -0.700
_refine_ls_extinction_method     none
_refine_ls_extinction_coef     .
loop_
    _atom_type_symbol
    _atom_type_description
    _atom_type_scat_dispersion_real
    _atom_type_scat_dispersion_imag
    _atom_type_scat_source
    'B' 'B' 0.0013 0.0007
                         'International Tables Vol C Tables 4.2.6.8 and 6.1.1.4'
    'O' 'O' 0.0106 0.0060
                         'International Tables Vol C Tables 4.2.6.8 and 6.1.1.4'
    'Na' 'Na' 0.0362 0.0249
                         'International Tables Vol C Tables 4.2.6.8 and 6.1.1.4'
    'Mg' 'Mg' 0.0486 0.0363
                         'International Tables Vol C Tables 4.2.6.8 and 6.1.1.4'
    'Zn' 'Zn' 0.2839 1.4301
                         'International Tables Vol C Tables 4.2.6.8 and 6.1.1.4'
_computing_data_collection
;
<i>Rigaku/AFC Diffractometer Control Software</i> (Rigaku Corporation,
1994)
;
_computing_cell_refinement
;
<i>Rigaku/AFC Diffractometer Control Software</i> (Rigaku Corporation,
1994)
;
_computing_data_reduction
;
<i>Rigaku/AFC Diffractometer Control Software</i> (Rigaku Corporation,
1994)
;
_computing_structure_solution
;
SHELXS97 (Sheldrick, 2008)
;
_computing_structure_refinement
;
SHELXL2014 (Sheldrick, 2015)
;
_computing_molecular_graphics
;
ATOMS (Dowty, 1999)
;
_computing_publication_material
;
publCIF (Westrip, 2010)
;
loop_
    _atom_site_type_symbol
    _atom_site_label
    _atom_site_fract_x
    _atom_site_fract_y
    _atom_site_fract_z
    _atom_site_U_iso_or_equiv
    _atom_site_adp_type
    _atom_site_calc_flag
    _atom_site_occupancy
    _atom_site_disorder_assembly
    _atom_site_disorder_group
    Na Na1 0.8316(2) 0.41813(15) 0.07839(9) 0.0239(4) Uani d 1 . .
    Na Na2 0.6897(2) 0.65191(14) 0.25456(9) 0.0206(4) Uani d 1 . .
    Na Na3 0.7931(2) 0.42713(14) 0.42996(9) 0.0200(4) Uani d 1 . .
    Zn Zn1 0.42299(6) 0.67666(4) 0.09703(3) 0.01104(14) Uani d 0.845(5) . .
    Mg Mg1 0.42299(6) 0.67666(4) 0.09703(3) 0.01104(14) Uani d 0.155(5) . .
    B B1 0.4227(6) 0.1568(3) 0.0748(2) 0.0130(8) Uani d 1 . .
    B B2 0.7313(6) 0.1729(4) 0.0738(2) 0.0152(9) Uani d 1 . .
    B B3 0.5641(6) 0.2867(4) 0.1632(2) 0.0125(8) Uani d 1 . .
    B B4 0.5572(5) 0.3497(4) 0.2970(2) 0.0128(8) Uani d 1 . .
    B B5 0.4890(6) 0.4793(4) 0.1982(2) 0.0159(9) Uani d 1 . .
    O O1 0.2775(3) 0.1191(2) 0.04430(15) 0.0143(6) Uani d 1 . .
    O O2 0.4175(3) 0.2267(2) 0.13508(15) 0.0159(6) Uani d 1 . .
    O O3 0.5784(4) 0.1245(2) 0.04716(15) 0.0174(6) Uani d 1 . .
    O O4 0.7209(4) 0.2457(2) 0.13007(15) 0.0180(6) Uani d 1 . .
    O O5 0.8743(4) 0.1431(3) 0.04167(16) 0.0209(7) Uani d 1 . .
    O O6 0.5735(4) 0.2706(2) 0.24378(14) 0.0158(6) Uani d 1 . .
    O O7 0.5439(4) 0.4035(2) 0.14602(14) 0.0168(6) Uani d 1 . .
    O O8 0.5099(5) 0.4543(2) 0.27360(15) 0.0283(8) Uani d 1 . .
    O O9 0.5753(3) 0.3304(2) 0.36922(13) 0.0140(5) Uani d 1 . .
    O O10 0.4240(4) 0.5735(2) 0.17972(16) 0.0247(7) Uani d 1 . .
loop_
    _atom_site_aniso_label
    _atom_site_aniso_U_11
    _atom_site_aniso_U_22
    _atom_site_aniso_U_33
    _atom_site_aniso_U_12
    _atom_site_aniso_U_13
    _atom_site_aniso_U_23
    Na1 0.0291(10) 0.0218(9) 0.0206(9) -0.0003(8) -0.0034(7) 0.0017(7)
    Na2 0.0211(9) 0.0221(8) 0.0186(8) -0.0020(7) 0.0004(7) -0.0022(7)
    Na3 0.0235(9) 0.0211(9) 0.0154(7) 0.0011(8) -0.0026(7) 0.0019(6)
    Zn1 0.0112(2) 0.0106(2) 0.0112(2) -0.0005(2) 0.0001(2) -0.00064(19)
    Mg1 0.0112(2) 0.0106(2) 0.0112(2) -0.0005(2) 0.0001(2) -0.00064(19)
    B1 0.0127(18) 0.015(2) 0.0114(17) 0.0013(18) 0.0066(17) -0.0031(14)
    B2 0.019(2) 0.012(2) 0.0146(18) 0.0023(18) 0.0120(17) -0.0025(17)
    B3 0.017(2) 0.0116(17) 0.0086(17) 0.0032(17) -0.0014(17) 0.0005(14)
    B4 0.0098(19) 0.0127(19) 0.016(2) 0.0025(16) -0.0006(16) -0.0045(15)
    B5 0.024(2) 0.012(2) 0.011(2) 0.0034(18) -0.0028(18) -0.0025(16)
    O1 0.0121(13) 0.0150(14) 0.0159(13) -0.0008(11) 0.0042(11) -0.0058(11)
    O2 0.0134(13) 0.0197(14) 0.0147(13) -0.0020(12) -0.0010(12) -0.0088(11)
    O3 0.0114(12) 0.0239(15) 0.0170(13) 0.0023(13) 0.0021(12) -0.0112(11)
    O4 0.0150(14) 0.0187(14) 0.0204(14) -0.0008(12) -0.0003(12) -0.0088(12)
    O5 0.0128(13) 0.0301(16) 0.0197(15) 0.0046(12) 0.0005(12) -0.0089(13)
    O6 0.0278(15) 0.0098(12) 0.0100(12) 0.0043(12) -0.0002(12) -0.0011(10)
    O7 0.0285(17) 0.0107(13) 0.0112(12) 0.0022(11) -0.0014(11) -0.0003(10)
    O8 0.058(2) 0.0135(14) 0.0133(14) 0.0107(15) -0.0080(15) -0.0036(12)
    O9 0.0204(13) 0.0116(13) 0.0101(12) -0.0002(12) -0.0023(11) 0.0004(10)
    O10 0.0411(19) 0.0148(13) 0.0181(14) 0.0109(15) 0.0040(15) 0.0050(11)
_geom_special_details
;
 All esds (except the esd in the dihedral angle between two l.s. planes)
 are estimated using the full covariance matrix.  The cell esds are taken
 into account individually in the estimation of esds in distances, angles
 and torsion angles; correlations between esds in cell parameters are only
 used when they are defined by crystal symmetry.  An approximate (isotropic)
 treatment of cell esds is used for estimating esds involving l.s. planes.
;
loop_
    _geom_bond_atom_site_label_1
    _geom_bond_atom_site_label_2
    _geom_bond_site_symmetry_2
    _geom_bond_distance
    _geom_bond_publ_flag
    Na1 O1 4 2.305(3) ?
    Na1 O9 6_656 2.399(3) ?
    Na1 O4 . 2.470(3) ?
    Na1 O7 . 2.586(3) ?
    Na1 O3 8_765 2.687(3) ?
    Na1 B4 6_656 2.992(5) ?
    Na1 B1 4 3.006(5) ?
    Na1 B3 . 3.067(5) ?
    Na1 B2 . 3.110(5) ?
    Na1 B2 8_765 3.162(5) ?
    Na1 Na3 2_664 3.431(2) ?
    Na1 Zn1 8_755 3.5530(18) ?
    Na2 O2 3_655 2.354(3) ?
    Na2 O6 8_765 2.377(3) ?
    Na2 O10 6_656 2.399(4) ?
    Na2 O6 3_655 2.536(3) ?
    Na2 O4 8_765 2.625(3) ?
    Na2 O10 . 2.675(4) ?
    Na2 O8 . 2.828(4) ?
    Na2 B5 . 2.832(5) ?
    Na2 B3 3_655 2.992(5) ?
    Na2 B3 8_765 3.039(5) ?
    Na2 Zn1 6_656 3.2693(17) ?
    Na2 Mg1 6_656 3.2693(17) ?
    Na3 O5 7_566 2.288(3) ?
    Na3 O9 . 2.360(3) ?
    Na3 O7 6_656 2.427(3) ?
    Na3 O1 3_655 2.462(3) ?
    Na3 O3 7_566 2.787(3) ?
    Na3 B5 6_656 2.859(5) ?
    Na3 O10 6_656 2.867(4) ?
    Na3 O2 6_656 2.895(3) ?
    Na3 B2 7_566 2.916(4) ?
    Na3 Mg1 6_656 3.2620(18) ?
    Na3 Zn1 6_656 3.2620(18) ?
    Na3 Na1 2_665 3.431(2) ?
    Zn1 O5 8_765 1.932(3) ?
    Zn1 O10 . 1.958(3) ?
    Zn1 O1 8_665 1.978(3) ?
    Zn1 O9 3_655 1.980(3) ?
    Zn1 Na3 6_556 3.2620(18) ?
    Zn1 Na2 6_556 3.2692(17) ?
    Zn1 Na3 3_655 3.5456(18) ?
    Zn1 Na1 8_765 3.5530(19) ?
    B1 O1 . 1.353(5) ?
    B1 O3 . 1.384(5) ?
    B1 O2 . 1.388(5) ?
    B1 Mg1 8_655 2.769(5) ?
    B1 Na1 4_455 3.006(5) ?
    B2 O5 . 1.321(5) ?
    B2 O4 . 1.357(5) ?
    B2 O3 . 1.428(5) ?
    B2 Mg1 8_755 2.762(5) ?
    B2 Na3 7_565 2.916(4) ?
    B2 Na1 8_755 3.162(5) ?
    B3 O2 . 1.462(5) ?
    B3 O4 . 1.464(5) ?
    B3 O6 . 1.473(5) ?
    B3 O7 . 1.474(5) ?
    B3 Na2 3_645 2.992(5) ?
    B3 Na2 8_755 3.039(5) ?
    B4 O9 . 1.335(5) ?
    B4 O6 . 1.372(5) ?
    B4 O8 . 1.400(5) ?
    B4 Mg1 3_645 2.863(5) ?
    B4 Na1 6_556 2.992(5) ?
    B5 O10 . 1.307(5) ?
    B5 O7 . 1.393(5) ?
    B5 O8 . 1.407(5) ?
    B5 Na3 6_556 2.859(5) ?
    O1 Mg1 8_655 1.978(3) ?
    O1 Zn1 8_655 1.978(3) ?
    O1 Na1 4_455 2.305(3) ?
    O1 Na3 3_645 2.462(3) ?
    O2 Na2 3_645 2.354(3) ?
    O2 Na3 6_556 2.895(3) ?
    O3 Na1 8_755 2.687(3) ?
    O3 Na3 7_565 2.787(3) ?
    O4 Na2 8_755 2.625(3) ?
    O5 Mg1 8_755 1.932(3) ?
    O5 Zn1 8_755 1.932(3) ?
    O5 Na3 7_565 2.288(3) ?
    O6 Na2 8_755 2.377(3) ?
    O6 Na2 3_645 2.536(3) ?
    O7 Na3 6_556 2.427(3) ?
    O9 Mg1 3_645 1.980(3) ?
    O9 Zn1 3_645 1.980(3) ?
    O9 Na1 6_556 2.399(3) ?
    O10 Na2 6_556 2.399(4) ?
    O10 Na3 6_556 2.867(4) ?
loop_
    _geom_angle_atom_site_label_1
    _geom_angle_atom_site_label_2
    _geom_angle_atom_site_label_3
    _geom_angle_site_symmetry_1
    _geom_angle_site_symmetry_3
    _geom_angle
    _geom_angle_publ_flag
    O1 Na1 O9 4 6_656 116.11(11) ?
    O1 Na1 O4 4 . 97.45(11) ?
    O9 Na1 O4 6_656 . 75.55(10) ?
    O1 Na1 O7 4 . 106.21(11) ?
    O9 Na1 O7 6_656 . 119.10(11) ?
    O4 Na1 O7 . . 56.72(10) ?
    O1 Na1 O3 4 8_765 91.88(10) ?
    O9 Na1 O3 6_656 8_765 107.04(11) ?
    O4 Na1 O3 . 8_765 168.01(11) ?
    O7 Na1 O3 . 8_765 113.37(11) ?
    O1 Na1 B4 4 6_656 141.23(13) ?
    O9 Na1 B4 6_656 6_656 25.79(10) ?
    O4 Na1 B4 . 6_656 71.67(11) ?
    O7 Na1 B4 . 6_656 98.45(11) ?
    O3 Na1 B4 8_765 6_656 105.36(12) ?
    O1 Na1 B1 4 4 25.40(11) ?
    O9 Na1 B1 6_656 4 92.03(12) ?
    O4 Na1 B1 . 4 99.92(12) ?
    O7 Na1 B1 . 4 128.69(12) ?
    O3 Na1 B1 8_765 4 91.74(11) ?
    B4 Na1 B1 6_656 4 117.79(13) ?
    O1 Na1 B3 4 . 104.49(12) ?
    O9 Na1 B3 6_656 . 96.83(12) ?
    O4 Na1 B3 . . 28.11(10) ?
    O7 Na1 B3 . . 28.65(10) ?
    O3 Na1 B3 8_765 . 141.40(12) ?
    B4 Na1 B3 6_656 . 83.44(12) ?
    B1 Na1 B3 4 . 117.74(13) ?
    O1 Na1 B2 4 . 74.68(11) ?
    O9 Na1 B2 6_656 . 77.38(12) ?
    O4 Na1 B2 . . 24.94(10) ?
    O7 Na1 B2 . . 73.87(11) ?
    O3 Na1 B2 8_765 . 166.29(12) ?
    B4 Na1 B2 6_656 . 84.31(13) ?
    B1 Na1 B2 4 . 74.99(12) ?
    B3 Na1 B2 . . 47.96(11) ?
    O1 Na1 B2 4 8_765 98.09(11) ?
    O9 Na1 B2 6_656 8_765 125.37(12) ?
    O4 Na1 B2 . 8_765 143.05(13) ?
    O7 Na1 B2 . 8_765 86.73(12) ?
    O3 Na1 B2 8_765 8_765 26.71(10) ?
    B4 Na1 B2 6_656 8_765 112.96(12) ?
    B1 Na1 B2 4 8_765 108.33(13) ?
    B3 Na1 B2 . 8_765 115.08(13) ?
    B2 Na1 B2 . 8_765 156.02(7) ?
    O1 Na1 Na3 4 2_664 45.81(8) ?
    O9 Na1 Na3 6_656 2_664 141.90(10) ?
    O4 Na1 Na3 . 2_664 131.87(9) ?
    O7 Na1 Na3 . 2_664 99.00(9) ?
    O3 Na1 Na3 8_765 2_664 52.49(7) ?
    B4 Na1 Na3 6_656 2_664 156.20(11) ?
    B1 Na1 Na3 4 2_664 61.07(9) ?
    B3 Na1 Na3 . 2_664 118.95(10) ?
    B2 Na1 Na3 . 2_664 116.11(10) ?
    B2 Na1 Na3 8_765 2_664 52.31(8) ?
    O1 Na1 Zn1 4 8_755 91.58(8) ?
    O9 Na1 Zn1 6_656 8_755 32.00(6) ?
    O4 Na1 Zn1 . 8_755 56.24(7) ?
    O7 Na1 Zn1 . 8_755 112.11(8) ?
    O3 Na1 Zn1 8_765 8_755 131.28(9) ?
    B4 Na1 Zn1 6_656 8_755 50.99(9) ?
    B1 Na1 Zn1 4 8_755 72.70(9) ?
    B3 Na1 Zn1 . 8_755 83.71(9) ?
    B2 Na1 Zn1 . 8_755 48.41(9) ?
    B2 Na1 Zn1 8_765 8_755 155.55(10) ?
    Na3 Na1 Zn1 2_664 8_755 133.71(6) ?
    O2 Na2 O6 3_655 8_765 96.54(11) ?
    O2 Na2 O10 3_655 6_656 90.74(11) ?
    O6 Na2 O10 8_765 6_656 71.31(11) ?
    O2 Na2 O6 3_655 3_655 58.14(9) ?
    O6 Na2 O6 8_765 3_655 107.09(11) ?
    O10 Na2 O6 6_656 3_655 148.77(12) ?
    O2 Na2 O4 3_655 8_765 130.80(11) ?
    O6 Na2 O4 8_765 8_765 56.64(10) ?
    O10 Na2 O4 6_656 8_765 113.16(12) ?
    O6 Na2 O4 3_655 8_765 88.79(10) ?
    O2 Na2 O10 3_655 . 106.68(11) ?
    O6 Na2 O10 8_765 . 142.66(11) ?
    O10 Na2 O10 6_656 . 135.35(14) ?
    O6 Na2 O10 3_655 . 64.51(10) ?
    O4 Na2 O10 8_765 . 86.21(10) ?
    O2 Na2 O8 3_655 . 92.86(10) ?
    O6 Na2 O8 8_765 . 158.26(12) ?
    O10 Na2 O8 6_656 . 89.05(11) ?
    O6 Na2 O8 3_655 . 94.52(10) ?
    O4 Na2 O8 8_765 . 127.91(10) ?
    O10 Na2 O8 . . 50.26(9) ?
    O2 Na2 B5 3_655 . 113.27(13) ?
    O6 Na2 B5 8_765 . 150.17(13) ?
    O10 Na2 B5 6_656 . 108.08(13) ?
    O6 Na2 B5 3_655 . 88.55(12) ?
    O4 Na2 B5 8_765 . 99.71(12) ?
    O10 Na2 B5 . . 27.27(11) ?
    O8 Na2 B5 . . 28.79(11) ?
    O2 Na2 B3 3_655 3_655 28.69(10) ?
    O6 Na2 B3 8_765 3_655 103.26(12) ?
    O10 Na2 B3 6_656 3_655 119.39(12) ?
    O6 Na2 B3 3_655 3_655 29.45(10) ?
    O4 Na2 B3 8_765 3_655 111.38(12) ?
    O10 Na2 B3 . 3_655 85.69(12) ?
    O8 Na2 B3 . 3_655 94.37(12) ?
    B5 Na2 B3 . 3_655 102.52(14) ?
    O2 Na2 B3 3_655 8_765 118.64(12) ?
    O6 Na2 B3 8_765 8_765 28.33(10) ?
    O10 Na2 B3 6_656 8_765 89.67(13) ?
    O6 Na2 B3 3_655 8_765 102.61(12) ?
    O4 Na2 B3 8_765 8_765 28.79(10) ?
    O10 Na2 B3 . 8_765 114.92(12) ?
    O8 Na2 B3 . 8_765 148.49(12) ?
    B5 Na2 B3 . 8_765 124.60(13) ?
    B3 Na2 B3 3_655 8_765 113.48(16) ?
    O2 Na2 Zn1 3_655 6_656 58.00(7) ?
    O6 Na2 Zn1 8_765 6_656 64.38(7) ?
    O10 Na2 Zn1 6_656 6_656 36.50(7) ?
    O6 Na2 Zn1 3_655 6_656 113.47(8) ?
    O4 Na2 Zn1 8_765 6_656 120.82(8) ?
    O10 Na2 Zn1 . 6_656 152.94(9) ?
    O8 Na2 Zn1 . 6_656 105.19(8) ?
    B5 Na2 Zn1 . 6_656 132.82(11) ?
    B3 Na2 Zn1 3_655 6_656 85.28(9) ?
    B3 Na2 Zn1 8_765 6_656 92.06(9) ?
    O2 Na2 Mg1 3_655 6_656 58.00(7) ?
    O6 Na2 Mg1 8_765 6_656 64.38(7) ?
    O10 Na2 Mg1 6_656 6_656 36.50(7) ?
    O6 Na2 Mg1 3_655 6_656 113.47(8) ?
    O4 Na2 Mg1 8_765 6_656 120.82(8) ?
    O10 Na2 Mg1 . 6_656 152.94(9) ?
    O8 Na2 Mg1 . 6_656 105.19(8) ?
    B5 Na2 Mg1 . 6_656 132.82(11) ?
    B3 Na2 Mg1 3_655 6_656 85.28(9) ?
    B3 Na2 Mg1 8_765 6_656 92.06(9) ?
    Zn1 Na2 Mg1 6_656 6_656 0.000(19) ?
    O5 Na3 O9 7_566 . 115.24(12) ?
    O5 Na3 O7 7_566 6_656 103.12(12) ?
    O9 Na3 O7 . 6_656 105.71(11) ?
    O5 Na3 O1 7_566 3_655 104.82(12) ?
    O9 Na3 O1 . 3_655 113.76(11) ?
    O7 Na3 O1 6_656 3_655 113.93(11) ?
    O5 Na3 O3 7_566 7_566 54.07(9) ?
    O9 Na3 O3 . 7_566 78.29(10) ?
    O7 Na3 O3 6_656 7_566 154.12(11) ?
    O1 Na3 O3 3_655 7_566 86.29(10) ?
    O5 Na3 B5 7_566 6_656 130.45(14) ?
    O9 Na3 B5 . 6_656 97.41(13) ?
    O7 Na3 B5 6_656 6_656 29.12(11) ?
    O1 Na3 B5 3_655 6_656 93.56(12) ?
    O3 Na3 B5 7_566 6_656 175.18(13) ?
    O5 Na3 O10 7_566 6_656 138.21(12) ?
    O9 Na3 O10 . 6_656 104.75(10) ?
    O7 Na3 O10 6_656 6_656 52.34(9) ?
    O1 Na3 O10 3_655 6_656 67.33(9) ?
    O3 Na3 O10 7_566 6_656 152.54(10) ?
    B5 Na3 O10 6_656 6_656 26.39(11) ?
    O5 Na3 O2 7_566 6_656 86.84(11) ?
    O9 Na3 O2 . 6_656 68.39(9) ?
    O7 Na3 O2 6_656 6_656 52.57(9) ?
    O1 Na3 O2 3_655 6_656 164.65(10) ?
    O3 Na3 O2 7_566 6_656 108.84(9) ?
    B5 Na3 O2 6_656 6_656 71.15(11) ?
    O10 Na3 O2 6_656 6_656 97.33(9) ?
    O5 Na3 B2 7_566 7_566 26.00(12) ?
    O9 Na3 B2 . 7_566 94.71(13) ?
    O7 Na3 B2 6_656 7_566 126.27(13) ?
    O1 Na3 B2 3_655 7_566 101.24(12) ?
    O3 Na3 B2 7_566 7_566 28.88(11) ?
    B5 Na3 B2 6_656 7_566 155.19(14) ?
    O10 Na3 B2 6_656 7_566 160.11(13) ?
    O2 Na3 B2 6_656 7_566 93.60(12) ?
    O5 Na3 Mg1 7_566 6_656 113.38(10) ?
    O9 Na3 Mg1 . 6_656 129.07(9) ?
    O7 Na3 Mg1 6_656 6_656 76.74(8) ?
    O1 Na3 Mg1 3_655 6_656 37.22(6) ?
    O3 Na3 Mg1 7_566 6_656 121.18(8) ?
    B5 Na3 Mg1 6_656 6_656 59.94(10) ?
    O10 Na3 Mg1 6_656 6_656 36.55(6) ?
    O2 Na3 Mg1 6_656 6_656 128.91(8) ?
    B2 Na3 Mg1 7_566 6_656 125.45(11) ?
    O5 Na3 Zn1 7_566 6_656 113.38(10) ?
    O9 Na3 Zn1 . 6_656 129.07(9) ?
    O7 Na3 Zn1 6_656 6_656 76.74(8) ?
    O1 Na3 Zn1 3_655 6_656 37.22(6) ?
    O3 Na3 Zn1 7_566 6_656 121.18(8) ?
    B5 Na3 Zn1 6_656 6_656 59.94(10) ?
    O10 Na3 Zn1 6_656 6_656 36.55(6) ?
    O2 Na3 Zn1 6_656 6_656 128.91(8) ?
    B2 Na3 Zn1 7_566 6_656 125.45(11) ?
    Mg1 Na3 Zn1 6_656 6_656 0.000(17) ?
    O5 Na3 Na1 7_566 2_665 66.25(9) ?
    O9 Na3 Na1 . 2_665 115.65(9) ?
    O7 Na3 Na1 6_656 2_665 137.98(10) ?
    O1 Na3 Na1 3_655 2_665 42.18(7) ?
    O3 Na3 Na1 7_566 2_665 49.89(7) ?
    B5 Na3 Na1 6_656 2_665 131.76(11) ?
    O10 Na3 Na1 6_656 2_665 107.39(8) ?
    O2 Na3 Na1 6_656 2_665 152.15(8) ?
    B2 Na3 Na1 7_566 2_665 59.09(10) ?
    Mg1 Na3 Na1 6_656 2_665 71.89(5) ?
    Zn1 Na3 Na1 6_656 2_665 71.89(5) ?
    O5 Zn1 O10 8_765 . 104.78(13) ?
    O5 Zn1 O1 8_765 8_665 109.67(11) ?
    O10 Zn1 O1 . 8_665 98.11(13) ?
    O5 Zn1 O9 8_765 3_655 110.90(12) ?
    O10 Zn1 O9 . 3_655 112.24(11) ?
    O1 Zn1 O9 8_665 3_655 119.58(11) ?
    O5 Zn1 Na3 8_765 6_556 89.02(10) ?
    O10 Zn1 Na3 . 6_556 60.69(10) ?
    O1 Zn1 Na3 8_665 6_556 48.85(8) ?
    O9 Zn1 Na3 3_655 6_556 160.08(9) ?
    O5 Zn1 Na2 8_765 6_556 150.73(10) ?
    O10 Zn1 Na2 . 6_556 46.78(9) ?
    O1 Zn1 Na2 8_665 6_556 84.96(8) ?
    O9 Zn1 Na2 3_655 6_556 80.74(8) ?
    Na3 Zn1 Na2 6_556 6_556 81.89(4) ?
    O5 Zn1 Na3 8_765 3_655 120.77(10) ?
    O10 Zn1 Na3 . 3_655 131.75(9) ?
    O1 Zn1 Na3 8_665 3_655 81.81(8) ?
    O9 Zn1 Na3 3_655 3_655 38.94(8) ?
    Na3 Zn1 Na3 6_556 3_655 129.78(2) ?
    Na2 Zn1 Na3 6_556 3_655 85.55(4) ?
    O5 Zn1 Na1 8_765 8_765 71.14(10) ?
    O10 Zn1 Na1 . 8_765 127.44(10) ?
    O1 Zn1 Na1 8_665 8_765 133.45(9) ?
    O9 Zn1 Na1 3_655 8_765 39.93(9) ?
    Na3 Zn1 Na1 6_556 8_765 159.71(4) ?
    Na2 Zn1 Na1 6_556 8_765 117.54(4) ?
    Na3 Zn1 Na1 3_655 8_765 61.85(4) ?
    O5 Zn1 Na2 8_765 . 84.66(9) ?
    O10 Zn1 Na2 . . 47.97(10) ?
    O1 Zn1 Na2 8_665 . 146.06(9) ?
    O9 Zn1 Na2 3_655 . 80.21(8) ?
    Na3 Zn1 Na2 6_556 . 103.06(4) ?
    Na2 Zn1 Na2 6_556 . 70.585(14) ?
    Na3 Zn1 Na2 3_655 . 117.98(4) ?
    Na1 Zn1 Na2 8_765 . 79.88(4) ?
    O1 B1 O3 . . 120.5(3) ?
    O1 B1 O2 . . 120.4(4) ?
    O3 B1 O2 . . 119.1(4) ?
    O1 B1 Mg1 . 8_655 41.80(17) ?
    O3 B1 Mg1 . 8_655 162.2(3) ?
    O2 B1 Mg1 . 8_655 78.6(2) ?
    O1 B1 Na1 . 4_455 46.95(18) ?
    O3 B1 Na1 . 4_455 78.0(2) ?
    O2 B1 Na1 . 4_455 154.9(3) ?
    Mg1 B1 Na1 8_655 4_455 85.69(13) ?
    O5 B2 O4 . . 124.3(4) ?
    O5 B2 O3 . . 117.3(4) ?
    O4 B2 O3 . . 118.4(3) ?
    O5 B2 Mg1 . 8_755 39.4(2) ?
    O4 B2 Mg1 . 8_755 86.2(3) ?
    O3 B2 Mg1 . 8_755 153.3(3) ?
    O5 B2 Na3 . 7_565 49.38(19) ?
    O4 B2 Na3 . 7_565 162.9(3) ?
    O3 B2 Na3 . 7_565 70.5(2) ?
    Mg1 B2 Na3 8_755 7_565 88.71(12) ?
    O5 B2 Na1 . . 93.5(3) ?
    O4 B2 Na1 . . 50.1(2) ?
    O3 B2 Na1 . . 128.7(3) ?
    Mg1 B2 Na1 8_755 . 74.21(12) ?
    Na3 B2 Na1 7_565 . 112.80(14) ?
    O5 B2 Na1 . 8_755 82.7(3) ?
    O4 B2 Na1 . 8_755 128.3(3) ?
    O3 B2 Na1 . 8_755 57.7(2) ?
    Mg1 B2 Na1 8_755 8_755 99.65(14) ?
    Na3 B2 Na1 7_565 8_755 68.60(11) ?
    Na1 B2 Na1 . 8_755 173.51(18) ?
    O2 B3 O4 . . 110.8(3) ?
    O2 B3 O6 . . 108.5(3) ?
    O4 B3 O6 . . 108.5(3) ?
    O2 B3 O7 . . 109.2(3) ?
    O4 B3 O7 . . 109.8(3) ?
    O6 B3 O7 . . 110.1(3) ?
    O2 B3 Na2 . 3_645 50.63(17) ?
    O4 B3 Na2 . 3_645 125.5(3) ?
    O6 B3 Na2 . 3_645 57.85(19) ?
    O7 B3 Na2 . 3_645 124.7(3) ?
    O2 B3 Na2 . 8_755 115.0(2) ?
    O4 B3 Na2 . 8_755 59.70(19) ?
    O6 B3 Na2 . 8_755 49.99(18) ?
    O7 B3 Na2 . 8_755 135.4(3) ?
    Na2 B3 Na2 3_645 8_755 81.82(11) ?
    O2 B3 Na1 . . 129.4(2) ?
    O4 B3 Na1 . . 52.65(19) ?
    O6 B3 Na1 . . 122.0(3) ?
    O7 B3 Na1 . . 57.23(19) ?
    Na2 B3 Na1 3_645 . 178.11(17) ?
    Na2 B3 Na1 8_755 . 96.73(14) ?
    O9 B4 O6 . . 123.5(4) ?
    O9 B4 O8 . . 119.1(3) ?
    O6 B4 O8 . . 117.3(3) ?
    O9 B4 Mg1 . 3_645 37.62(17) ?
    O6 B4 Mg1 . 3_645 86.7(2) ?
    O8 B4 Mg1 . 3_645 153.5(3) ?
    O9 B4 Na1 . 6_556 51.42(19) ?
    O6 B4 Na1 . 6_556 141.5(3) ?
    O8 B4 Na1 . 6_556 79.2(2) ?
    Mg1 B4 Na1 3_645 6_556 74.69(11) ?
    O10 B5 O7 . . 122.5(4) ?
    O10 B5 O8 . . 119.1(4) ?
    O7 B5 O8 . . 118.3(3) ?
    O10 B5 Na2 . . 69.6(2) ?
    O7 B5 Na2 . . 124.6(3) ?
    O8 B5 Na2 . . 75.5(2) ?
    O10 B5 Na3 . 6_556 77.2(2) ?
    O7 B5 Na3 . 6_556 58.0(2) ?
    O8 B5 Na3 . 6_556 143.1(3) ?
    Na2 B5 Na3 . 6_556 139.58(18) ?
    B1 O1 Mg1 . 8_655 111.1(2) ?
    B1 O1 Zn1 . 8_655 111.1(2) ?
    Mg1 O1 Zn1 8_655 8_655 0.00(3) ?
    B1 O1 Na1 . 4_455 107.6(2) ?
    Mg1 O1 Na1 8_655 4_455 133.06(14) ?
    Zn1 O1 Na1 8_655 4_455 133.06(14) ?
    B1 O1 Na3 . 3_645 116.2(2) ?
    Mg1 O1 Na3 8_655 3_645 93.93(11) ?
    Zn1 O1 Na3 8_655 3_645 93.93(11) ?
    Na1 O1 Na3 4_455 3_645 92.00(10) ?
    B1 O2 B3 . . 124.1(3) ?
    B1 O2 Na2 . 3_645 115.9(2) ?
    B3 O2 Na2 . 3_645 100.7(2) ?
    B1 O2 Na3 . 6_556 102.4(2) ?
    B3 O2 Na3 . 6_556 89.0(2) ?
    Na2 O2 Na3 3_645 6_556 123.59(12) ?
    B1 O3 B2 . . 120.6(3) ?
    B1 O3 Na1 . 8_755 115.3(2) ?
    B2 O3 Na1 . 8_755 95.6(2) ?
    B1 O3 Na3 . 7_565 151.6(2) ?
    B2 O3 Na3 . 7_565 80.6(2) ?
    Na1 O3 Na3 8_755 7_565 77.62(8) ?
    B2 O4 B3 . . 125.7(3) ?
    B2 O4 Na1 . . 104.9(3) ?
    B3 O4 Na1 . . 99.2(2) ?
    B2 O4 Na2 . 8_755 109.9(3) ?
    B3 O4 Na2 . 8_755 91.5(2) ?
    Na1 O4 Na2 . 8_755 127.18(12) ?
    B2 O5 Mg1 . 8_755 114.9(3) ?
    B2 O5 Zn1 . 8_755 114.9(3) ?
    Mg1 O5 Zn1 8_755 8_755 0.00(3) ?
    B2 O5 Na3 . 7_565 104.6(3) ?
    Mg1 O5 Na3 8_755 7_565 140.35(15) ?
    Zn1 O5 Na3 8_755 7_565 140.35(15) ?
    B4 O6 B3 . . 126.6(3) ?
    B4 O6 Na2 . 8_755 116.6(2) ?
    B3 O6 Na2 . 8_755 101.7(2) ?
    B4 O6 Na2 . 3_645 108.7(2) ?
    B3 O6 Na2 . 3_645 92.7(2) ?
    Na2 O6 Na2 8_755 3_645 106.97(11) ?
    B5 O7 B3 . . 122.6(3) ?
    B5 O7 Na3 . 6_556 92.9(2) ?
    B3 O7 Na3 . 6_556 108.9(2) ?
    B5 O7 Na1 . . 123.2(3) ?
    B3 O7 Na1 . . 94.1(2) ?
    Na3 O7 Na1 6_556 . 116.11(12) ?
    B4 O8 B5 . . 121.6(3) ?
    B4 O8 Na2 . . 133.4(3) ?
    B5 O8 Na2 . . 75.8(2) ?
    B4 O9 Mg1 . 3_645 118.1(2) ?
    B4 O9 Zn1 . 3_645 118.1(2) ?
    Mg1 O9 Zn1 3_645 3_645 0.00(4) ?
    B4 O9 Na3 . . 116.4(2) ?
    Mg1 O9 Na3 3_645 . 109.23(12) ?
    Zn1 O9 Na3 3_645 . 109.23(12) ?
    B4 O9 Na1 . 6_556 102.8(2) ?
    Mg1 O9 Na1 3_645 6_556 108.08(12) ?
    Zn1 O9 Na1 3_645 6_556 108.08(12) ?
    Na3 O9 Na1 . 6_556 100.09(11) ?
    B5 O10 Zn1 . . 140.1(3) ?
    B5 O10 Na2 . 6_556 122.0(3) ?
    Zn1 O10 Na2 . 6_556 96.72(12) ?
    B5 O10 Na2 . . 83.1(3) ?
    Zn1 O10 Na2 . . 99.08(13) ?
    Na2 O10 Na2 6_556 . 102.12(11) ?
    B5 O10 Na3 . 6_556 76.5(2) ?
    Zn1 O10 Na3 . 6_556 82.76(11) ?
    Na2 O10 Na3 6_556 6_556 108.41(13) ?
    Na2 O10 Na3 . 6_556 149.01(13) ?
_shelx_hkl_file
;
   1   0   0    1.10    1.89
   2   0   0 1323.56   16.26
   3   0   0    2.79    3.82
   4   0   0   46.73    3.95
   5   0   0    0.00  102.58
   6   0   0 2117.18   36.50
   7   0   0    0.00  102.57
   8   0   0 1379.66   36.34
   9   0   0    6.20   14.18
  10   0   0   36.90    7.74
   1   0   1    0.00  103.29
   2   0   1    0.00  102.78
   3   0   1    1.28    5.65
   4   0   1    2.86    5.59
   5   0   1    3.00    7.31
   6   0   1    0.00  102.71
   7   0   1    0.00  102.66
   8   0   1    0.67   40.44
   9   0   1    0.00  102.56
  10   0   1    0.00  102.52
   0   0   2   35.86    2.10
   1   0   2  225.27    5.84
   2   0   2 1192.61   16.19
   3   0   2 3125.98   30.71
   4   0   2  195.07   10.04
   5   0   2 1010.37   23.34
   6   0   2  246.17   13.87
   7   0   2  103.90    8.00
   8   0   2   11.47    9.63
   9   0   2  623.58   28.16
  10   0   2    0.00  102.73
   0   0   3    0.00  104.04
   1   0   3    0.53    5.69
   2   0   3    5.57    1.86
   3   0   3    0.00  103.28
   4   0   3    1.82    6.25
   5   0   3    3.71    7.02
   6   0   3    6.69    6.50
   7   0   3    0.00  103.01
   8   0   3    0.00  103.02
   9   0   3    0.00  103.03
  10   0   3    7.78   14.09
   0   0   4 2304.36   19.62
   1   0   4   16.69    2.14
   2   0   4  373.49   10.70
   3   0   4   81.94    6.38
   4   0   4  113.64    7.93
   5   0   4  525.32   18.31
   6   0   4 1129.84   28.16
   7   0   4   16.17    4.80
   8   0   4  215.65   16.40
   9   0   4  210.94   16.84
  10   0   4    0.81   38.07
   0   0   5    4.76    3.80
   1   0   5    0.00  103.82
   2   0   5    0.00  103.69
   3   0   5    1.05    8.83
   4   0   5    0.00  103.40
   5   0   5    0.33   20.11
   6   0   5    5.89    6.10
   7   0   5    0.00  103.22
   8   0   5    0.00  103.23
   9   0   5    0.00  103.25
  10   0   5    0.00  103.27
   0   0   6 7339.82   43.73
   1   0   6    0.59    8.01
   2   0   6  247.81    9.71
   3   0   6 3461.33   37.22
   4   0   6   54.08    5.52
   5   0   6    6.77    7.53
   6   0   6  101.45    7.93
   7   0   6  136.87   13.89
   8   0   6  383.69   20.98
   9   0   6  124.36   11.35
   0   0   7    0.95    7.24
   1   0   7    3.17    2.26
   2   0   7    1.91    5.69
   3   0   7    0.00  103.56
   4   0   7    3.54    7.18
   5   0   7    4.51    6.74
   6   0   7    2.88    9.92
   7   0   7    0.00  103.36
   8   0   7    0.00  103.40
   9   0   7    0.00  103.42
   0   0   8    0.75    8.59
   1   0   8  325.00   11.85
   2   0   8  192.81    9.44
   3   0   8 2615.54   35.50
   4   0   8    6.99    6.63
   5   0   8  674.25   21.82
   6   0   8   36.95    5.37
   7   0   8    6.05   12.26
   8   0   8   31.39    6.83
   9   0   8  190.17   19.25
   0   0   9    0.00  103.85
   1   0   9    0.34   20.46
   2   0   9    4.48    5.66
   3   0   9    1.29   11.31
   4   0   9    0.00  103.43
   5   0   9    3.73    9.73
   6   0   9    7.03    8.51
   7   0   9    0.00  103.36
   8   0   9    0.00  103.39
   9   0   9    0.85   34.05
   0   0  10  431.32   14.94
   1   0  10   12.06    3.15
   2   0  10  611.21   17.74
   3   0  10    6.11    3.51
   4   0  10   52.71    5.14
   5   0  10   57.66    5.20
   6   0  10  139.77   12.77
   7   0  10   27.52    5.82
   8   0  10   28.71    6.06
   9   0  10    1.25   44.21
   0   0  11    0.00  103.83
   1   0  11    1.30   11.18
   2   0  11    0.00  103.60
   3   0  11    6.46    6.72
   4   0  11    0.00  103.39
   5   0  11    4.73   10.58
   6   0  11    0.00  103.34
   7   0  11    0.00  103.37
   8   0  11    0.39   66.27
   9   0  11    4.60   15.51
   0   0  12  400.88   15.65
   1   0  12   73.52    6.23
   2   0  12   16.82    4.43
   3   0  12 1227.66   28.68
   4   0  12   47.25    5.90
   5   0  12  307.94   17.36
   6   0  12    6.05   10.32
   7   0  12    6.30    8.31
   8   0  12  235.81   20.08
   0   0  13    0.00  103.80
   1   0  13    0.00  103.70
   2   0  13    0.00  103.60
   3   0  13    0.85   21.71
   4   0  13    0.87   24.26
   5   0  13    6.05    8.40
   6   0  13    2.35   15.97
   7   0  13    0.00  103.45
   8   0  13    7.10   11.94
   0   0  14   39.89    5.17
   1   0  14   28.36    4.50
   2   0  14  114.65    7.98
   3   0  14  144.12   11.71
   4   0  14  157.80   13.83
   5   0  14    8.64    9.69
   6   0  14  177.61   16.07
   7   0  14   43.46    7.40
   8   0  14   30.64    8.01
   0   0  15    6.02    8.87
   1   0  15    0.00  103.68
   2   0  15    2.55   12.48
   3   0  15    2.36   15.04
   4   0  15    0.00  103.51
   5   0  15    7.60    9.37
   6   0  15    0.00  103.55
   7   0  15    0.00  103.57
   0   0  16   19.27    4.53
   1   0  16   45.02    5.92
   2   0  16  441.29   20.32
   3   0  16  148.62   13.44
   4   0  16   64.15    6.68
   5   0  16    5.33   12.93
   6   0  16   92.52    8.61
   7   0  16    7.05   15.83
   0   0  17    4.52    7.95
   1   0  17    0.00  103.61
   2   0  17    9.63    8.29
   3   0  17    0.00  103.61
   4   0  17    0.00  103.62
   5   0  17    0.00  103.64
   6   0  17    0.00  103.66
   7   0  17   10.75   10.24
   0   0  18  463.74   22.17
   1   0  18    7.88    7.86
   2   0  18   10.01    5.73
   3   0  18   37.91    6.79
   4   0  18    0.00  103.63
   5   0  18   81.19    8.66
   6   0  18   11.77    6.34
   0   0  19    0.00  103.47
   1   0  19    0.00  103.48
   2   0  19    0.00  103.52
   3   0  19    0.00  103.56
   4   0  19    0.00  103.60
   5   0  19    8.24    7.52
   6   0  19    0.00  103.66
   0   0  20  168.12   17.02
   1   0  20    0.00  103.46
   2   0  20  238.18   17.25
   3   0  20   72.53    8.37
   4   0  20   34.24    7.25
   5   0  20   61.42    7.55
   0   0  21    8.81   13.06
   1   0  21    5.09   16.59
   2   0  21    0.39   66.82
   3   0  21    8.88   14.96
   4   0  21    0.00  103.53
   0   0  22  128.51   11.54
   1   0  22   74.01    8.45
   2   0  22  122.44   10.57
   3   0  22    4.22   16.63
   0   0  23    0.00  103.34
   1   0  23    0.00  103.38
   2   0  23    0.46   67.88
   1   1   0    0.00  100.05
   2   1   0 1171.71   15.15
   3   1   0    0.00  101.38
   4   1   0 5930.79   48.27
   5   1   0    0.00  101.95
   6   1   0  178.82   12.64
   7   1   0    6.02    8.32
   8   1   0  157.71   14.79
   9   1   0    3.09   13.57
  10   1   0  212.79   20.21
   0   1   1    0.00  101.84
   1   1   1  121.31    4.26
   2   1   1   19.24    2.09
   3   1   1   35.57    3.58
   4   1   1    0.00  102.22
   5   1   1   39.06    3.62
   6   1   1    9.39    8.74
   7   1   1   34.44    5.16
   8   1   1   20.55    5.66
   9   1   1    0.00  102.47
  10   1   1   15.03   12.78
   0   1   2    0.11    5.59
   1   1   2  431.74    8.03
   2   1   2   99.89    5.74
   3   1   2   23.23    2.40
   4   1   2   15.19    2.88
   5   1   2  732.50   19.86
   6   1   2    0.00  102.50
   7   1   2   19.39    4.91
   8   1   2   11.77    5.19
   9   1   2  108.29   10.12
  10   1   2   50.49    7.44
   0   1   3    0.00  102.71
   1   1   3  396.31    8.52
   2   1   3  990.06   15.36
   3   1   3   57.12    5.80
   4   1   3  119.67    8.34
   5   1   3    0.90   14.13
   6   1   3  211.38   13.15
   7   1   3   39.51    5.25
   8   1   3   42.61    5.58
   9   1   3    2.85   15.37
  10   1   3  102.17   10.26
   0   1   4    2.34    2.49
   1   1   4  396.73    9.34
   2   1   4  904.81   15.93
   3   1   4    1.11    6.77
   4   1   4   12.59    2.88
   5   1   4  245.58   12.87
   6   1   4  175.70   13.41
   7   1   4    9.99    8.72
   8   1   4  108.02    9.46
   9   1   4   55.42    6.51
  10   1   4   15.43   15.13
   0   1   5    2.60    4.14
   1   1   5   43.65    3.27
   2   1   5   52.50    4.96
   3   1   5   48.05    3.87
   4   1   5   35.98    3.87
   5   1   5   12.69    3.62
   6   1   5   35.71    4.88
   7   1   5  204.26   15.65
   8   1   5    1.84   15.52
   9   1   5    0.00  102.80
   0   1   6    0.00  103.19
   1   1   6   63.21    5.60
   2   1   6   66.48    4.54
   3   1   6    1.36    6.83
   4   1   6 1726.89   29.66
   5   1   6   69.35    6.40
   6   1   6   36.14    4.91
   7   1   6  240.99   16.01
   8   1   6  126.03    9.75
   9   1   6    9.26   12.80
   0   1   7    0.00  103.33
   1   1   7  118.16    7.17
   2   1   7   18.81    2.73
   3   1   7   16.93    2.87
   4   1   7    0.00  103.22
   5   1   7   19.35    4.03
   6   1   7    8.26    9.17
   7   1   7   47.59    5.92
   8   1   7    8.67   10.48
   9   1   7   21.63    7.00
   0   1   8    4.38    4.01
   1   1   8 1720.66   25.39
   2   1   8  134.48    8.37
   3   1   8   87.44    7.76
   4   1   8    0.00  103.31
   5   1   8  229.40   14.06
   6   1   8   10.18    4.73
   7   1   8  528.36   23.14
   8   1   8    9.11   10.16
   9   1   8   67.40    7.71
   0   1   9    0.00  103.42
   1   1   9   22.44    3.60
   2   1   9 1440.97   25.58
   3   1   9    5.51    4.35
   4   1   9   22.35    3.90
   5   1   9  104.66    7.62
   6   1   9  171.05   13.56
   7   1   9   43.57    6.25
   8   1   9   10.92   13.80
   9   1   9    9.67   13.83
   0   1  10    4.43    5.89
   1   1  10   32.29    3.68
   2   1  10  687.38   18.78
   3   1  10   28.06    4.47
   4   1  10   53.75    5.18
   5   1  10    8.75    7.13
   6   1  10   14.47    5.28
   7   1  10   16.80    5.28
   8   1  10   98.94   10.16
   9   1  10    0.00  103.39
   0   1  11    3.77    5.28
   1   1  11  587.72   18.37
   2   1  11    4.25    3.95
   3   1  11   99.89    9.35
   4   1  11  207.04   13.98
   5   1  11   46.01    5.24
   6   1  11    1.27   20.14
   7   1  11  269.57   18.34
   8   1  11   10.72    8.84
   9   1  11    6.35   16.19
   0   1  12    6.05    6.17
   1   1  12 1344.99   27.72
   2   1  12   40.88    4.53
   3   1  12    2.88    5.63
   4   1  12  564.28   21.94
   5   1  12  162.65   12.95
   6   1  12   32.56    5.81
   7   1  12  673.44   28.27
   8   1  12   34.67    6.76
   0   1  13    0.00  103.35
   1   1  13   72.90    6.20
   2   1  13  148.08   11.85
   3   1  13    7.20    8.68
   4   1  13  451.70   20.54
   5   1  13    1.91   16.68
   6   1  13    2.14   17.88
   7   1  13  108.08   10.16
   8   1  13    0.00  103.42
   0   1  14    2.61   12.07
   1   1  14  141.01   12.58
   2   1  14  242.32   15.10
   3   1  14    9.80    9.13
   4   1  14  530.54   22.24
   5   1  14   23.33    5.60
   6   1  14    0.00  103.46
   7   1  14   98.55    8.66
   8   1  14   38.35    7.92
   0   1  15    0.00  103.41
   1   1  15   77.38    7.50
   2   1  15   37.11    5.65
   3   1  15    6.99    5.97
   4   1  15  292.73   17.66
   5   1  15  350.00   20.85
   6   1  15    0.00  103.51
   7   1  15   45.48    7.85
   0   1  16    2.35   10.82
   1   1  16   22.85    5.22
   2   1  16  262.30   17.07
   3   1  16    0.00  103.51
   4   1  16  175.77   15.43
   5   1  16   33.64    6.03
   6   1  16   10.14    9.18
   7   1  16   15.42    7.15
   0   1  17   10.40    9.09
   1   1  17   58.23    6.21
   2   1  17    6.16   13.79
   3   1  17   31.67    6.11
   4   1  17  273.19   19.86
   5   1  17    0.00  103.60
   6   1  17    4.02   15.31
   7   1  17   15.90   12.51
   0   1  18    3.35   11.83
   1   1  18  332.65   19.20
   2   1  18   23.17    5.81
   3   1  18   18.01    6.25
   4   1  18    6.42   13.00
   5   1  18   60.34    7.83
   6   1  18    4.18    9.54
   0   1  19   10.54    9.24
   1   1  19   46.52    6.90
   2   1  19    9.39    8.46
   3   1  19    4.88   12.37
   4   1  19  144.14   11.46
   5   1  19    0.00  103.67
   0   1  20    0.00  103.65
   1   1  20   22.51    5.95
   2   1  20  206.20   17.92
   3   1  20    0.97   26.96
   4   1  20  418.69   24.09
   5   1  20   10.09   16.66
   0   1  21    0.00  103.61
   1   1  21   74.53    8.30
   2   1  21    2.33   21.25
   3   1  21   34.40    6.49
   4   1  21    7.00   19.63
   0   1  22    0.00  103.58
   1   1  22   26.84    7.17
   2   1  22   57.98    8.17
   3   1  22   11.55   13.42
   0   1  23    0.00  103.54
   1   1  23    0.25  160.28
   0   2   0 2873.21   18.26
   1   2   0    1.90    2.84
   2   2   0  107.59    5.67
   3   2   0    0.67    8.24
   4   2   0  378.71   13.00
   5   2   0    6.61    6.54
   6   2   0 1631.72   32.68
   7   2   0    4.10    6.22
   8   2   0  253.34   17.95
   9   2   0    1.53   22.47
  10   2   0    0.00  101.72
   0   2   1  272.64    5.98
   1   2   1  104.39    4.77
   2   2   1  216.59    7.76
   3   2   1  369.94   11.32
   4   2   1  160.27    9.59
   5   2   1  145.21   10.14
   6   2   1  186.25   12.60
   7   2   1    7.59    4.46
   8   2   1   38.68    6.39
   9   2   1   89.34    8.99
  10   2   1   36.24    7.13
   0   2   2    1.39    2.09
   1   2   2    3.99    3.32
   2   2   2  518.75   11.56
   3   2   2 2521.79   28.48
   4   2   2   21.41    3.19
   5   2   2   38.25    4.10
   6   2   2    7.89    3.98
   7   2   2    3.16    5.37
   8   2   2   46.33    6.40
   9   2   2  141.78   11.04
  10   2   2    0.00  102.38
   0   2   3 1495.75   16.46
   1   2   3  167.07    6.33
   2   2   3 1801.08   21.53
   3   2   3  916.62   17.85
   4   2   3   77.53    5.07
   5   2   3   37.63    4.21
   6   2   3 1613.27   33.51
   7   2   3    0.00  102.55
   8   2   3    0.00  102.53
   9   2   3    4.65    9.30
  10   2   3   10.69   12.72
   0   2   4 1628.27   18.84
   1   2   4   21.50    2.51
   2   2   4  224.84    8.89
   3   2   4  922.52   18.54
   4   2   4    3.93    6.68
   5   2   4   36.40    4.78
   6   2   4  366.81   17.25
   7   2   4    0.00  102.46
   8   2   4   22.43    5.05
   9   2   4   27.69    6.64
  10   2   4   15.81    6.23
   0   2   5 2485.05   24.29
   1   2   5  113.26    6.55
   2   2   5    4.18    5.35
   3   2   5 1605.06   25.24
   4   2   5    5.23    6.05
   5   2   5   73.28    6.36
   6   2   5  138.48   11.66
   7   2   5    1.15   20.79
   8   2   5   23.39    6.13
   9   2   5  104.25    8.86
   0   2   6  385.96   11.23
   1   2   6  116.49    7.10
   2   2   6  380.82   12.35
   3   2   6 1120.28   21.80
   4   2   6   74.64    7.53
   5   2   6  137.76   10.90
   6   2   6  325.23   17.76
   7   2   6    0.00  102.51
   8   2   6   44.66    6.73
   9   2   6   42.53    7.57
   0   2   7    9.83    2.42
   1   2   7   14.17    2.88
   2   2   7   29.23    3.15
   3   2   7  101.21    8.75
   4   2   7    0.00  102.81
   5   2   7   53.42    4.69
   6   2   7   49.62    5.57
   7   2   7    9.80    7.79
   8   2   7  233.50   18.62
   9   2   7   64.41    8.04
   0   2   8 2903.47   32.92
   1   2   8  174.84    9.52
   2   2   8   19.06    3.51
   3   2   8  348.12   13.77
   4   2   8    5.30    7.89
   5   2   8   44.84    4.45
   6   2   8   32.15    5.63
   7   2   8    7.78    9.85
   8   2   8   47.83    6.97
   9   2   8   88.73    8.60
   0   2   9    5.79    5.23
   1   2   9  150.15    9.35
   2   2   9 1618.37   27.91
   3   2   9  187.79   11.58
   4   2   9    6.75    5.51
   5   2   9    8.79    4.86
   6   2   9  647.69   24.51
   7   2   9   28.93    6.07
   8   2   9   21.88    6.39
   9   2   9   89.22    8.43
   0   2  10    4.91    6.27
   1   2  10    0.00  103.32
   2   2  10   28.48    3.80
   3   2  10   12.87    4.07
   4   2  10    8.62    7.81
   5   2  10   23.48    4.74
   6   2  10  113.53   11.08
   7   2  10    0.00  103.12
   8   2  10   29.39    6.73
   9   2  10    8.42    7.56
   0   2  11  176.09   10.96
   1   2  11  212.36   12.02
   2   2  11    5.32    9.21
   3   2  11 1798.51   33.79
   4   2  11   20.01    4.60
   5   2  11   59.05    5.43
   6   2  11   11.45   10.59
   7   2  11   38.41    6.28
   8   2  11    4.55   16.06
   0   2  12    4.60    4.39
   1   2  12  110.17   10.04
   2   2  12  189.97   12.24
   3   2  12   15.82    3.85
   4   2  12    0.00  103.43
   5   2  12   83.55    7.98
   6   2  12   22.63    5.84
   7   2  12    0.00  103.29
   8   2  12   16.27    6.63
   0   2  13 1487.06   30.74
   1   2  13   15.09    4.29
   2   2  13  159.09   12.28
   3   2  13  408.98   18.30
   4   2  13    6.51    9.78
   5   2  13   21.12    5.87
   6   2  13  144.13   13.73
   7   2  13    0.00  103.29
   8   2  13  180.98   13.64
   0   2  14  414.91   18.00
   1   2  14   88.31    7.61
   2   2  14    1.94   15.70
   3   2  14    0.00  103.47
   4   2  14    0.00  103.42
   5   2  14    0.00  103.37
   6   2  14    0.00  103.33
   7   2  14    0.00  103.28
   8   2  14   13.90   15.97
   0   2  15  627.39   22.61
   1   2  15  302.84   17.59
   2   2  15   50.12    5.62
   3   2  15  119.12    9.04
   4   2  15    0.00  103.41
   5   2  15  326.77   19.77
   6   2  15   61.89    7.57
   7   2  15    3.23   15.59
   0   2  16   31.05    5.43
   1   2  16    0.00  103.45
   2   2  16   39.51    5.28
   3   2  16  139.68   14.03
   4   2  16   31.27    5.82
   5   2  16    9.48   11.16
   6   2  16   46.92    7.07
   7   2  16   12.29   13.73
   0   2  17  712.46   26.30
   1   2  17   27.34    6.04
   2   2  17   21.14    5.77
   3   2  17   72.65    7.28
   4   2  17   68.18    6.88
   5   2  17   45.16    6.50
   6   2  17  137.11   11.16
   0   2  18   65.60    6.93
   1   2  18   97.02    9.44
   2   2  18    2.32   15.84
   3   2  18   46.73    6.17
   4   2  18    4.69   16.72
   5   2  18  135.78   11.61
   6   2  18   32.29    7.17
   0   2  19  511.45   25.63
   1   2  19    0.00  103.60
   2   2  19    9.01    9.95
   3   2  19    0.00  103.51
   4   2  19   25.14    6.72
   5   2  19   66.85    8.04
   0   2  20  190.58   13.14
   1   2  20   27.27    5.69
   2   2  20   14.56    7.35
   3   2  20   21.81    6.83
   4   2  20   33.38    7.42
   5   2  20    1.34   32.85
   0   2  21    0.00  103.70
   1   2  21  111.46   11.45
   2   2  21   10.02   11.42
   3   2  21    3.69   13.53
   4   2  21    1.32   32.54
   0   2  22   14.19   15.37
   1   2  22    9.14   12.12
   2   2  22    0.00  103.61
   3   2  22    0.00  103.57
   0   2  23  174.35   13.70
   1   2  23    0.00  103.60
   0   3   0    4.08    3.32
   1   3   0    0.75    6.53
   2   3   0  600.48   12.81
   3   3   0    0.50    9.30
   4   3   0 2018.80   29.82
   5   3   0    0.00  100.66
   6   3   0  185.14   11.65
   7   3   0    6.92    6.08
   8   3   0   42.56    6.95
   9   3   0    6.07    8.84
  10   3   0    8.80   17.00
   0   3   1    0.00  100.04
   1   3   1  250.64    7.98
   2   3   1  237.29    8.73
   3   3   1    0.00  100.81
   4   3   1  224.69   10.66
   5   3   1  386.56   15.17
   6   3   1   53.11    5.10
   7   3   1    7.39    7.02
   8   3   1   10.06   11.49
   9   3   1   30.04    7.23
  10   3   1    5.18   19.89
   0   3   2    0.00  100.80
   1   3   2   59.46    4.58
   2   3   2  172.03    7.74
   3   3   2  126.68    7.82
   4   3   2  205.50   10.53
   5   3   2   16.76    3.55
   6   3   2   10.03    8.69
   7   3   2   32.26    4.99
   8   3   2    5.91    8.94
   9   3   2    2.08   22.47
  10   3   2   15.18    7.23
   0   3   3    0.00  101.77
   1   3   3    6.67    2.18
   2   3   3  992.53   17.24
   3   3   3    9.29    2.76
   4   3   3  439.32   14.93
   5   3   3    2.54    5.22
   6   3   3  167.19   13.31
   7   3   3   71.01    6.26
   8   3   3  108.16    9.88
   9   3   3    7.95   12.73
   0   3   4    0.00  102.07
   1   3   4  578.03   13.19
   2   3   4   57.63    4.06
   3   3   4   23.85    3.05
   4   3   4  257.32   12.14
   5   3   4    7.51    6.57
   6   3   4    5.13    9.33
   7   3   4  505.18   22.07
   8   3   4    5.80    7.39
   9   3   4   14.09   13.27
   0   3   5    0.00  102.43
   1   3   5  918.00   16.63
   2   3   5    0.00  102.51
   3   3   5   37.28    3.41
   4   3   5  965.13   22.78
   5   3   5  263.11   14.65
   6   3   5    7.03    8.00
   7   3   5  307.45   17.64
   8   3   5    0.00  102.45
   9   3   5   35.89    6.97
   0   3   6    2.55    5.08
   1   3   6   59.81    6.09
   2   3   6 1537.89   24.71
   3   3   6  196.82   10.06
   4   3   6    7.19    3.49
   5   3   6   63.44    5.26
   6   3   6  138.54   11.67
   7   3   6  138.52   13.91
   8   3   6    9.84    8.13
   9   3   6   42.33    7.69
   0   3   7    0.00  102.40
   1   3   7  205.31    9.97
   2   3   7  442.13   14.15
   3   3   7   27.26    3.15
   4   3   7  912.21   23.37
   5   3   7  222.17   13.47
   6   3   7    9.59    8.30
   7   3   7   14.48    5.53
   8   3   7   64.60    7.35
   9   3   7    0.00  102.50
   0   3   8    0.00  102.56
   1   3   8   28.47    3.33
   2   3   8   15.27    3.32
   3   3   8    0.00  102.50
   4   3   8  235.62   13.23
   5   3   8   80.13    7.22
   6   3   8    7.25    5.81
   7   3   8   39.05    5.90
   8   3   8    0.00  102.60
   9   3   8    0.00  102.63
   0   3   9    0.00  102.78
   1   3   9  495.03   15.45
   2   3   9 1204.19   24.74
   3   3   9   24.35    3.73
   4   3   9  119.96   10.65
   5   3   9   89.56    7.83
   6   3   9   28.95    5.47
   7   3   9  290.23   19.30
   8   3   9  138.71   11.44
   9   3   9    0.00  102.75
   0   3  10    1.55    8.08
   1   3  10    6.27    7.81
   2   3  10    0.00  102.88
   3   3  10    0.00  102.85
   4   3  10  207.91   13.66
   5   3  10   11.95   10.94
   6   3  10    0.00  102.80
   7   3  10   33.05    6.72
   8   3  10    0.00  102.83
   9   3  10   56.47    8.20
   0   3  11    2.28    7.24
   1   3  11  645.72   19.75
   2   3  11  262.43   13.65
   3   3  11    1.40   14.65
   4   3  11   15.10    4.73
   5   3  11  286.00   17.41
   6   3  11   18.23    5.17
   7   3  11  714.58   29.58
   8   3  11    9.20   15.81
   0   3  12    0.00  103.23
   1   3  12    7.19    3.97
   2   3  12  292.16   15.83
   3   3  12   17.24    4.38
   4   3  12   25.97    5.20
   5   3  12   35.01    4.97
   6   3  12   15.03    5.73
   7   3  12   10.94   13.78
   8   3  12    0.00  103.02
   0   3  13    0.00  103.34
   1   3  13   36.07    4.91
   2   3  13  468.43   18.65
   3   3  13  133.89   12.01
   4   3  13 1010.74   29.27
   5   3  13   10.89    9.80
   6   3  13    0.00  103.09
   7   3  13    0.00  103.09
   8   3  13   84.44    9.58
   0   3  14    0.00  103.41
   1   3  14    6.20   10.00
   2   3  14    4.13    5.35
   3   3  14    0.00  103.28
   4   3  14  237.26   15.58
   5   3  14   28.66    5.81
   6   3  14    4.81    6.14
   7   3  14    0.00  103.13
   0   3  15    5.95    8.12
   1   3  15 1452.08   33.50
   2   3  15   88.98    7.63
   3   3  15   62.83    5.93
   4   3  15   21.18    5.56
   5   3  15  309.91   19.98
   6   3  15    3.92   17.62
   7   3  15  317.28   23.95
   0   3  16    5.51    9.02
   1   3  16    4.47   13.24
   2   3  16    3.88   11.10
   3   3  16   82.72    7.75
   4   3  16   96.52    9.40
   5   3  16    9.41    9.49
   6   3  16   42.51    6.87
   7   3  16    0.00  103.12
   0   3  17    1.27   20.03
   1   3  17   79.30    7.59
   2   3  17  502.73   23.04
   3   3  17   31.12    5.92
   4   3  17  411.63   22.56
   5   3  17   16.01   16.57
   6   3  17   43.03    8.36
   0   3  18    2.78   12.38
   1   3  18  175.98   15.42
   2   3  18   11.18   12.22
   3   3  18   12.93    6.41
   4   3  18   53.35    6.72
   5   3  18   11.37    9.70
   6   3  18    0.00  103.12
   0   3  19    0.00  103.38
   1   3  19  208.37   16.75
   2   3  19   46.36    7.17
   3   3  19    0.00  103.25
   4   3  19  225.16   18.98
   5   3  19   39.66    8.18
   0   3  20   10.92    9.00
   1   3  20    0.00  103.37
   2   3  20    0.00  103.32
   3   3  20   19.36    6.66
   4   3  20   56.84    6.94
   5   3  20    0.00  103.20
   0   3  21    0.00  103.44
   1   3  21  177.44   18.04
   2   3  21    0.00  103.35
   3   3  21    2.54    9.53
   4   3  21   33.55    8.22
   0   3  22    0.00  103.46
   1   3  22   52.43    8.41
   2   3  22   47.52    7.56
   3   3  22    5.65   18.95
   0   3  23    0.00  103.48
   0   4   0 3241.84   27.41
   1   4   0    4.66    3.92
   2   4   0   76.06    6.41
   3   4   0    0.00  100.05
   4   4   0  120.44    8.95
   5   4   0    0.00  100.48
   6   4   0   33.29    4.29
   7   4   0    1.28   17.87
   8   4   0  115.11   10.12
   9   4   0   10.21    9.51
   0   4   1 2442.35   24.77
   1   4   1   41.77    3.43
   2   4   1    5.63    2.28
   3   4   1  465.40   14.38
   4   4   1   23.41    3.52
   5   4   1  388.76   16.00
   6   4   1    0.00  100.98
   7   4   1   30.02    5.28
   8   4   1   39.00    5.85
   9   4   1  284.10   20.70
   0   4   2 2142.91   23.26
   1   4   2  136.01    7.11
   2   4   2  119.40    7.35
   3   4   2  127.11    7.82
   4   4   2   10.22    3.09
   5   4   2  150.37   11.30
   6   4   2  120.74    8.09
   7   4   2    8.28   10.18
   8   4   2   14.78    5.46
   9   4   2   48.82    6.83
   0   4   3 5159.51   37.60
   1   4   3    0.00  101.18
   2   4   3   23.54    2.71
   3   4   3    5.08    4.72
   4   4   3  280.34   12.96
   5   4   3    6.91    7.28
   6   4   3  889.26   26.03
   7   4   3   11.12   11.12
   8   4   3  305.60   19.33
   9   4   3    2.31   21.11
   0   4   4   55.50    5.53
   1   4   4   13.10    2.60
   2   4   4 1019.85   19.41
   3   4   4  145.58    8.89
   4   4   4    6.31    7.10
   5   4   4   75.17    6.43
   6   4   4    9.11    8.27
   7   4   4    0.00  101.99
   8   4   4    5.68   11.05
   9   4   4    0.00  102.07
   0   4   5 2271.90   27.02
   1   4   5  263.05    9.91
   2   4   5  150.40    8.54
   3   4   5 1472.05   25.69
   4   4   5    6.43    6.00
   5   4   5  520.58   19.08
   6   4   5    2.71   11.05
   7   4   5   76.16    7.59
   8   4   5   37.19    7.22
   9   4   5  276.04   20.18
   0   4   6  736.40   16.56
   1   4   6   19.63    2.87
   2   4   6  294.13   12.27
   3   4   6   58.22    5.20
   4   4   6    5.65    8.21
   5   4   6   23.49    3.87
   6   4   6    0.00  102.37
   7   4   6   17.96    5.31
   8   4   6   44.70    6.58
   9   4   6    0.00  102.27
   0   4   7 2743.82   32.98
   1   4   7  103.75    8.41
   2   4   7  194.36   10.00
   3   4   7  243.99   12.49
   4   4   7   54.29    4.72
   5   4   7  244.79   14.78
   6   4   7  317.15   17.16
   7   4   7    7.07    5.24
   8   4   7  319.10   21.30
   9   4   7   91.33    8.70
   0   4   8  956.81   20.77
   1   4   8   28.02    3.30
   2   4   8   11.42    3.20
   3   4   8  789.84   21.76
   4   4   8    0.00  102.41
   5   4   8   34.56    5.17
   6   4   8  197.54   14.18
   7   4   8    9.15    9.69
   8   4   8    0.75   33.21
   9   4   8   47.35    7.21
   0   4   9 1098.75   22.92
   1   4   9  120.32    9.27
   2   4   9    0.59   15.38
   3   4   9  602.92   19.54
   4   4   9   35.06    4.06
   5   4   9   70.60    6.08
   6   4   9  225.77   16.41
   7   4   9    5.42   14.33
   8   4   9   98.51    7.99
   9   4   9   29.46    7.95
   0   4  10  110.03    9.10
   1   4  10   53.30    5.14
   2   4  10  128.64   10.54
   3   4  10  259.00   13.53
   4   4  10   27.42    4.63
   5   4  10   12.42    4.57
   6   4  10  105.12    9.12
   7   4  10    0.00  102.66
   8   4  10   23.56    7.72
   0   4  11  176.97   11.22
   1   4  11   61.34    5.84
   2   4  11  580.19   19.69
   3   4  11  633.19   21.08
   4   4  11   47.21    5.44
   5   4  11  281.74   17.27
   6   4  11  112.86    8.77
   7   4  11   33.51    6.63
   8   4  11    4.93   15.61
   0   4  12   27.05    4.15
   1   4  12    0.00  102.79
   2   4  12   85.88    7.68
   3   4  12  183.51   13.99
   4   4  12    9.81   10.27
   5   4  12   29.21    5.49
   6   4  12   58.94    6.72
   7   4  12    0.00  102.88
   8   4  12    8.18   15.13
   0   4  13  347.72   17.23
   1   4  13   18.23    4.78
   2   4  13   93.06    7.58
   3   4  13   11.61   10.06
   4   4  13  102.10    8.57
   5   4  13   30.46    5.97
   6   4  13  188.74   17.97
   7   4  13    0.00  102.97
   8   4  13  133.61   12.72
   0   4  14   68.10    5.99
   1   4  14    0.00  103.01
   2   4  14   23.53    5.50
   3   4  14  259.41   15.92
   4   4  14    6.91   11.69
   5   4  14    0.00  103.02
   6   4  14   11.70    5.61
   7   4  14    9.84    6.07
   0   4  15  599.58   23.09
   1   4  15  121.83   11.93
   2   4  15   57.82    6.01
   3   4  15  618.28   24.47
   4   4  15    0.00  103.09
   5   4  15  203.54   18.66
   6   4  15   46.43    7.62
   7   4  15    9.78   13.97
   0   4  16   48.15    6.10
   1   4  16   10.36   11.27
   2   4  16   44.11    4.84
   3   4  16    8.20   11.49
   4   4  16    4.67   11.49
   5   4  16    6.54   10.28
   6   4  16   63.23    6.96
   7   4  16    7.07   13.80
   0   4  17   17.43    5.26
   1   4  17    0.00  103.17
   2   4  17  512.42   23.71
   3   4  17  158.06   15.42
   4   4  17   60.51    7.31
   5   4  17   35.41    7.09
   6   4  17  159.86   13.36
   0   4  18    6.97    7.45
   1   4  18    0.00  103.17
   2   4  18    0.00  103.12
   3   4  18   16.41    5.59
   4   4  18    0.00  103.13
   5   4  18    0.00  103.13
   6   4  18   24.66    7.22
   0   4  19  235.61   18.43
   1   4  19   38.38    6.96
   2   4  19  136.62   11.38
   3   4  19  139.00   11.48
   4   4  19   67.66    7.90
   5   4  19   33.03    7.24
   0   4  20  108.19   10.38
   1   4  20    0.00  103.14
   2   4  20    2.28   20.87
   3   4  20   33.38    6.76
   4   4  20    0.00  103.12
   0   4  21    0.00  103.19
   1   4  21   40.55    7.14
   2   4  21    0.00  103.15
   3   4  21  181.11   13.92
   0   4  22    0.02 1569.27
   1   4  22   13.89   12.83
   2   4  22   14.74   16.47
   0   5   0    0.12   25.83
   1   5   0    2.01    5.17
   2   5   0  197.86    9.10
   3   5   0    4.93    2.85
   4   5   0  767.32   20.09
   5   5   0    0.00  100.41
   6   5   0    6.95    6.88
   7   5   0    0.00  100.76
   8   5   0   37.27    6.51
   9   5   0    0.00  100.92
   0   5   1    0.00  100.04
   1   5   1  307.83   10.62
   2   5   1   73.64    4.89
   3   5   1   19.80    2.95
   4   5   1   34.21    3.61
   5   5   1  127.79   10.65
   6   5   1    7.24    7.70
   7   5   1   80.33    7.17
   8   5   1    0.00  101.04
   9   5   1   31.03    7.08
   0   5   2    2.37    4.40
   1   5   2 1050.28   18.93
   2   5   2  625.63   15.66
   3   5   2    6.30    5.08
   4   5   2    7.85    3.53
   5   5   2  165.26   12.36
   6   5   2  186.45   14.26
   7   5   2  367.00   19.51
   8   5   2   39.75    6.04
   9   5   2    0.00  101.13
   0   5   3    1.11    6.23
   1   5   3  175.30    8.61
   2   5   3  132.88    7.75
   3   5   3    3.80    5.35
   4   5   3  826.15   22.11
   5   5   3    0.00  101.14
   6   5   3   12.31    4.68
   7   5   3   20.67    4.82
   8   5   3  105.49    8.85
   9   5   3    0.00  101.21
   0   5   4    0.00  101.09
   1   5   4   98.19    7.72
   2   5   4 1612.98   25.96
   3   5   4    5.54    6.16
   4   5   4  175.79   11.94
   5   5   4   27.94    4.53
   6   5   4   23.85    5.49
   7   5   4    6.75    4.70
   8   5   4   62.23    7.02
   9   5   4    0.00  101.56
   0   5   5    3.70    5.73
   1   5   5  407.77   13.12
   2   5   5   22.62    3.06
   3   5   5    0.00  101.59
   4   5   5   33.14    4.06
   5   5   5  263.65   14.94
   6   5   5   20.88    4.86
   7   5   5   86.73    8.46
   8   5   5   22.88    6.70
   9   5   5   44.24    8.42
   0   5   6    2.67    5.19
   1   5   6  764.92   18.53
   2   5   6  181.42    9.92
   3   5   6    9.42    3.35
   4   5   6   87.31    8.90
   5   5   6   39.24    4.82
   6   5   6    4.54    9.89
   7   5   6  339.45   20.40
   8   5   6   41.05    7.15
   9   5   6    1.19   24.33
   0   5   7    0.00  102.15
   1   5   7  954.41   21.35
   2   5   7  196.67   11.50
   3   5   7    8.07    8.12
   4   5   7  659.39   21.46
   5   5   7   87.68    8.13
   6   5   7    0.65   26.24
   7   5   7   14.91   12.82
   8   5   7   56.70    7.70
   9   5   7   13.83    8.44
   0   5   8    2.99    6.16
   1   5   8  107.57    8.77
   2   5   8   28.32    4.00
   3   5   8   31.63    4.22
   4   5   8  687.86   22.46
   5   5   8  172.04   14.62
   6   5   8  211.42   16.17
   7   5   8  312.65   19.97
   8   5   8    3.09   10.36
   9   5   8   30.22    6.66
   0   5   9    0.00  102.43
   1   5   9  180.60   11.88
   2   5   9  101.35    9.80
   3   5   9    1.14   12.78
   4   5   9  725.56   23.62
   5   5   9   40.08    5.42
   6   5   9    0.00  102.24
   7   5   9   53.58    6.86
   8   5   9   82.62    8.28
   0   5  10    0.00  102.41
   1   5  10   60.55    5.80
   2   5  10  750.26   21.77
   3   5  10   24.28    4.69
   4   5  10   80.73    7.24
   5   5  10  125.47   12.54
   6   5  10   75.73    6.84
   7   5  10   20.82    5.70
   8   5  10   16.88   13.76
   0   5  11    2.12   10.78
   1   5  11  646.22   21.27
   2   5  11  334.00   16.10
   3   5  11    9.72    9.05
   4   5  11   10.17    9.05
   5   5  11  115.23    9.31
   6   5  11   22.27    5.88
   7   5  11   49.25    7.51
   8   5  11    0.00  102.56
   0   5  12    7.53    7.67
   1   5  12  267.98   14.45
   2   5  12    5.38    8.36
   3   5  12   24.54    5.27
   4   5  12  169.55   14.00
   5   5  12    6.36   16.22
   6   5  12    0.00  102.71
   7   5  12    0.90   39.72
   8   5  12    2.69   26.15
   0   5  13    4.52    9.60
   1   5  13    0.00  102.73
   2   5  13  212.19   15.02
   3   5  13   23.77    4.87
   4   5  13  226.69   16.47
   5   5  13   29.76    6.27
   6   5  13    5.39   13.53
   7   5  13   36.89    7.22
   0   5  14    0.00  102.82
   1   5  14    0.00  102.84
   2   5  14   93.22    7.59
   3   5  14    7.72    5.38
   4   5  14  237.72   17.51
   5   5  14  160.79   11.78
   6   5  14   13.04   14.46
   7   5  14   43.35    7.95
   0   5  15    1.73   12.19
   1   5  15  463.94   21.21
   2   5  15   20.66    4.86
   3   5  15    3.33   11.76
   4   5  15  256.75   18.19
   5   5  15  122.37   10.54
   6   5  15    0.33  106.42
   7   5  15  483.41   28.98
   0   5  16    2.47   12.55
   1   5  16   16.15    5.26
   2   5  16  145.66   14.30
   3   5  16   12.05    9.56
   4   5  16   57.35    7.45
   5   5  16   57.36    7.62
   6   5  16   14.34   13.00
   0   5  17    2.57   13.67
   1   5  17   47.95    5.93
   2   5  17  283.13   19.46
   3   5  17    9.91    5.77
   4   5  17   21.07    6.92
   5   5  17    0.00  103.14
   6   5  17   16.17    7.19
   0   5  18    2.84   17.48
   1   5  18  218.34   17.44
   2   5  18    0.00  103.13
   3   5  18   12.70    5.83
   4   5  18    8.37   15.08
   5   5  18   73.99    8.25
   0   5  19    0.02  500.04
   1   5  19  140.69   11.55
   2   5  19  140.45   11.29
   3   5  19    5.08   17.21
   4   5  19   82.98    8.72
   5   5  19   45.47    8.29
   0   5  20    8.08   12.89
   1   5  20   10.16    8.02
   2   5  20    9.65   15.00
   3   5  20    2.32   23.15
   4   5  20  301.22   23.71
   0   5  21    4.12   15.56
   1   5  21   59.09    8.23
   2   5  21   31.19    8.06
   3   5  21    8.25   13.27
   0   5  22    0.00  103.12
   1   5  22   62.26    9.46
   0   6   0   83.01    6.69
   1   6   0    0.00  100.20
   2   6   0  724.80   17.89
   3   6   0    0.00  100.12
   4   6   0  227.05   12.53
   5   6   0    2.73    4.64
   6   6   0  477.50   20.82
   7   6   0    1.11   16.57
   8   6   0   73.01    7.02
   9   6   0    3.64   17.33
   0   6   1  278.90   11.13
   1   6   1    0.00  100.08
   2   6   1    4.04    4.91
   3   6   1 1196.03   24.38
   4   6   1   62.94    6.19
   5   6   1    6.55    7.31
   6   6   1   84.79    8.33
   7   6   1   25.63    5.33
   8   6   1    3.80   13.00
   9   6   1   49.09    7.29
   0   6   2   26.39    2.95
   1   6   2  478.79   14.58
   2   6   2  803.81   18.88
   3   6   2 1552.60   27.81
   4   6   2   86.67    6.28
   5   6   2  319.45   16.73
   6   6   2  429.91   19.81
   7   6   2    4.93   11.31
   8   6   2    0.00  101.10
   9   6   2  140.30   11.91
   0   6   3  255.57   10.69
   1   6   3   42.85    4.17
   2   6   3  373.91   13.72
   3   6   3    3.99    6.86
   4   6   3    0.17   63.85
   5   6   3   48.14    4.86
   6   6   3    3.23   12.45
   7   6   3    6.47   11.44
   8   6   3   12.60    7.15
   9   6   3   16.25   13.55
   0   6   4    3.53    6.67
   1   6   4    0.00  101.04
   2   6   4  864.57   20.82
   3   6   4 1034.29   24.07
   4   6   4  126.63   10.38
   5   6   4    0.00  101.13
   6   6   4  560.88   23.09
   7   6   4    5.16   10.93
   8   6   4   44.72    6.54
   9   6   4  154.58   15.37
   0   6   5 2719.15   34.72
   1   6   5    3.57    3.42
   2   6   5    0.00  101.15
   3   6   5   66.22    6.02
   4   6   5    3.06    8.22
   5   6   5   11.63    4.97
   6   6   5   19.51    5.29
   7   6   5    0.00  101.33
   8   6   5    9.68    6.21
   9   6   5   22.21    6.49
   0   6   6  810.56   19.60
   1   6   6  498.73   15.86
   2   6   6  425.71   15.93
   3   6   6  104.52    9.25
   4   6   6    5.32   10.83
   5   6   6  179.13   13.74
   6   6   6  603.51   23.50
   7   6   6    9.83   12.91
   8   6   6  125.52   11.31
   9   6   6   36.86    7.84
   0   6   7  248.03   12.21
   1   6   7   11.01    3.52
   2   6   7    5.15    7.31
   3   6   7  108.65    9.67
   4   6   7   21.93    4.35
   5   6   7    0.00  101.89
   6   6   7  165.17   13.76
   7   6   7    2.54   15.17
   8   6   7    0.00  101.88
   0   6   8  262.53   13.59
   1   6   8  366.96   15.25
   2   6   8  128.32   10.50
   3   6   8 1237.70   28.60
   4   6   8   35.67    5.37
   5   6   8   76.03    7.21
   6   6   8   33.50    6.35
   7   6   8    5.72   14.19
   8   6   8   74.71    8.42
   0   6   9  308.93   14.74
   1   6   9   15.39    4.04
   2   6   9    0.00  102.22
   3   6   9   30.02    4.47
   4   6   9   24.03    4.66
   5   6   9   22.17    5.65
   6   6   9   61.16    6.48
   7   6   9    2.58   16.46
   8   6   9   24.19    7.22
   0   6  10 1057.97   25.81
   1   6  10   69.26    6.36
   2   6  10  555.50   19.71
   3   6  10  154.87   13.09
   4   6  10    1.16   18.34
   5   6  10  113.03    9.20
   6   6  10  549.10   24.90
   7   6  10    2.05   16.29
   8   6  10  122.88   11.22
   0   6  11  228.03   14.26
   1   6  11   42.67    4.47
   2   6  11    0.00  102.23
   3   6  11    0.00  102.22
   4   6  11    5.64    7.31
   5   6  11   57.81    6.15
   6   6  11   39.30    6.73
   7   6  11    9.02    6.29
   8   6  11   90.17    8.44
   0   6  12    9.39    4.61
   1   6  12   58.20    5.20
   2   6  12    9.90   10.28
   3   6  12   56.22    5.91
   4   6  12    0.00  102.39
   5   6  12   75.91    7.03
   6   6  12   93.79    8.41
   7   6  12   28.76    6.76
   0   6  13   31.93    5.48
   1   6  13   21.23    4.71
   2   6  13    6.20    8.60
   3   6  13   11.23   12.39
   4   6  13    5.66    6.61
   5   6  13    0.00  102.55
   6   6  13   11.16    6.15
   7   6  13    0.00  102.55
   0   6  14  799.91   26.58
   1   6  14  140.59   11.77
   2   6  14   24.75    5.41
   3   6  14  290.88   17.89
   4   6  14   12.43    6.02
   5   6  14   23.85    6.19
   6   6  14    5.91   13.87
   7   6  14    8.93    8.24
   0   6  15  206.99   15.14
   1   6  15   22.90    6.08
   2   6  15    1.60   16.01
   3   6  15   94.16    7.83
   4   6  15    8.46   11.07
   5   6  15   29.97    6.17
   6   6  15   27.58    7.35
   0   6  16  434.94   21.84
   1   6  16    0.00  102.91
   2   6  16   42.82    6.75
   3   6  16    2.37   21.13
   4   6  16   48.71    6.73
   5   6  16    0.00  102.90
   6   6  16  273.36   22.23
   0   6  17    7.84   11.91
   1   6  17   11.83   10.91
   2   6  17    0.00  103.01
   3   6  17    0.00  103.02
   4   6  17    0.00  103.01
   5   6  17    8.48   13.88
   0   6  18    1.29   24.88
   1   6  18   37.60    7.29
   2   6  18    4.54    6.95
   3   6  18  174.00   12.54
   4   6  18    0.00  103.10
   5   6  18  199.73   18.78
   0   6  19    2.07   28.10
   1   6  19    8.31   11.83
   2   6  19   50.39    8.08
   3   6  19   27.89    6.92
   4   6  19    0.00  103.11
   0   6  20  427.97   25.58
   1   6  20   74.17    7.89
   2   6  20    0.00  103.14
   3   6  20    0.71   58.24
   0   6  21    0.00  103.13
   1   6  21    1.76   38.77
   2   6  21    3.80   18.88
   0   7   0    0.00  100.33
   1   7   0    4.29    4.96
   2   7   0  798.78   19.92
   3   7   0    0.33   30.08
   4   7   0  520.72   18.44
   5   7   0    2.57   11.10
   6   7   0    9.79    4.27
   7   7   0    0.00  100.72
   8   7   0  158.77   10.80
   9   7   0    0.00  100.88
   0   7   1    0.00  100.19
   1   7   1   16.83    2.99
   2   7   1  120.05    9.39
   3   7   1   26.32    4.05
   4   7   1  385.61   16.72
   5   7   1    9.61    9.97
   6   7   1   34.97    4.53
   7   7   1  206.02   16.16
   8   7   1    0.00  100.96
   9   7   1    0.00  101.02
   0   7   2    4.25    4.95
   1   7   2 2206.62   32.13
   2   7   2  231.84   12.06
   3   7   2   58.96    5.84
   4   7   2    0.00  100.83
   5   7   2  447.54   19.33
   6   7   2   51.33    6.07
   7   7   2  782.58   28.37
   8   7   2    5.25   18.32
   9   7   2   17.32    6.84
   0   7   3    3.94    5.17
   1   7   3   79.11    5.63
   2   7   3   94.11    8.56
   3   7   3    7.80    6.62
   4   7   3  118.02   10.25
   5   7   3   44.02    5.49
   6   7   3    3.96    5.75
   7   7   3    0.00  101.09
   8   7   3    5.44   14.48
   9   7   3   28.39    7.75
   0   7   4    0.00  100.88
   1   7   4  205.00   11.37
   2   7   4  931.25   22.83
   3   7   4    7.42    8.59
   4   7   4  634.95   21.46
   5   7   4  157.22   12.59
   6   7   4    4.20   12.70
   7   7   4  188.66   15.78
   8   7   4   95.91    8.86
   9   7   4    0.00  101.10
   0   7   5    3.72    7.61
   1   7   5   93.96    8.57
   2   7   5  353.60   14.90
   3   7   5   15.77    3.97
   4   7   5  348.70   16.33
   5   7   5   52.12    5.05
   6   7   5   52.56    6.14
   7   7   5   14.22    6.53
   8   7   5    5.07   13.45
   0   7   6    1.11   10.09
   1   7   6  417.98   16.19
   2   7   6  419.22   16.21
   3   7   6    0.00  101.13
   4   7   6  259.89   15.79
   5   7   6   77.47    6.50
   6   7   6   47.92    5.73
   7   7   6  130.48   10.07
   8   7   6   36.96    6.50
   0   7   7    0.00  101.20
   1   7   7    0.00  101.22
   2   7   7   19.34    3.80
   3   7   7   21.16    4.37
   4   7   7  142.87   12.03
   5   7   7    0.00  101.44
   6   7   7   22.22    5.95
   7   7   7  139.20   11.15
   8   7   7    0.00  101.55
   0   7   8    7.07    6.37
   1   7   8  369.79   16.45
   2   7   8    2.22   10.87
   3   7   8   66.37    5.53
   4   7   8  392.28   19.00
   5   7   8  294.00   17.54
   6   7   8   44.58    6.12
   7   7   8  123.27   10.74
   8   7   8    0.00  101.65
   0   7   9    0.00  101.85
   1   7   9  112.76   10.07
   2   7   9  166.47   12.73
   3   7   9    3.60   11.42
   4   7   9  124.63   12.23
   5   7   9    0.00  101.85
   6   7   9   11.56   11.40
   7   7   9   76.67    8.15
   8   7   9    0.00  101.71
   0   7  10    0.00  102.10
   1   7  10  170.12   13.15
   2   7  10  759.38   23.56
   3   7  10    0.00  102.00
   4   7  10  653.67   23.96
   5   7  10   26.50    5.45
   6   7  10   47.10    6.73
   7   7  10   17.19    7.24
   8   7  10   60.02    8.57
   0   7  11    3.45    8.91
   1   7  11    0.00  102.12
   2   7  11   52.92    5.57
   3   7  11   10.38    9.46
   4   7  11  363.65   19.12
   5   7  11   29.07    6.17
   6   7  11   19.46    6.11
   7   7  11    8.22   13.43
   0   7  12    0.72   28.30
   1   7  12   42.09    5.96
   2   7  12   41.29    5.49
   3   7  12   44.47    6.27
   4   7  12   20.86    5.28
   5   7  12  180.09   16.92
   6   7  12    4.98   12.85
   7   7  12  118.00    9.85
   0   7  13    4.68    9.23
   1   7  13    3.46   11.92
   2   7  13    4.63   10.43
   3   7  13    0.00  102.25
   4   7  13   12.67   10.01
   5   7  13    0.79   29.47
   6   7  13    7.02   13.32
   7   7  13    0.00  102.28
   0   7  14    0.75   23.12
   1   7  14  219.46   15.24
   2   7  14   41.29    5.22
   3   7  14   82.94    7.72
   4   7  14  169.62   15.90
   5   7  14   61.83    7.20
   6   7  14   10.42    7.21
   0   7  15    0.00  102.54
   1   7  15    2.33   14.81
   2   7  15    9.29    9.05
   3   7  15    0.00  102.54
   4   7  15    0.00  102.54
   5   7  15   12.56   12.26
   6   7  15    6.87   13.15
   0   7  16   10.25    9.71
   1   7  16   71.41    7.19
   2   7  16  212.30   18.39
   3   7  16    0.00  102.66
   4   7  16  124.66   11.56
   5   7  16    4.92   15.58
   0   7  17    0.00  102.79
   1   7  17   37.25    6.84
   2   7  17   88.51    8.39
   3   7  17   37.49    6.59
   4   7  17   11.60   12.77
   5   7  17    7.49   14.91
   0   7  18    3.63   15.03
   1   7  18  249.11   19.58
   2   7  18    4.53   11.84
   3   7  18   10.14   13.65
   4   7  18    9.75    9.26
   0   7  19   10.74   11.91
   1   7  19    0.00  102.98
   2   7  19   18.42    5.49
   3   7  19    0.00  102.96
   0   7  20    0.00  103.09
   1   7  20   94.39    9.08
   2   7  20   33.71    7.31
   0   7  21    2.22   26.29
   0   8   0  785.73   20.35
   1   8   0    0.00  100.35
   2   8   0  241.27   12.92
   3   8   0    0.00  100.33
   4   8   0   73.26    7.20
   5   8   0    0.00  100.58
   6   8   0  143.80   13.29
   7   8   0    0.00  100.82
   8   8   0  173.64   15.41
   0   8   1  449.33   16.27
   1   8   1   47.33    3.93
   2   8   1  105.09    9.87
   3   8   1    0.07  158.28
   4   8   1   43.18    5.15
   5   8   1   26.52    4.96
   6   8   1    0.00  100.82
   7   8   1    2.00   19.90
   8   8   1   95.37    8.01
   0   8   2   62.33    5.66
   1   8   2  411.33   15.59
   2   8   2   18.69    4.01
   3   8   2  793.86   22.78
   4   8   2    1.94   11.33
   5   8   2  305.11   18.15
   6   8   2    0.00  100.96
   7   8   2   29.45    6.30
   8   8   2   42.44    6.94
   0   8   3  681.31   20.04
   1   8   3    0.00  100.76
   2   8   3  114.58   10.55
   3   8   3  221.32   13.65
   4   8   3    7.85    7.02
   5   8   3  146.46   13.43
   6   8   3   26.81    5.23
   7   8   3   26.19    5.85
   8   8   3   10.54    8.31
   0   8   4  930.83   24.05
   1   8   4   50.16    4.50
   2   8   4  122.64   10.45
   3   8   4  418.90   17.04
   4   8   4  128.17   11.63
   5   8   4   64.37    6.44
   6   8   4  218.44   16.34
   7   8   4    2.92   10.91
   8   8   4  150.20   12.06
   0   8   5  962.63   23.84
   1   8   5   27.96    4.30
   2   8   5  150.47   11.30
   3   8   5  421.13   18.35
   4   8   5  112.52    8.03
   5   8   5  275.90   17.29
   6   8   5   11.48    9.81
   7   8   5    6.57    5.95
   8   8   5   41.54    7.29
   0   8   6  906.93   24.38
   1   8   6   85.02    6.22
   2   8   6    1.73   15.01
   3   8   6    0.00  101.10
   4   8   6    0.00  101.10
   5   8   6  103.75    8.78
   6   8   6   65.22    6.66
   7   8   6   10.62    9.68
   8   8   6   36.57    7.80
   0   8   7  577.60   19.98
   1   8   7   18.87    4.03
   2   8   7    7.59    7.86
   3   8   7  263.17   15.22
   4   8   7    9.22    3.88
   5   8   7  110.56    9.06
   6   8   7   40.07    5.66
   7   8   7   15.33    5.92
   8   8   7  139.49   11.65
   0   8   8   96.75    7.04
   1   8   8   54.37    5.31
   2   8   8  208.49   14.78
   3   8   8  202.52   14.57
   4   8   8   10.96    6.23
   5   8   8  179.87   15.72
   6   8   8    0.00  101.42
   7   8   8   16.15    7.02
   8   8   8    0.00  101.46
   0   8   9   49.68    5.24
   1   8   9   56.45    5.58
   2   8   9   13.96    4.19
   3   8   9   47.63    5.72
   4   8   9   24.88    5.72
   5   8   9    1.76   14.97
   6   8   9  109.59   10.58
   7   8   9    0.00  101.47
   0   8  10 1181.18   29.99
   1   8  10    1.34   14.76
   2   8  10   84.24    8.34
   3   8  10    0.00  101.69
   4   8  10   69.52    6.53
   5   8  10   11.13    9.72
   6   8  10  318.24   21.94
   7   8  10    0.00  101.53
   0   8  11  697.68   24.74
   1   8  11   41.58    5.78
   2   8  11    9.10    9.28
   3   8  11  500.62   22.36
   4   8  11    0.34   76.29
   5   8  11  131.21   10.60
   6   8  11    4.10   16.74
   7   8  11   27.46    7.53
   0   8  12  879.34   28.36
   1   8  12   26.81    5.25
   2   8  12    3.71   11.85
   3   8  12  291.48   19.61
   4   8  12    7.41   10.10
   5   8  12   33.74    6.75
   6   8  12  100.29    8.45
   7   8  12   16.51    8.00
   0   8  13  811.69   27.85
   1   8  13    1.08   23.29
   2   8  13   82.73    8.27
   3   8  13    2.51   14.12
   4   8  13   16.79    6.87
   5   8  13    0.00  101.90
   6   8  13  139.01   12.40
   0   8  14    3.49   14.68
   1   8  14    0.00  102.11
   2   8  14  184.44   15.97
   3   8  14  133.15   10.45
   4   8  14   46.10    5.94
   5   8  14   55.44    6.97
   6   8  14   60.67    8.62
   0   8  15   43.33    5.77
   1   8  15   33.11    6.07
   2   8  15    0.00  102.27
   3   8  15  112.76   10.32
   4   8  15    8.60   11.01
   5   8  15   26.17    7.50
   0   8  16  212.93   17.16
   1   8  16   12.76   10.34
   2   8  16  110.34   10.21
   3   8  16  222.21   18.47
   4   8  16    8.08   16.30
   5   8  16    0.00  102.39
   0   8  17    0.00  102.53
   1   8  17    9.16   11.32
   2   8  17  173.54   17.77
   3   8  17   20.30    6.67
   4   8  17   16.98   14.82
   0   8  18    0.10  243.02
   1   8  18    7.70    5.59
   2   8  18   11.51   10.77
   3   8  18  246.58   21.11
   4   8  18    3.82   18.94
   0   8  19   82.30    8.48
   1   8  19   17.44    7.02
   2   8  19   27.35    7.68
   3   8  19   69.92    8.91
   0   8  20   18.22   14.25
   1   8  20    0.00  102.83
   0   9   0    0.00  100.53
   1   9   0    0.00  100.46
   2   9   0  161.93   12.47
   3   9   0    2.29   12.06
   4   9   0  544.21   21.26
   5   9   0    0.00  100.70
   6   9   0    5.33    8.09
   7   9   0    7.24   10.89
   8   9   0   31.43    6.75
   0   9   1    5.49    6.24
   1   9   1  299.86   14.75
   2   9   1  233.20   13.35
   3   9   1   35.15    4.79
   4   9   1  323.23   17.18
   5   9   1   93.54    8.13
   6   9   1    0.00  100.91
   7   9   1  191.16   16.45
   8   9   1   51.49    8.08
   0   9   2    9.16    3.57
   1   9   2  286.00   14.42
   2   9   2   13.56    4.03
   3   9   2   18.38    4.75
   4   9   2  172.32   13.98
   5   9   2   69.52    7.03
   6   9   2   10.33   13.50
   7   9   2   91.55    9.46
   8   9   2    2.21   24.07
   0   9   3    1.45   13.09
   1   9   3   33.67    4.44
   2   9   3  401.33   17.48
   3   9   3   21.72    4.62
   4   9   3    8.96    4.63
   5   9   3   47.54    5.85
   6   9   3  143.39   14.55
   7   9   3    7.09   11.85
   8   9   3   66.16    7.73
   0   9   4    0.00  100.84
   1   9   4  129.08   11.42
   2   9   4   39.94    4.70
   3   9   4    0.00  101.03
   4   9   4  909.27   27.49
   5   9   4   79.89    6.60
   6   9   4    4.84   10.44
   7   9   4   40.89    6.95
   8   9   4   11.07   10.50
   0   9   5    0.71   24.43
   1   9   5  602.12   20.89
   2   9   5    8.32    8.75
   3   9   5   28.71    4.82
   4   9   5   54.16    5.14
   5   9   5   81.88    8.01
   6   9   5    7.58   10.49
   7   9   5  155.17   11.99
   8   9   5    8.38   17.80
   0   9   6    0.00  101.09
   1   9   6   23.58    4.59
   2   9   6    0.00  101.08
   3   9   6   26.49    4.97
   4   9   6   52.25    6.59
   5   9   6   10.22    5.15
   6   9   6    0.00  101.09
   7   9   6   29.93    6.84
   8   9   6   39.91    7.99
   0   9   7    3.96    8.92
   1   9   7   35.67    5.35
   2   9   7  181.79   14.37
   3   9   7    0.00  101.09
   4   9   7  564.20   23.16
   5   9   7   11.15   10.81
   6   9   7    0.80   40.01
   7   9   7   39.55    7.68
   0   9   8    0.00  101.10
   1   9   8  234.85   15.66
   2   9   8   50.71    5.13
   3   9   8    7.10    8.76
   4   9   8   62.40    6.85
   5   9   8   58.66    7.47
   6   9   8   12.55    6.53
   7   9   8    8.58    9.38
   0   9   9    5.21    8.41
   1   9   9   25.21    4.97
   2   9   9  157.78   13.15
   3   9   9   16.29    4.59
   4   9   9    2.82   15.31
   5   9   9  103.87    8.37
   6   9   9   12.42    6.76
   7   9   9   40.64    6.81
   0   9  10    3.24    9.38
   1   9  10   49.25    5.81
   2   9  10   19.37    5.38
   3   9  10    4.43   12.45
   4   9  10  187.10   15.46
   5   9  10   29.90    6.97
   6   9  10    4.77   14.59
   7   9  10   18.40   15.12
   0   9  11    7.79    6.41
   1   9  11  320.28   18.28
   2   9  11    2.59   15.56
   3   9  11   45.55    6.61
   4   9  11    0.00  101.44
   5   9  11   90.74    7.63
   6   9  11    0.00  101.38
   0   9  12    5.05    5.94
   1   9  12  191.54   14.78
   2   9  12    0.17  113.74
   3   9  12   34.51    5.91
   4   9  12   95.69    7.84
   5   9  12    8.18   11.81
   6   9  12    4.68   20.05
   0   9  13    0.00  101.70
   1   9  13  111.23    9.33
   2   9  13  256.91   18.75
   3   9  13    0.00  101.57
   4   9  13  586.77   27.65
   5   9  13   11.12   13.25
   6   9  13    0.00  101.53
   0   9  14    8.73    6.90
   1   9  14   11.82   12.79
   2   9  14  166.64   16.80
   3   9  14   12.81   13.22
   4   9  14   45.65    6.92
   5   9  14   40.36    7.07
   0   9  15    0.00  101.89
   1   9  15  137.35   12.57
   2   9  15   24.76    6.50
   3   9  15   14.63    5.72
   4   9  15    6.47   15.74
   5   9  15  121.48   11.84
   0   9  16    0.00  102.08
   1   9  16    5.49   14.08
   2   9  16   46.09    6.81
   3   9  16    1.00   47.58
   4   9  16   38.21    7.31
   0   9  17    0.00  102.24
   1   9  17   38.79    7.37
   2   9  17   98.37    8.60
   3   9  17   11.12   12.81
   4   9  17   80.75    8.76
   0   9  18    0.00  102.39
   1   9  18    5.89   12.24
   2   9  18    3.27   16.44
   3   9  18    0.00  102.32
   0   9  19    0.00  102.52
   1   9  19   77.22    8.77
   0  10   0  232.82   14.92
   1  10   0    0.00  100.57
   2  10   0   27.51    5.05
   3  10   0    0.00  100.68
   4  10   0    0.00  100.76
   5  10   0    0.00  100.84
   6  10   0    0.00  100.94
   7  10   0    0.00  101.01
   0  10   1  214.85   14.94
   1  10   1    9.41    9.18
   2  10   1  317.53   16.66
   3  10   1  890.75   27.16
   4  10   1    0.00  100.88
   5  10   1    6.15    7.43
   6  10   1  101.82    8.06
   7  10   1    6.26    8.17
   0  10   2  175.85   12.45
   1  10   2    0.00  100.73
   2  10   2    6.71    6.13
   3  10   2  101.73    8.47
   4  10   2   20.44    5.20
   5  10   2    3.27   16.46
   6  10   2   11.00    9.91
   7  10   2    9.40   14.87
   0  10   3   74.72    7.46
   1  10   3    6.61   10.67
   2  10   3  209.28   14.18
   3  10   3   35.38    5.19
   4  10   3   23.27    5.96
   5  10   3    2.36   19.11
   6  10   3  235.75   18.89
   7  10   3    0.00  101.10
   0  10   4  232.17   15.24
   1  10   4    5.33    6.12
   2  10   4   32.92    5.51
   3  10   4   31.57    4.92
   4  10   4    7.15   10.42
   5  10   4    6.72   11.87
   6  10   4   14.21   14.07
   7  10   4    9.34   13.17
   0  10   5    4.58   10.00
   1  10   5   69.60    6.16
   2  10   5  140.05   12.64
   3  10   5  419.07   19.99
   4  10   5    0.16  110.01
   5  10   5   29.36    6.29
   6  10   5   31.92    6.67
   7  10   5   10.41   10.88
   0  10   6  147.52   12.46
   1  10   6    1.15   17.97
   2  10   6    0.00  101.09
   3  10   6   19.74    4.82
   4  10   6   22.14    5.40
   5  10   6    0.00  101.08
   6  10   6    0.00  101.08
   7  10   6   11.01   12.57
   0  10   7  625.76   23.35
   1  10   7    6.11   10.79
   2  10   7   53.42    5.73
   3  10   7  728.18   25.72
   4  10   7   29.80    6.10
   5  10   7   11.08   11.35
   6  10   7  245.60   21.24
   7  10   7    0.00  101.22
   0  10   8  102.70    8.31
   1  10   8   31.69    5.05
   2  10   8   70.49    6.03
   3  10   8    3.42   14.41
   4  10   8    0.00  101.20
   5  10   8   22.46    5.65
   6  10   8    8.11   12.94
   7  10   8    2.16   25.55
   0  10   9  461.89   20.98
   1  10   9   83.42    8.08
   2  10   9  304.38   17.80
   3  10   9    0.25   74.82
   4  10   9    3.93   11.16
   5  10   9   96.75    8.08
   6  10   9  420.36   25.56
   0  10  10   33.71    5.21
   1  10  10   20.51    6.04
   2  10  10   37.83    6.04
   3  10  10    0.00  101.39
   4  10  10   17.63    5.15
   5  10  10    0.00  101.43
   6  10  10    0.00  101.41
   0  10  11  108.41    9.42
   1  10  11  161.30   14.91
   2  10  11    0.00  101.45
   3  10  11  456.76   23.10
   4  10  11    0.00  101.41
   5  10  11  122.02   11.37
   6  10  11   12.41    6.94
   0  10  12   27.96    5.34
   1  10  12    5.41   13.78
   2  10  12   11.24    6.90
   3  10  12   26.27    7.25
   4  10  12    1.01   16.69
   5  10  12   10.24   13.78
   6  10  12    0.00  101.34
   0  10  13 1344.54   37.93
   1  10  13    9.55    5.94
   2  10  13  184.76   16.78
   3  10  13   15.02    6.23
   4  10  13   52.38    8.47
   5  10  13    1.38   46.01
   0  10  14   20.91    5.89
   1  10  14   25.56    5.56
   2  10  14    0.00  101.39
   3  10  14   10.83   17.41
   4  10  14    5.22   14.22
   5  10  14    4.99   16.92
   0  10  15   11.87    9.88
   1  10  15  112.14   11.14
   2  10  15    6.14    7.08
   3  10  15  239.54   20.05
   4  10  15    0.69   57.48
   0  10  16   70.90    7.66
   1  10  16    0.00  101.70
   2  10  16    0.00  101.70
   3  10  16   36.48    7.54
   0  10  17  175.08   13.33
   1  10  17   46.13    7.25
   2  10  17   34.14    7.18
   0  10  18   20.66    7.24
   1  10  18    3.08   23.44
   0  11   0    0.00  100.74
   1  11   0    0.28   57.29
   2  11   0    0.00  100.81
   3  11   0    4.53   11.28
   4  11   0  217.29   15.98
   5  11   0    5.48   11.91
   6  11   0    0.00  101.13
   7  11   0    8.44   14.08
   0  11   1    0.00  100.72
   1  11   1  359.68   18.12
   2  11   1  454.65   22.10
   3  11   1   67.05    6.57
   4  11   1  103.88    9.85
   5  11   1  117.01    9.76
   6  11   1   23.19    6.83
   7  11   1  230.95   21.25
   0  11   2    0.00  100.78
   1  11   2  350.45   18.28
   2  11   2   12.29    4.67
   3  11   2   48.37    5.90
   4  11   2   33.52    5.56
   5  11   2  111.46    9.53
   6  11   2    1.09   13.28
   7  11   2   23.70    6.79
   0  11   3    9.26    7.78
   1  11   3  147.84   12.72
   2  11   3  292.28   18.85
   3  11   3    3.53    6.43
   4  11   3   54.76    6.27
   5  11   3   11.41   10.92
   6  11   3    0.00  101.19
   7  11   3    0.00  101.18
   0  11   4    0.00  100.98
   1  11   4   15.92    4.90
   2  11   4   86.84    8.83
   3  11   4   30.91    5.11
   4  11   4    8.68    5.76
   5  11   4    7.42    8.67
   6  11   4    5.34   12.32
   7  11   4    1.65   25.26
   0  11   5    9.77    7.62
   1  11   5  200.36   15.66
   2  11   5  146.57   13.18
   3  11   5    6.72    7.63
   4  11   5    0.00  101.09
   5  11   5  257.50   18.72
   6  11   5   32.27    6.71
   7  11   5  184.50   13.06
   0  11   6    3.46   12.47
   1  11   6    5.48   10.12
   2  11   6   53.72    6.05
   3  11   6    3.53   11.21
   4  11   6  171.10   15.59
   5  11   6   11.82   13.65
   6  11   6    4.80   15.21
   0  11   7    8.44    8.71
   1  11   7   53.28    6.03
   2  11   7  289.06   18.40
   3  11   7   39.61    5.62
   4  11   7  244.73   17.93
   5  11   7    0.00  101.11
   6  11   7   16.10   13.28
   0  11   8    0.66   39.20
   1  11   8    3.34   11.79
   2  11   8   10.80   11.14
   3  11   8    5.77   12.57
   4  11   8    3.80   12.95
   5  11   8   12.32   12.07
   6  11   8    0.00  101.26
   0  11   9    3.61   14.05
   1  11   9  207.69   16.85
   2  11   9  155.08   15.65
   3  11   9    3.54   13.56
   4  11   9  100.06   10.10
   5  11   9   30.87    7.07
   6  11   9   26.46    8.69
   0  11  10    0.00  101.21
   1  11  10    3.28   13.90
   2  11  10  115.11   10.37
   3  11  10    0.00  101.34
   4  11  10   85.99    8.41
   5  11  10    0.00  101.42
   0  11  11   13.06   10.38
   1  11  11   76.90    8.15
   2  11  11    0.00  101.41
   3  11  11   12.92   11.42
   4  11  11   85.09    8.56
   5  11  11  219.69   19.20
   0  11  12    0.00  101.45
   1  11  12   56.90    6.88
   2  11  12   29.35    7.03
   3  11  12   13.58   11.26
   4  11  12   62.15    7.68
   5  11  12   15.41   12.09
   0  11  13    0.00  101.41
   1  11  13    0.00  101.39
   2  11  13  281.37   19.93
   3  11  13    2.22   22.01
   4  11  13  238.77   19.67
   0  11  14    0.00  101.37
   1  11  14    4.77   14.58
   2  11  14   26.15    7.00
   3  11  14   14.47   12.29
   4  11  14    0.00  101.30
   0  11  15    8.81    7.80
   1  11  15  118.39   10.97
   2  11  15   12.48   11.74
   3  11  15    0.00  101.36
   0  11  16   12.20   10.37
   1  11  16   11.93   11.33
   2  11  16    7.56   17.59
   0  12   0 1041.48   31.35
   1  12   0    7.80    8.35
   2  12   0    2.95   13.86
   3  12   0    0.00  101.10
   4  12   0   21.22    6.66
   5  12   0    0.49   51.41
   6  12   0  111.25   11.31
   0  12   1    8.78   10.05
   1  12   1  100.80    8.44
   2  12   1   18.00    5.97
   3  12   1   35.45    5.98
   4  12   1    0.00  101.20
   5  12   1   33.58    6.59
   6  12   1   68.25    8.03
   0  12   2   46.01    5.75
   1  12   2   14.06    5.59
   2  12   2    0.66   39.98
   3  12   2  579.19   25.94
   4  12   2    0.00  101.16
   5  12   2  143.79   14.08
   6  12   2    0.00  101.24
   0  12   3  235.91   17.60
   1  12   3    6.01   12.15
   2  12   3   33.19    6.42
   3  12   3    6.62    9.63
   4  12   3    0.00  101.19
   5  12   3   13.56   11.24
   6  12   3   14.54    7.44
   0  12   4  700.72   26.32
   1  12   4    0.00  101.11
   2  12   4   54.49    6.41
   3  12   4  134.76   10.23
   4  12   4    4.04   11.82
   5  12   4   30.17    6.87
   6  12   4  126.50   12.04
   0  12   5  141.75   10.48
   1  12   5   58.27    6.14
   2  12   5   21.41    5.84
   3  12   5   92.47    9.31
   4  12   5   12.82    7.03
   5  12   5   43.00    6.99
   6  12   5   49.84    8.11
   0  12   6  516.65   23.58
   1  12   6    7.70   10.82
   2  12   6   11.07    9.67
   3  12   6   23.00    6.47
   4  12   6   24.37    6.54
   5  12   6   12.59   12.47
   6  12   6   51.24    7.91
   0  12   7  164.34   14.75
   1  12   7   13.98   11.28
   2  12   7  176.67   16.12
   3  12   7   25.37    6.21
   4  12   7   52.84    6.93
   5  12   7   13.84    6.09
   0  12   8    2.55   18.74
   1  12   8   33.88    5.72
   2  12   8    5.20   13.04
   3  12   8   62.62    7.53
   4  12   8    0.00  101.16
   5  12   8   68.05    8.37
   0  12   9  326.78   21.42
   1  12   9    0.00  101.12
   2  12   9    1.78   17.79
   3  12   9  128.78   10.48
   4  12   9    9.85   11.38
   5  12   9   20.15    7.45
   0  12  10  266.54   18.71
   1  12  10   10.56    6.20
   2  12  10   76.30    7.56
   3  12  10    0.91   39.55
   4  12  10   29.99    7.84
   5  12  10   46.20    8.57
   0  12  11    0.00  101.29
   1  12  11   11.30    5.97
   2  12  11    0.61   56.40
   3  12  11  111.17    9.31
   4  12  11    0.87   58.16
   0  12  12  193.09   18.32
   1  12  12   34.94    6.20
   2  12  12    8.12   13.24
   3  12  12  114.99   11.27
   4  12  12    2.19   25.74
   0  12  13  111.37    9.99
   1  12  13   11.58   12.76
   2  12  13  141.62   11.73
   3  12  13   15.10   14.56
   0  12  14    6.69   18.74
   1  12  14    0.00  101.35
   2  12  14   82.07    8.79
   0  12  15    0.00  101.33
   1  12  15    0.97   43.69
   0  13   0    0.00  101.10
   1  13   0    2.04   18.44
   2  13   0  309.70   20.88
   3  13   0    1.05   30.94
   4  13   0  156.66   15.75
   5  13   0   10.84    6.70
   0  13   1    0.00  101.15
   1  13   1   12.90    7.05
   2  13   1   56.67    6.86
   3  13   1    7.38   12.50
   4  13   1   64.07    7.62
   5  13   1    0.00  101.40
   0  13   2    5.07   12.35
   1  13   2  230.61   17.75
   2  13   2   33.02    6.66
   3  13   2    1.81   17.97
   4  13   2   15.97   12.81
   5  13   2  250.82   20.82
   0  13   3    0.00  101.21
   1  13   3    0.00  101.23
   2  13   3   11.09   11.36
   3  13   3    0.00  101.28
   4  13   3  269.16   21.55
   5  13   3   14.86   11.59
   0  13   4    0.00  101.17
   1  13   4  203.22   16.67
   2  13   4  217.90   18.18
   3  13   4   10.50    6.19
   4  13   4  233.14   20.72
   5  13   4    5.08   18.84
   0  13   5    7.93   12.28
   1  13   5  126.78   10.40
   2  13   5    8.34   12.16
   3  13   5    4.94   12.74
   4  13   5   27.16    6.54
   5  13   5   37.91    8.07
   0  13   6    8.45   11.32
   1  13   6  142.85   11.02
   2  13   6  131.99   11.32
   3  13   6    0.00  101.19
   4  13   6  109.23    9.22
   5  13   6   66.22    8.61
   0  13   7    0.00  101.16
   1  13   7    8.62   11.67
   2  13   7   66.85    7.60
   3  13   7    6.62   14.12
   4  13   7    0.00  101.13
   5  13   7   14.83   13.68
   0  13   8    6.16   14.12
   1  13   8  129.31   11.44
   2  13   8   52.54    7.54
   3  13   8    0.00  101.11
   4  13   8   59.82    8.03
   0  13   9    0.00  101.08
   1  13   9   31.93    6.30
   2  13   9   48.16    7.98
   3  13   9   10.88   12.33
   4  13   9   47.37    8.07
   0  13  10    0.00  101.17
   1  13  10    0.00  101.22
   2  13  10   85.52    8.19
   3  13  10    9.11   12.31
   0  13  11    0.00  101.27
   1  13  11   40.98    7.25
   2  13  11   15.73   12.30
   3  13  11    0.00  101.40
   0  13  12    2.53   20.82
   1  13  12  121.82   11.83
   2  13  12   13.21   11.43
   0  13  13    0.00  101.40
   1  13  13    0.00  101.39
   0  14   0   78.64    7.86
   1  14   0    0.00  101.39
   2  14   0  106.60    9.78
   3  14   0    1.22   30.95
   4  14   0    8.07   14.93
   0  14   1    0.00  101.37
   1  14   1    4.38   14.89
   2  14   1   16.07    6.34
   3  14   1   90.66    8.23
   4  14   1    4.02   15.90
   0  14   2   53.60    7.78
   1  14   2   20.90    5.68
   2  14   2    0.89   38.99
   3  14   2  336.91   24.08
   4  14   2    8.24    7.03
   0  14   3    0.00  101.38
   1  14   3    0.00  101.40
   2  14   3   51.41    7.01
   3  14   3    6.23   13.31
   4  14   3    0.00  101.48
   0  14   4  277.93   20.15
   1  14   4   29.01    6.39
   2  14   4    0.00  101.39
   3  14   4  179.95   13.76
   4  14   4    1.90   28.66
   0  14   5    7.06   15.03
   1  14   5    3.85   18.34
   2  14   5    3.43   17.73
   3  14   5   19.88    7.51
   4  14   5    0.00  101.32
   0  14   6  119.92   11.27
   1  14   6    0.00  101.29
   2  14   6  205.67   17.98
   3  14   6   74.03    8.72
   4  14   6   11.63   15.53
   0  14   7   75.58    7.71
   1  14   7    0.00  101.23
   2  14   7    0.00  101.22
   3  14   7    6.84   19.07
   0  14   8  119.78   11.49
   1  14   8   29.61    6.93
   2  14   8   10.35   14.22
   3  14   8  208.10   14.46
   0  14   9    8.80    9.55
   1  14   9    5.87   18.71
   2  14   9   12.53   12.86
   0  14  10  209.50   19.96
   1  14  10    9.23   12.56
   2  14  10   42.25    7.78
   0  14  11   14.31   12.33
   0  15   0    0.00  101.55
   1  15   0    0.00  101.62
   2  15   0  306.12   22.26
   3  15   0    0.60   67.31
   0  15   1    0.00  101.59
   1  15   1   14.60    6.25
   2  15   1   17.17   14.14
   3  15   1    0.00  101.70
   0  15   2    0.00  101.59
   1  15   2  151.24   12.13
   2  15   2   71.88    8.07
   3  15   2   37.33    8.16
   0  15   3    7.02   11.57
   1  15   3    0.00  101.58
   2  15   3   31.97    6.82
   3  15   3    5.19   19.91
   0  15   4    4.02   15.81
   1  15   4   11.94   13.33
   2  15   4   78.48    7.86
   0  15   5    7.90   12.56
   1  15   5   18.50   17.91
   2  15   5    0.00  101.47
   0  15   6    0.00  101.40
   1  15   6   53.14    8.53
   2  15   6  264.69   21.04
   0  15   7    0.00  101.32
   1  15   7    7.94   16.58
  11   0   0   10.04    9.08
  11   0   1    3.35   20.25
  11   0   2   97.42   10.25
  11   0   3    0.00  102.92
  10   0   6   50.07    8.22
  10   0   7    3.35   18.25
  10   0   8    6.05   18.88
  10   0   9   10.86    6.70
  10   0  10    0.62   77.49
  10   0  11    0.00  103.45
   9   0  12   40.14    7.26
   9   0  13    1.59   30.75
   9   0  14   49.16    9.09
   8   0  15    3.70   15.81
   8   0  16   21.45    7.32
   8   0  17    0.00  103.71
   7   0  18   26.87    8.14
   7   0  19    0.00  103.68
   6   0  20  122.21   11.98
   5   0  21    0.00  103.56
   6   0  21   13.57   13.36
   4   0  22   30.40    7.60
   5   0  22    0.61   76.66
   3   0  23    0.00  103.44
   4   0  23   12.53    6.33
   0   0  24   18.31    9.19
   1   0  24    9.67   17.41
   2   0  24   60.50    8.33
   3   0  24  326.91   24.33
   0   0  25    0.00  103.31
   1   0  25    0.00  103.34
   2   0  25   15.56   12.60
  11   1   0   12.52   12.42
  11   1   1    0.00  102.54
  11   1   2   67.55    9.28
  11   1   3   13.12   14.45
  10   1   5    9.37   16.52
  10   1   6   70.23    8.58
  10   1   7    0.00  103.07
  10   1   8    0.74   61.71
  10   1   9    6.56   10.46
  10   1  10   75.72    9.10
   9   1  12   15.48   14.55
   9   1  13    8.16   12.49
   9   1  14   23.22    7.47
   8   1  15    3.42   22.22
   8   1  16   30.05    7.68
   8   1  17    4.34   24.17
   7   1  18  227.74   15.29
   6   1  19    9.45   16.66
   7   1  19    0.00  103.57
   6   1  20    1.59   30.67
   5   1  21   52.97    8.30
   6   1  21    0.00  103.56
   4   1  22    5.67   12.51
   5   1  22   26.50    8.80
   2   1  23   12.68   11.17
   3   1  23    0.00  103.52
   4   1  23  101.83   10.30
   0   1  24    6.52   17.03
   1   1  24  167.49   12.87
   2   1  24   17.22   14.99
   3   1  24    1.99   33.27
   0   1  25    9.81   15.84
   1   1  25   13.70   10.82
  11   2   0    5.81    9.90
  11   2   1   85.47    9.79
  10   2   5    0.00  102.43
  10   2   6    0.00  102.57
  10   2   7    8.69   16.77
  10   2   8   21.00    8.53
  10   2   9   15.65   16.04
  10   2  10    0.00  103.02
   9   2  11  156.31   13.22
   9   2  12   31.10    8.05
   9   2  13    0.00  103.19
   9   2  14   16.92    7.44
   8   2  15    0.00  103.22
   8   2  16   21.17    7.70
   7   2  17    4.64    9.95
   8   2  17   31.68    8.12
   7   2  18    4.29   22.57
   6   2  19   52.99    8.93
   7   2  19    4.77   21.78
   6   2  20    3.50   27.89
   5   2  21  116.25   11.45
   6   2  21   19.30    8.12
   4   2  22    4.26   18.11
   5   2  22    8.88   18.03
   2   2  23   31.10    7.81
   3   2  23   43.19    8.54
   4   2  23   32.68    8.12
   0   2  24   26.20    8.39
   1   2  24    8.52   12.34
   2   2  24    0.00  103.47
   3   2  24  100.34   10.23
   0   2  25   72.48   10.95
   1   2  25    9.43   14.09
  10   3   3  211.69   14.35
  10   3   4    6.29   10.57
  10   3   5   19.55    7.28
  10   3   6   25.59    7.78
  10   3   7   22.74    7.15
  10   3   8    0.00  102.65
  10   3   9   62.84    9.15
  10   3  10   29.99    8.91
   9   3  11   31.14    8.43
   9   3  12    3.79   20.84
   9   3  13    9.09   10.23
   8   3  14    0.00  103.13
   9   3  14   13.66   13.47
   8   3  15   15.60   14.57
   8   3  16   13.73   12.04
   7   3  17   50.96    9.38
   8   3  17   52.57    9.04
   7   3  18   16.74   13.43
   6   3  19    8.08   14.99
   7   3  19  124.60   11.12
   6   3  20    4.37   22.99
   5   3  21  130.67   13.33
   4   3  22   16.36    8.03
   5   3  22   14.37    7.29
   1   3  23    4.96   22.05
   2   3  23  243.33   23.71
   3   3  23    0.25  132.19
   4   3  23  178.70   14.41
   0   3  24    1.49   23.05
   1   3  24    7.26   12.04
   2   3  24   13.10    9.06
   3   3  24    0.00  103.38
   0   3  25    0.00  103.45
  10   4   0    0.00  101.09
  10   4   1   13.32   14.86
  10   4   2   10.90   15.35
  10   4   3   10.74   10.41
  10   4   4   15.37   14.40
  10   4   5    0.00  102.22
  10   4   6    6.44   17.40
  10   4   7   13.54   11.91
  10   4   8    6.97   16.81
  10   4   9    0.00  102.57
   9   4  10    3.78   19.68
   9   4  11  102.00    9.63
   9   4  12    0.00  102.92
   9   4  13   15.82    8.80
   8   4  14    8.97   15.47
   8   4  15   19.07   18.18
   8   4  16    0.00  103.14
   7   4  17   25.47    8.74
   7   4  18    0.00  103.13
   6   4  19   92.29    9.39
   5   4  20    3.30   18.04
   6   4  20    0.00  103.13
   4   4  21    0.00  103.16
   5   4  21    0.42  136.74
   3   4  22    6.87   18.31
   4   4  22    0.00  103.22
   0   4  23   79.96    9.34
   1   4  23   43.22    7.22
   2   4  23  279.75   22.88
   3   4  23    0.00  103.26
   0   4  24    5.18    8.20
   1   4  24    0.00  103.30
   2   4  24    5.22   19.87
  10   5   0  164.70   13.95
  10   5   1   13.25   16.01
  10   5   2   62.79    8.90
  10   5   3   10.36    8.26
  10   5   4  124.73   12.45
  10   5   5    0.00  101.91
  10   5   6    8.23   18.72
  10   5   7  124.43   12.70
  10   5   8    5.63   25.58
   9   5   9    3.49   11.57
   9   5  10   15.10   15.31
   9   5  11   42.40    8.42
   9   5  12    9.24   16.74
   8   5  13   81.44    8.63
   8   5  14   10.34   12.78
   8   5  15    6.03   16.14
   7   5  16    8.55    8.44
   8   5  16   23.06    8.12
   7   5  17   13.59   14.51
   6   5  18    0.00  103.14
   7   5  18   14.04    7.68
   6   5  19   46.57    8.08
   5   5  20   60.99    9.20
   6   5  20    5.89   11.27
   4   5  21   12.20   16.54
   5   5  21   17.08   13.88
   2   5  22    9.84   18.25
   3   5  22    0.00  103.14
   4   5  22   84.85   10.00
   0   5  23   12.92   12.45
   1   5  23   14.74   14.13
   2   5  23  150.32   12.19
   3   5  23   10.69   13.67
   0   5  24    3.34   20.24
   1   5  24   30.10    8.81
  10   6   0    9.89    8.17
  10   6   1    2.46   25.40
  10   6   2    4.29   22.52
  10   6   3    0.00  101.11
  10   6   4    0.00  101.24
  10   6   5    2.50   38.28
  10   6   6   12.03   13.39
   9   6   7    8.27   13.27
   9   6   8  191.55   13.35
   9   6   9   10.37   15.31
   9   6  10   13.45   11.76
   9   6  11    9.63   12.57
   8   6  12   12.76    7.06
   8   6  13   15.04   13.11
   8   6  14   56.37    8.51
   7   6  15    2.25   32.56
   8   6  15   16.85   14.91
   7   6  16    8.65    8.38
   6   6  17   12.04   10.22
   7   6  17    0.00  102.97
   6   6  18    3.79   20.84
   5   6  19    0.00  103.08
   6   6  19   34.90    6.77
   4   6  20    3.92   23.42
   5   6  20   19.23    7.25
   3   6  21   68.34    9.54
   4   6  21    7.35    8.73
   0   6  22   17.84   14.14
   1   6  22   17.16   15.63
   2   6  22    0.00  103.13
   3   6  22  108.98   10.41
   4   6  22   25.87    8.92
   0   6  23   85.03    9.22
   1   6  23    7.97   17.09
   2   6  23    0.00  103.13
  10   7   0  117.09   10.21
  10   7   1    3.31   19.98
  10   7   2    0.00  101.09
  10   7   3   10.15   14.61
   9   7   5   52.19    7.52
   9   7   6    3.39   21.95
   9   7   7   11.05   13.32
   9   7   8   18.44    9.14
   9   7   9    0.00  101.66
   9   7  10    3.74   17.40
   8   7  11    0.00  101.91
   8   7  12    0.00  102.09
   8   7  13    8.42   18.59
   7   7  14   12.19   15.18
   8   7  14   12.69   11.80
   7   7  15    3.28   18.79
   6   7  16   29.16    7.42
   7   7  16    9.73   18.33
   6   7  17   46.95    8.70
   5   7  18   79.10    9.27
   6   7  18    5.20   23.24
   4   7  19   32.28    7.67
   5   7  19   18.85    6.46
   3   7  20    0.00  103.00
   4   7  20   54.12    8.84
   5   7  20   13.63   16.04
   1   7  21    0.00  103.06
   2   7  21    8.54   16.49
   3   7  21    5.07   15.04
   4   7  21    8.42   16.30
   0   7  22    0.00  103.09
   1   7  22   89.71   10.07
   2   7  22   97.94    9.88
   3   7  22   10.34    9.86
   0   7  23    0.00  103.08
   1   7  23    0.00  103.05
   9   8   0    8.84    8.79
   9   8   1   46.02    8.54
   9   8   2  174.02   13.51
   9   8   3    4.93   14.27
   9   8   4   85.92    8.59
   9   8   5   33.68    8.53
   9   8   6    0.00  101.30
   9   8   7   52.14   10.20
   9   8   8   94.65   10.05
   8   8   9   12.92   13.35
   9   8   9    7.17   10.62
   8   8  10   92.75    9.34
   8   8  11   41.45    8.15
   8   8  12    6.00   13.32
   7   8  13    9.60   13.28
   8   8  13  115.77   10.43
   7   8  14    1.14   40.39
   6   8  15   12.59   14.20
   7   8  15   10.99   15.17
   6   8  16   66.17    9.01
   5   8  17    6.45   10.19
   6   8  17  102.89   10.09
   5   8  18   12.14   14.44
   4   8  19   17.09    8.07
   5   8  19   14.67    7.72
   2   8  20    5.53   19.35
   3   8  20   83.84    9.93
   4   8  20   23.68    8.09
   0   8  21   46.90    7.95
   1   8  21   10.34   12.78
   2   8  21    0.00  102.89
   3   8  21    9.31   16.91
   0   8  22    6.53   18.28
   1   8  22   19.56    7.83
   2   8  22  144.97   14.00
   9   9   0    8.91   13.12
   9   9   1   10.67   11.84
   9   9   2    0.00  101.09
   9   9   3    8.79    8.11
   9   9   4   67.47    9.03
   9   9   5   23.88    7.94
   9   9   6   11.49   11.34
   8   9   7   27.71    8.39
   8   9   8    0.00  101.43
   8   9   9   42.19    8.93
   8   9  10   33.51    8.26
   7   9  11   47.42    8.08
   8   9  11    2.43   27.33
   7   9  12   49.94    8.13
   7   9  13   22.42    8.50
   6   9  14   18.98    7.78
   7   9  14   12.38   15.00
   6   9  15    0.00  101.86
   5   9  16   10.84   13.05
   6   9  16    3.76   21.84
   5   9  17   39.52    8.13
   4   9  18    1.92   39.59
   5   9  18    0.00  102.27
   2   9  19   39.38    8.69
   3   9  19   10.42   15.39
   4   9  19  151.43   15.05
   0   9  20    8.10   14.95
   1   9  20   47.72    7.10
   2   9  20   42.80    9.77
   3   9  20    8.32   16.09
   0   9  21    8.28   15.97
   1   9  21   93.86   10.07
   2   9  21    0.00  102.67
   8  10   0   10.74   12.73
   9  10   0   11.96   13.41
   8  10   1   11.75   15.68
   9  10   1   50.42    8.62
   8  10   2   21.59    7.90
   8  10   3    9.46   13.15
   8  10   4    0.00  101.09
   8  10   5   10.28    7.29
   8  10   6   21.40    7.11
   8  10   7   47.52    9.14
   8  10   8    0.00  101.38
   7  10   9    0.10  300.33
   8  10   9   32.94    7.30
   7  10  10    0.00  101.39
   7  10  11    4.64    9.23
   7  10  12   14.40   12.78
   6  10  13  486.41   27.91
   7  10  13    0.00  101.36
   6  10  14   14.34    8.35
   5  10  15  105.42   10.38
   6  10  15   49.89    8.59
   4  10  16    4.74   18.78
   5  10  16    0.00  101.68
   3  10  17   31.82    9.11
   4  10  17   33.32    8.00
   5  10  17   31.59    8.31
   2  10  18    8.93   11.53
   3  10  18    0.00  101.98
   4  10  18   13.28   13.12
   0  10  19   80.92    8.96
   1  10  19    1.91   39.53
   2  10  19   43.54    8.37
   3  10  19  141.45   12.77
   0  10  20   34.40    8.01
   1  10  20    0.00  102.26
   2  10  20   32.63    7.29
   8  11   0   12.18   11.81
   8  11   1   51.73    7.95
   8  11   2    6.32   14.08
   8  11   3   60.77    8.76
   8  11   4   19.75   16.89
   8  11   5    8.03    7.33
   7  11   6    0.00  101.10
   8  11   6    9.22    9.04
   7  11   7   35.35    7.80
   7  11   8    1.50   19.92
   7  11   9   30.34    7.51
   6  11  10   10.91   15.15
   7  11  10    3.32   24.62
   6  11  11    0.00  101.37
   7  11  11   88.41    9.12
   6  11  12   80.08    9.07
   5  11  13    0.00  101.31
   6  11  13   38.18    8.51
   5  11  14   11.92   14.22
   4  11  15    2.49   23.66
   5  11  15   23.46    8.11
   3  11  16   13.74   11.93
   4  11  16    0.00  101.50
   0  11  17   14.97    6.60
   1  11  17   98.70    9.42
   2  11  17   33.22    6.95
   3  11  17   12.09   14.43
   4  11  17   82.48    9.60
   0  11  18    0.65   50.03
   1  11  18   77.31    8.74
   2  11  18    0.00  101.67
   3  11  18    0.00  101.68
   0  11  19    5.57   17.78
   1  11  19   21.17   17.96
   2  11  19   70.47    9.44
   7  12   0    1.63   27.80
   7  12   1    9.98   12.38
   7  12   2    2.52   23.81
   7  12   3    7.27   17.14
   7  12   4    1.13   39.79
   7  12   5   11.01   10.76
   7  12   6    4.29   22.52
   6  12   7  103.60    9.20
   7  12   7    6.42   17.97
   6  12   8   29.52    7.16
   7  12   8    7.60    9.67
   6  12   9   48.95    8.20
   6  12  10  136.47   13.49
   5  12  11   19.36   15.21
   6  12  11    0.00  101.37
   5  12  12   64.21    8.66
   4  12  13   17.62   13.93
   5  12  13    2.59   30.90
   3  12  14    5.26   10.46
   4  12  14    9.86    8.95
   5  12  14   21.71    7.93
   2  12  15    6.58   15.03
   3  12  15  129.81   12.92
   4  12  15   12.69   13.97
   0  12  16    7.66   18.37
   1  12  16   14.32   11.41
   2  12  16   32.70    7.65
   3  12  16   36.75    8.36
   0  12  17  102.02    9.78
   1  12  17   24.35    8.95
   2  12  17   13.29   20.13
   0  12  18  156.59   14.70
   1  12  18    0.00  101.55
   6  13   0   68.23    8.04
   7  13   0   16.81   13.66
   6  13   1    0.00  101.43
   7  13   1    9.75    7.89
   6  13   2    0.00  101.40
   7  13   2  166.45   14.60
   6  13   3   47.14    7.91
   7  13   3   23.44    8.67
   6  13   4   28.99    8.20
   7  13   4   45.46    8.50
   6  13   5    6.79   15.47
   6  13   6   11.76    7.29
   6  13   7   28.42    8.00
   5  13   8   84.54    9.11
   6  13   8   14.93   14.48
   5  13   9    0.00  101.30
   6  13   9   12.41   12.31
   4  13  10  136.37   13.73
   5  13  10    9.30    8.32
   4  13  11    2.53   23.74
   5  13  11    4.81   10.36
   3  13  12    0.00  101.39
   4  13  12   17.71   15.22
   5  13  12   36.97    8.11
   2  13  13   17.37    7.26
   3  13  13   24.93    7.76
   4  13  13    8.64   14.70
   0  13  14    0.00  101.36
   1  13  14   87.08    9.25
   2  13  14    0.00  101.32
   3  13  14   10.05   16.81
   0  13  15    0.00  101.32
   1  13  15   11.30   18.45
   2  13  15    9.23   18.89
   3  13  15   11.63   10.44
   0  13  16    7.32   15.23
   1  13  16   36.82    8.77
   2  13  16   52.96    8.68
   5  14   0    0.00  101.61
   6  14   0  147.34   13.25
   5  14   1    0.00  101.57
   6  14   1    0.00  101.61
   5  14   2   20.93    7.59
   6  14   2   64.68    9.39
   5  14   3    0.00  101.50
   6  14   3   54.97    9.00
   5  14   4    0.00  101.38
   6  14   4  123.77   10.75
   5  14   5   12.84   14.66
   6  14   5    0.00  101.30
   5  14   6   47.23    7.31
   4  14   7   12.46   14.27
   5  14   7   12.68   16.07
   4  14   8    2.01   22.59
   5  14   8   53.24    8.70
   3  14   9    7.54   15.39
   4  14   9    0.00  101.29
   5  14   9    6.08   16.30
   3  14  10    0.00  101.30
   4  14  10   54.45    8.31
   1  14  11   10.76    7.18
   2  14  11    0.00  101.35
   3  14  11   11.72    7.90
   4  14  11   15.03    8.43
   0  14  12    5.93   17.90
   1  14  12   75.52    8.26
   2  14  12   36.02    8.82
   3  14  12   52.42    8.79
   0  14  13   12.78   11.07
   1  14  13   11.51    7.84
   2  14  13    1.03   25.12
   3  14  13   15.25   14.95
   0  14  14   12.77   16.45
   1  14  14   39.46    8.51
   2  14  14   12.48   12.44
   4  15   0    9.40   11.11
   5  15   0    6.88   16.57
   4  15   1   10.22   15.10
   5  15   1   24.33    7.23
   4  15   2  102.50   10.03
   5  15   2   98.09   10.24
   4  15   3   37.33    9.39
   5  15   3   18.44    7.37
   3  15   4    0.00  101.57
   4  15   4   70.29    9.60
   5  15   4   51.76    8.90
   3  15   5    0.00  101.45
   4  15   5    0.82   69.90
   3  15   6    1.63   27.91
   4  15   6   46.31    8.13
   2  15   7    0.00  101.30
   3  15   7   12.47    6.42
   4  15   7   30.19    8.74
   0  15   8    8.28    7.27
   1  15   8  138.13   12.08
   2  15   8    1.63   27.89
   3  15   8    0.74   61.35
   4  15   8   12.48   15.12
   0  15   9    0.00  101.21
   1  15   9   34.06    7.15
   2  15   9   60.84    8.77
   3  15   9    5.54   21.01
   0  15  10    0.00  101.26
   1  15  10    6.28   13.96
   2  15  10   21.44    8.54
   3  15  10    0.00  101.38
   0  15  11   16.61   13.36
   1  15  11   12.70   18.63
   2  15  11   19.71   15.93
   0  15  12    0.00  101.36
   1  15  12    5.64   18.00
   0  16   0    0.00  101.79
   1  16   0   12.47   12.07
   2  16   0   28.73    8.19
   3  16   0    0.00  101.91
   4  16   0    9.79   12.72
   0  16   1   12.61   16.41
   1  16   1   31.48    7.16
   2  16   1    4.75   19.70
   3  16   1   62.61    8.92
   4  16   1    7.42   15.75
   0  16   2  133.66   12.40
   1  16   2   11.83    9.98
   2  16   2    7.58   13.12
   3  16   2   39.65    7.16
   4  16   2    4.19   20.26
   0  16   3  499.13   31.11
   1  16   3    3.79   19.75
   2  16   3    0.41  131.85
   3  16   3    0.00  101.81
   0  16   4   38.09    7.69
   1  16   4   21.90    7.32
   2  16   4    6.71   12.61
   3  16   4    0.00  101.71
   0  16   5   15.70    7.13
   1  16   5    0.00  101.64
   2  16   5   28.22    7.15
   3  16   5  125.41   12.72
   0  16   6    0.00  101.55
   1  16   6    0.00  101.52
   2  16   6   42.36    8.23
   3  16   6   60.80    8.78
   0  16   7   43.12    8.01
   1  16   7   15.82   14.96
   2  16   7   16.38   14.51
   0  16   8   17.70   16.62
   1  16   8    6.90   16.63
   2  16   8    8.76    9.89
   0  16   9  380.50   26.76
   1  16   9   10.63   16.55
   0  17   0    4.24   19.65
   1  17   0    4.76   21.78
   0  17   1   10.64   16.30
   1  17   1   43.49    7.92
   0  17   2    0.00  101.95
   1  17   2   18.59   16.18
   0  17   3    7.93   14.29
   1  17   3    1.64   15.40
   0  17   4    0.00  101.88
   0   0   0    0.00    0.00
;
_shelx_hkl_checksum     75421
_shelx_res_file
;
TITL Na3Zn0.845Mg0.155B5O10 in Pbca
CELL 0.71073   7.8931  12.2555  18.0874  90.000  90.000  90.000
ZERR    8.00   0.0012   0.0012   0.0011   0.000   0.000   0.000
LATT  1
SYMM 0.5-X, -Y, 0.5+Z
SYMM -X, 0.5+Y, 0.5-Z
SYMM 0.5+X, 0.5-Y, -Z
SFAC B O NA MG ZN
UNIT 40 80 24 1.24 6.76
ACTA
L.S. 8
BOND
FMAP 2
PLAN 20
EXYZ ZN1 MG1
EADP ZN1 MG1
WGHT    0.055400
FVAR       0.24761   0.84537
NA1   3    0.831585    0.418130    0.078391    11.00000    0.02910    0.02184 =
         0.02062    0.00174   -0.00337   -0.00034
NA2   3    0.689713    0.651905    0.254560    11.00000    0.02106    0.02211 =
         0.01863   -0.00221    0.00035   -0.00195
NA3   3    0.793146    0.427129    0.429964    11.00000    0.02351    0.02113 =
         0.01537    0.00189   -0.00265    0.00114
ZN1   5    0.422993    0.676662    0.097032    21.00000    0.01124    0.01065 =
         0.01124   -0.00064    0.00012   -0.00053
MG1   4    0.422993    0.676662    0.097032   -21.00000    0.01124    0.01065 =
         0.01124   -0.00064    0.00012   -0.00053
B1    1    0.422737    0.156753    0.074800    11.00000    0.01268    0.01497 =
         0.01135   -0.00308    0.00662    0.00133
B2    1    0.731265    0.172856    0.073763    11.00000    0.01922    0.01162 =
         0.01463   -0.00246    0.01198    0.00231
B3    1    0.564091    0.286682    0.163196    11.00000    0.01729    0.01159 =
         0.00858    0.00048   -0.00136    0.00317
B4    1    0.557189    0.349685    0.297013    11.00000    0.00983    0.01267 =
         0.01601   -0.00447   -0.00062    0.00252
B5    1    0.489041    0.479312    0.198214    11.00000    0.02405    0.01216 =
         0.01137   -0.00248   -0.00283    0.00341
O1    2    0.277520    0.119072    0.044302    11.00000    0.01211    0.01501 =
         0.01591   -0.00582    0.00423   -0.00076
O2    2    0.417502    0.226726    0.135079    11.00000    0.01336    0.01967 =
         0.01475   -0.00880   -0.00098   -0.00205
O3    2    0.578422    0.124463    0.047161    11.00000    0.01135    0.02391 =
         0.01704   -0.01116    0.00208    0.00226
O4    2    0.720942    0.245710    0.130071    11.00000    0.01501    0.01868 =
         0.02045   -0.00885   -0.00026   -0.00083
O5    2    0.874331    0.143071    0.041675    11.00000    0.01281    0.03009 =
         0.01973   -0.00891    0.00045    0.00460
O6    2    0.573477    0.270632    0.243780    11.00000    0.02778    0.00978 =
         0.00998   -0.00114   -0.00024    0.00425
O7    2    0.543881    0.403544    0.146020    11.00000    0.02853    0.01073 =
         0.01119   -0.00026   -0.00142    0.00218
O8    2    0.509914    0.454265    0.273604    11.00000    0.05807    0.01349 =
         0.01330   -0.00361   -0.00799    0.01073
O9    2    0.575257    0.330384    0.369216    11.00000    0.02044    0.01160 =
         0.01008    0.00042   -0.00234   -0.00024
O10   2    0.423963    0.573535    0.179723    11.00000    0.04113    0.01476 =
         0.01808    0.00497    0.00399    0.01093
HKLF 4
REM  Na3Zn0.845Mg0.155B5O10 in Pbca
REM R1 =  0.0441 for    1496 Fo > 4sig(Fo)  and  0.1090 for all    2542 data
REM    173 parameters refined using      0 restraints
END
WGHT      0.0554      0.0000
REM Highest difference peak  1.587,  deepest hole -0.700,  1-sigma level  0.151
Q1    1   0.7943  0.1750  0.0995  11.00000  0.05    1.59
Q2    1   0.5770  0.4229  0.0788  11.00000  0.05    0.79
Q3    1   0.5486  0.1535  0.2421  11.00000  0.05    0.78
Q4    1   0.5445  0.4360  0.4126  11.00000  0.05    0.62
Q5    1   0.8192  0.4021  0.3465  11.00000  0.05    0.59
Q6    1   0.3213  0.3092  0.1626  11.00000  0.05    0.59
Q7    1   0.5717  0.1041  0.0345  11.00000  0.05    0.53
Q8    1   0.3859  0.2145  0.1146  11.00000  0.05    0.49
Q9    1   0.6987  0.5715  0.1798  11.00000  0.05    0.47
Q10   1   0.7911  0.2790  0.0959  11.00000  0.05    0.47
Q11   1   0.8291  0.2030  0.1543  11.00000  0.05    0.46
Q12   1   0.6234  0.3827  0.4314  11.00000  0.05    0.46
Q13   1   0.6244  0.4516  0.2725  11.00000  0.05    0.45
Q14   1   0.8646  0.0908  0.0364  11.00000  0.05    0.44
Q15   1   0.3123  0.1135  0.0608  11.00000  0.05    0.44
Q16   1   0.6148  0.0972  0.0830  11.00000  0.05    0.43
Q17   1   0.1522  0.1770  0.0303  11.00000  0.05    0.43
Q18   1   0.3018  0.5181  0.2839  11.00000  0.05    0.42
Q19   1   0.2559  0.4429  0.2921  11.00000  0.05    0.41
Q20   1   0.2054  0.1088  0.0680  11.00000  0.05    0.40
;
_shelx_res_checksum     4977
_shelxl_version_number        2.014
data_global
_journal_date_recd_electronic     2017-10-11
_journal_date_accepted     2017-10-19
_journal_name_full     'Acta Crystallographica, Section E'
_journal_year     2017
_journal_volume     73
_journal_issue     11
_journal_page_first     1774
_journal_page_last     1778
_journal_paper_category     GI
_journal_paper_doi     10.1107/S2056989017015249
_journal_coeditor_code     WM5422
_publ_contact_author_name     'Dr Chen, Xue-An'
_publ_contact_author_address
;
      College of Materials Science and Engineering
      Beijing University of Technology
      Ping Le Yuan 100
      Beijing 100124
      People's Republic of China
;
_publ_contact_author_email     xueanchen@bjut.edu.cn
_publ_contact_author_fax     ?
_publ_contact_author_phone     '0086-10-13520799992'
_publ_section_title
;
Crystal structures of the solid solutions Na~3~Zn~0.912~Cd~0.088~B~5~O~10~ and
Na~3~Zn~0.845~Mg~0.155~B~5~O~10~
;
loop_
    _publ_author_name
    _publ_author_address
    'Chen, Xue-An'
;
      College of Materials Science and Engineering
      Beijing University of Technology
      Ping Le Yuan 100
      Beijing 100124
      People's Republic of China
;
    'Zhang, Ya-Hua'
;
      College of Materials Science and Engineering
      Beijing University of Technology
      Ping Le Yuan 100
      Beijing 100124
      People's Republic of China
;
    'Chang, Xin-An'
;
      College of Materials Science and Engineering
      Beijing University of Technology
      Ping Le Yuan 100
      Beijing 100124
      People's Republic of China
;
    'Xiao, Wei-Qiang'
;
      Institute of Microstructure and Property of Advanced Materials
      Beijing University of Technology
      Ping Le Yuan 100
      Beijing 100124
      People's Republic of China
;
_publ_section_synopsis
;
The solid solutions Na~3~Zn~0.912~Cd~0.088~B~5~O~10~ and
Na~3~Zn~0.845~Mg~0.155~B~5~O~10~ adopt the orthorhombic form of the parent
compound Na~3~ZnB~5~O~10~ where parts of the zinc cations are replaced by
cadmium and magnesium cations, respectively.
;
