# Supplementary material for: Crystal structures of the solid solutions Na3Zn0.912Cd0.088B5O10 and Na3Zn0.845Mg0.155B5O10
Source: Acta Crystallogr E Crystallogr Commun. 2017 Oct 24;73(Pt 11):1774–8. doi: 10.1107/S2056989017015249 (PMC5683511; doi:10.1107/S2056989017015249)
Supplement: Supplementary file 2 [file e-73-01774-Isup2.hkl]

data_I                                                                          
_shelx_title ' Na3Zn0.912Cd0.088B5O10 in Pbca'                                  
_shelx_refln_list_code          4                                               
_shelx_F_calc_maximum      362.30                                               
_exptl_crystal_F_000      1356.67                                               
_reflns_d_resolution_high  0.7116                                               
                                                                                
loop_                                                                           
 _space_group_symop_operation_xyz                                               
 'x, y, z'                                                                      
 '-x+1/2, -y, z+1/2'                                                            
 '-x, y+1/2, -z+1/2'                                                            
 'x+1/2, -y+1/2, -z'                                                            
 '-x, -y, -z'                                                                   
 'x-1/2, y, -z-1/2'                                                             
 'x, -y-1/2, z-1/2'                                                             
 '-x-1/2, y-1/2, z'                                                             
                                                                                
_cell_length_a     7.9407                                                       
_cell_length_b    12.2927                                                       
_cell_length_c    18.0684                                                       
_cell_angle_alpha  90.000                                                       
_cell_angle_beta   90.000                                                       
_cell_angle_gamma  90.000                                                       
                                                                                
_shelx_F_squared_multiplier     1.000                                           
                                                                                
loop_                                                                           
 _refln_index_h                                                                 
 _refln_index_k                                                                 
 _refln_index_l                                                                 
 _refln_F_squared_calc                                                          
 _refln_F_squared_meas                                                          
 _refln_F_squared_sigma                                                         
 _refln_observed_status                                                         
   2   0   0      30520.20      31439.70       245.72 o                         
   4   0   0        242.59        260.88        36.25 o                         
   6   0   0      33705.85      33899.70       471.48 o                         
   8   0   0      20741.32      19965.15       451.36 o                         
  10   0   0        302.84        253.34       198.27 o                         
   2   1   0      26312.21      27061.99       239.42 o                         
   4   1   0      98486.02     100478.25       646.76 o                         
   6   1   0       4569.43       4489.21       182.97 o                         
   8   1   0       2323.79       2509.59       170.07 o                         
  10   1   0       2969.15       2967.62       240.84 o                         
   0   2   0      53389.48      52625.41       257.54 o                         
   2   2   0       3867.00       3698.14        98.25 o                         
   4   2   0       6213.62       6263.03       164.02 o                         
   6   2   0      24172.60      23662.78       390.01 o                         
   8   2   0       4804.04       5193.73       242.62 o                         
  10   2   0          0.10          0.00      2025.94 o                         
   2   3   0      11445.83      11065.25       170.11 o                         
   4   3   0      25166.33      26110.80       334.97 o                         
   6   3   0       3487.62       3545.07       183.47 o                         
   8   3   0        944.12        864.99        89.15 o                         
  10   3   0         23.91          0.00      2016.05 o                         
   0   4   0      45439.44      44605.84       327.32 o                         
   2   4   0       1345.54       1382.52        84.07 o                         
   4   4   0       1020.57       1021.95        93.14 o                         
   6   4   0        284.34        330.00        59.03 o                         
   8   4   0       1484.49       1600.69       116.51 o                         
  10   4   0         49.79        186.77       153.89 o                         
   2   5   0       3592.15       3551.09       123.29 o                         
   4   5   0      13767.62      13949.46       275.82 o                         
   6   5   0        417.53        531.87        81.02 o                         
   8   5   0        501.84        401.92       106.37 o                         
  10   5   0       1912.45       1717.67       159.32 o                         
   0   6   0       2568.65       2403.97       110.51 o                         
   2   6   0      12918.81      11882.50       225.12 o                         
   4   6   0       3527.26       3388.25       157.52 o                         
   6   6   0       7606.40       7584.01       258.81 o                         
   8   6   0       1748.11       1768.04       176.76 o                         
  10   6   0          2.07        201.82       184.39 o                         
   2   7   0      13800.25      13976.06       265.33 o                         
   4   7   0       9738.49       9915.52       259.56 o                         
   6   7   0        111.06        302.45        70.31 o                         
   8   7   0       2186.38       2204.26       201.36 o                         
  10   7   0       1959.14       1769.38       169.03 o                         
   0   8   0      15928.34      15869.42       294.08 o                         
   2   8   0       4205.64       4017.86       165.51 o                         
   4   8   0       1027.68       1090.17        89.96 o                         
   6   8   0       3163.16       3308.38       208.38 o                         
   8   8   0       2213.74       2353.87       225.93 o                         
   2   9   0       3521.54       3528.58       166.03 o                         
   4   9   0       8390.07       8603.17       266.84 o                         
   6   9   0         13.93          0.00      1987.92 o                         
   8   9   0        406.55        193.72       198.68 o                         
   0  10   0       2072.46       2121.22       150.26 o                         
   2  10   0        909.31        809.75        88.37 o                         
   4  10   0         63.43        113.29        85.96 o                         
   6  10   0         83.55         22.58       303.04 o                         
   8  10   0          0.72          0.00      1990.48 o                         
   2  11   0        129.18        278.68        67.54 o                         
   4  11   0       1787.94       1799.25       122.87 o                         
   6  11   0         12.94         46.94       194.69 o                         
   8  11   0        110.40        192.32       121.02 o                         
   0  12   0      11696.17      11727.91       330.71 o                         
   2  12   0         15.99          0.00      1982.57 o                         
   4  12   0        114.00         53.28       199.45 o                         
   6  12   0       1086.70       1297.49       114.71 o                         
   8  12   0       1525.04       1424.21       169.61 o                         
   2  13   0       3855.49       4244.45       229.43 o                         
   4  13   0       1866.89       2160.24       203.32 o                         
   6  13   0        949.76        876.24       131.15 o                         
   0  14   0       1420.05       1413.56       123.05 o                         
   2  14   0       1895.72       2110.33       137.13 o                         
   4  14   0         27.40        179.84        96.26 o                         
   6  14   0       1744.05       1813.28       154.95 o                         
   2  15   0       3992.37       4400.72       251.82 o                         
   4  15   0        269.48        350.39       114.88 o                         
   0  16   0         52.83          0.00      1986.16 o                         
   2  16   0        118.00        141.42       215.49 o                         
   4  16   0         38.40          0.00      1987.53 o                         
   1   1   1       2932.40       3057.22        64.75 o                         
   2   1   1        578.38        535.32        53.12 o                         
   3   1   1        951.40        954.60        67.79 o                         
   4   1   1        135.15        138.85        37.04 o                         
   5   1   1        821.06        852.21        64.20 o                         
   6   1   1        107.07         53.28       134.49 o                         
   7   1   1        460.79        571.50        68.74 o                         
   8   1   1        272.57        147.37       171.93 o                         
   9   1   1          1.57          0.00      2037.82 o                         
  10   1   1        107.52          0.00      2038.87 o                         
  11   1   1          1.73        158.64       225.39 o                         
   0   2   1       5399.85       5534.98        86.82 o                         
   1   2   1       2771.05       2681.93        74.38 o                         
   2   2   1       3330.82       3427.50       100.17 o                         
   3   2   1       9205.84       8513.34       166.56 o                         
   4   2   1       3027.44       3172.02       127.59 o                         
   5   2   1       3483.42       3560.38       151.58 o                         
   6   2   1       3541.50       3490.92       177.53 o                         
   7   2   1         73.50        180.63        57.04 o                         
   8   2   1        900.34        839.23        85.39 o                         
   9   2   1       1731.78       1919.41       181.52 o                         
  10   2   1        385.38        401.90        87.35 o                         
  11   2   1        854.90        716.93       146.79 o                         
   1   3   1       6652.14       6427.36       122.33 o                         
   2   3   1       2212.51       2371.15        87.72 o                         
   3   3   1        246.60        246.82        34.67 o                         
   4   3   1       4634.99       4299.08       147.95 o                         
   5   3   1       6917.25       6923.92       202.90 o                         
   6   3   1        632.38        654.56        63.20 o                         
   7   3   1        483.39        595.07        69.73 o                         
   8   3   1        402.31        372.40        80.03 o                         
   9   3   1        866.24        938.05        89.94 o                         
  10   3   1        250.55        311.77        91.51 o                         
   0   4   1      44111.71      42505.70       338.10 o                         
   1   4   1       1522.47       1470.24        76.16 o                         
   2   4   1         27.43         40.60        67.14 o                         
   3   4   1      10897.53      11228.53       209.42 o                         
   4   4   1        352.77        394.21        45.36 o                         
   5   4   1       8426.89       8611.84       234.03 o                         
   6   4   1         54.74          0.00      1999.04 o                         
   7   4   1        621.43        671.77        71.32 o                         
   8   4   1        847.83       1110.82       106.98 o                         
   9   4   1       3832.73       4175.68       240.92 o                         
  10   4   1        394.73        167.77       221.26 o                         
   1   5   1       7765.56       7073.29       158.57 o                         
   2   5   1        380.96        348.67        44.57 o                         
   3   5   1         99.13         76.26        51.70 o                         
   4   5   1        992.59       1020.11        96.11 o                         
   5   5   1       2670.23       2874.63       150.30 o                         
   6   5   1         17.65         55.46       143.20 o                         
   7   5   1       2039.45       1867.64       169.66 o                         
   8   5   1         70.72         59.81       173.90 o                         
   9   5   1        586.24        630.53       109.94 o                         
  10   5   1          6.80        181.62       170.33 o                         
   0   6   1       2339.83       2215.13       101.76 o                         
   1   6   1        316.37        350.04        48.14 o                         
   2   6   1        211.33        191.94        46.95 o                         
   3   6   1      19471.99      20878.62       324.94 o                         
   4   6   1       1500.52       1540.79       117.53 o                         
   5   6   1        154.59        187.38        68.73 o                         
   6   6   1       1627.10       1613.37       146.45 o                         
   7   6   1        214.62        315.53        87.75 o                         
   8   6   1         43.44          0.00      1994.08 o                         
   9   6   1        654.64        588.94       115.69 o                         
  10   6   1         13.13        184.79       176.47 o                         
   1   7   1        353.81        398.18        55.07 o                         
   2   7   1       2143.98       1904.49       118.37 o                         
   3   7   1        577.26        562.44        65.18 o                         
   4   7   1       5098.93       5082.74       199.09 o                         
   5   7   1         58.39          0.00      1989.54 o                         
   6   7   1        461.35        664.99        78.05 o                         
   7   7   1       2497.47       2639.70       186.53 o                         
   8   7   1         19.86         86.95       165.38 o                         
   9   7   1         23.69         39.02       281.44 o                         
  10   7   1          3.79        109.13       221.23 o                         
   0   8   1       6310.73       6366.31       186.37 o                         
   1   8   1        492.67        423.35        60.62 o                         
   2   8   1       1366.40       1424.36       112.97 o                         
   3   8   1         14.10         74.67       105.17 o                         
   4   8   1        351.63        367.45        73.29 o                         
   5   8   1        467.50        462.35        88.15 o                         
   6   8   1        108.22        116.46       125.77 o                         
   7   8   1        172.86        174.30       144.00 o                         
   8   8   1       1171.95       1168.95       128.39 o                         
   9   8   1        498.87        142.03       257.71 o                         
   1   9   1       4642.05       4394.06       179.02 o                         
   2   9   1       3673.10       3794.42       177.74 o                         
   3   9   1        234.88        171.53        72.89 o                         
   4   9   1       5377.84       5473.75       226.64 o                         
   5   9   1       1451.75       1370.87       107.60 o                         
   6   9   1        127.59        103.39       177.86 o                         
   7   9   1       2778.05       2875.07       214.48 o                         
   8   9   1        542.30        520.18       108.95 o                         
   9   9   1          8.39          0.00      1992.67 o                         
   0  10   1       3911.26       3875.26       185.08 o                         
   1  10   1        588.52        466.54        73.89 o                         
   2  10   1       4986.95       5157.82       213.33 o                         
   3  10   1      13121.98      13349.67       332.18 o                         
   4  10   1         63.92        106.76       111.91 o                         
   5  10   1        341.99        367.64        80.82 o                         
   6  10   1       1663.17       1777.90       177.16 o                         
   7  10   1          3.58         78.83       155.28 o                         
   8  10   1        520.42        376.96       124.99 o                         
   9  10   1        843.03        781.12       137.88 o                         
   1  11   1       6324.54       5941.46       228.90 o                         
   2  11   1       6097.83       5909.06       228.27 o                         
   3  11   1       1158.88       1183.48       100.06 o                         
   4  11   1       2108.87       2055.71       177.39 o                         
   5  11   1       2072.94       2134.69       176.59 o                         
   6  11   1        456.83        511.26       110.14 o                         
   7  11   1       3741.62       3871.99       265.48 o                         
   8  11   1        533.40        197.49       191.35 o                         
   0  12   1        208.77        268.39        77.84 o                         
   1  12   1       1428.09       1426.53       106.01 o                         
   2  12   1        430.16        509.88        92.31 o                         
   3  12   1       1054.63       1012.23       107.58 o                         
   4  12   1         75.82        101.41       145.97 o                         
   5  12   1        572.76        350.62       122.62 o                         
   6  12   1        982.39       1080.51       132.74 o                         
   7  12   1          8.01          0.00      1989.70 o                         
   8  12   1        232.21        203.81       221.05 o                         
   1  13   1        748.65        755.38       101.03 o                         
   2  13   1        956.54        707.48       107.97 o                         
   3  13   1          6.35        166.96        85.96 o                         
   4  13   1        848.58        962.41       107.97 o                         
   5  13   1        593.91        494.83       110.73 o                         
   6  13   1         28.66        238.07       109.33 o                         
   7  13   1        100.76        174.30       200.24 o                         
   0  14   1         59.26          0.00      1984.18 o                         
   1  14   1         19.07        154.49       135.08 o                         
   2  14   1        253.01        327.22       100.03 o                         
   3  14   1        574.84        684.41       111.33 o                         
   4  14   1          5.19          0.00      1986.72 o                         
   5  14   1          0.08        148.15       195.68 o                         
   6  14   1         13.87         69.52       217.47 o                         
   1  15   1        140.71        185.79       103.79 o                         
   2  15   1        191.97          0.00      1986.43 o                         
   3  15   1        274.64        384.66       103.99 o                         
   4  15   1         74.14        102.40       210.74 o                         
   5  15   1         85.38         12.08       789.48 o                         
   0  16   1        456.37        484.71       124.79 o                         
   1  16   1        210.76        218.87       123.00 o                         
   2  16   1          3.75          0.00      1987.32 o                         
   3  16   1        921.75        725.27       143.23 o                         
   4  16   1         19.46          7.72      1201.62 o                         
   1  17   1        507.61        457.97       121.62 o                         
   0   0   2       1217.05       1245.79        35.38 o                         
   1   0   2       7781.10       7949.03       105.92 o                         
   2   0   2      21532.56      20885.95       212.32 o                         
   3   0   2      57201.25      57066.41       420.71 o                         
   4   0   2       3927.01       3838.93       135.81 o                         
   5   0   2      19925.56      19682.01       320.12 o                         
   6   0   2       3639.53       3472.69       172.78 o                         
   7   0   2       2093.85       2141.52       153.22 o                         
   8   0   2         19.61        138.05        63.18 o                         
   9   0   2       7792.73       7878.13       316.46 o                         
  10   0   2          2.35          0.00      2042.97 o                         
  11   0   2       1572.14       1204.89       161.88 o                         
   1   1   2      11880.14      12359.71       131.34 o                         
   2   1   2        860.32       1011.47        60.86 o                         
   3   1   2        914.04        928.78        78.29 o                         
   4   1   2         14.29          0.00      2029.12 o                         
   5   1   2      13504.25      13027.52       259.44 o                         
   6   1   2        117.87        162.81        49.32 o                         
   7   1   2        709.46        652.18        70.92 o                         
   8   1   2        407.54        385.47        72.10 o                         
   9   1   2       2084.78       2445.20       195.81 o                         
  10   1   2        521.03        517.80       101.02 o                         
  11   1   2        587.89        574.66       151.74 o                         
   0   2   2         54.55         41.79        21.19 o                         
   1   2   2         90.76        131.92        23.57 o                         
   2   2   2      10077.58      10460.06       166.25 o                         
   3   2   2      42029.89      43756.98       381.81 o                         
   4   2   2         90.40         29.51        95.47 o                         
   5   2   2       1266.86       1270.55       104.44 o                         
   6   2   2        130.49        156.08        55.86 o                         
   7   2   2         93.05        168.95        60.81 o                         
   8   2   2        410.67        421.33        75.07 o                         
   9   2   2       2106.39       2010.59       198.58 o                         
  10   2   2          5.32        233.51        80.21 o                         
  11   2   2       1263.67       1095.63       151.17 o                         
   1   3   2        474.35        456.76        38.84 o                         
   2   3   2       3158.08       3105.40       100.30 o                         
   3   3   2       3030.28       3086.93       115.32 o                         
   4   3   2       2923.60       2950.45       132.72 o                         
   5   3   2         33.82        133.69        45.75 o                         
   6   3   2        230.37        164.40        61.21 o                         
   7   3   2        408.32        398.95        68.93 o                         
   8   3   2         28.43          0.00    140972.16 o                         
   9   3   2         16.04         27.93       288.37 o                         
  10   3   2        116.53         50.31       266.40 o                         
   0   4   2      29609.69      30431.84       284.06 o                         
   1   4   2       1983.85       1998.33        88.69 o                         
   2   4   2       1814.87       1878.59        90.04 o                         
   3   4   2       1601.07       1868.60       101.71 o                         
   4   4   2        166.50        182.03        41.79 o                         
   5   4   2       2526.18       2603.33       138.80 o                         
   6   4   2       1579.90       1494.11       141.70 o                         
   7   4   2         49.46         78.63        95.86 o                         
   8   4   2         60.78        143.20       121.41 o                         
   9   4   2        427.49        414.39        90.13 o                         
  10   4   2          3.84          6.73      1095.46 o                         
   1   5   2      17812.21      17977.98       253.41 o                         
   2   5   2       9629.28       9567.95       193.34 o                         
   3   5   2         64.75          0.00      1989.77 o                         
   4   5   2         39.78        124.38        54.67 o                         
   5   5   2       2399.57       2043.73       147.91 o                         
   6   5   2       3351.28       2962.44       177.69 o                         
   7   5   2       5684.60       5809.25       248.26 o                         
   8   5   2        641.71        700.28       100.44 o                         
   9   5   2        101.01          0.00      2006.59 o                         
  10   5   2        685.59        636.48       125.39 o                         
   0   6   2        426.83        576.91        52.50 o                         
   1   6   2       8551.54       8069.26       185.58 o                         
   2   6   2      14021.74      14232.63       257.37 o                         
   3   6   2      24623.14      24860.78       355.05 o                         
   4   6   2       1474.36       1381.81       111.58 o                         
   5   6   2       6162.64       6177.33       226.76 o                         
   6   6   2       5513.55       5371.05       218.31 o                         
   7   6   2        257.20        247.20        89.73 o                         
   8   6   2          2.84          0.00      1998.61 o                         
   9   6   2       2166.17       2353.60       217.60 o                         
  10   6   2         81.56         70.71       174.49 o                         
   1   7   2      36922.59      36746.26       415.21 o                         
   2   7   2       4193.16       4246.86       152.44 o                         
   3   7   2       1172.39       1257.78       116.33 o                         
   4   7   2          9.76          0.00      1989.90 o                         
   5   7   2       6559.68       6465.94       231.93 o                         
   6   7   2       1127.08       1132.56       101.25 o                         
   7   7   2      11184.61      11263.93       344.29 o                         
   8   7   2        332.90        457.76        96.27 o                         
   9   7   2        399.90        409.83       119.84 o                         
  10   7   2         73.27        131.91       200.64 o                         
   0   8   2       1336.40       1351.06       106.82 o                         
   1   8   2       7365.31       7108.48       204.54 o                         
   2   8   2         95.17        109.73        89.92 o                         
   3   8   2      13028.98      13398.58       301.96 o                         
   4   8   2          4.35         43.57       135.47 o                         
   5   8   2       5598.89       5524.18       228.04 o                         
   6   8   2        218.48        190.15        86.76 o                         
   7   8   2        350.26        174.51       173.52 o                         
   8   8   2        618.36        744.24       108.36 o                         
   9   8   2       2400.10       2380.85       227.52 o                         
   1   9   2       5974.04       6037.83       209.70 o                         
   2   9   2         14.84          0.00      1986.34 o                         
   3   9   2        181.61        114.49        83.98 o                         
   4   9   2       2644.00       2849.33       169.11 o                         
   5   9   2       1328.75       1336.33       109.78 o                         
   6   9   2        295.82        375.16        87.55 o                         
   7   9   2       1834.81       2005.47       192.22 o                         
   8   9   2         26.26          0.20     15038.27 o                         
   9   9   2         52.36         10.50       868.50 o                         
   0  10   2       2412.67       2539.22       150.28 o                         
   1  10   2         11.15          8.71       311.74 o                         
   2  10   2         59.40         13.67       266.99 o                         
   3  10   2        623.49        508.93        81.42 o                         
   4  10   2        220.61        188.57        77.64 o                         
   5  10   2         57.81         30.50       200.83 o                         
   6  10   2         66.17          0.00      1991.91 o                         
   7  10   2        318.25        343.27       113.89 o                         
   8  10   2        244.95        180.44       130.33 o                         
   9  10   2         15.22        209.35       176.67 o                         
   1  11   2       3577.59       3616.19       195.54 o                         
   2  11   2        111.07         35.65       163.80 o                         
   3  11   2        717.78        689.41        94.30 o                         
   4  11   2        367.30        597.22        87.95 o                         
   5  11   2        807.95        782.33       103.02 o                         
   6  11   2         87.55         78.04       191.53 o                         
   7  11   2         69.49         35.06       301.25 o                         
   8  11   2          4.09         94.67       217.86 o                         
   0  12   2        520.50        451.26        86.96 o                         
   1  12   2        140.30        124.98       119.43 o                         
   2  12   2        168.34        123.00        90.52 o                         
   3  12   2       6540.65       6366.12       273.31 o                         
   4  12   2          0.74          0.00      1988.31 o                         
   5  12   2       1722.65       1766.01       133.56 o                         
   6  12   2         18.03        227.37       100.61 o                         
   7  12   2         52.08          0.00      1991.30 o                         
   1  13   2       2773.42       2875.21       209.14 o                         
   2  13   2        571.04        500.58       102.41 o                         
   3  13   2         16.76          0.00      1987.13 o                         
   4  13   2        234.62        126.17       124.19 o                         
   5  13   2       2458.43       2373.43       222.18 o                         
   6  13   2         25.75        284.22       113.09 o                         
   7  13   2       2027.05       1854.82       173.00 o                         
   0  14   2        648.29        561.80       108.16 o                         
   1  14   2        177.58         34.46       289.38 o                         
   2  14   2        140.81         93.49       193.31 o                         
   3  14   2       4128.12       4000.86       275.44 o                         
   4  14   2         51.79        131.31       109.33 o                         
   5  14   2        308.29        199.86       217.29 o                         
   6  14   2        798.71        745.25       147.98 o                         
   1  15   2       2480.89       2993.22       218.42 o                         
   2  15   2        791.49        781.32       118.86 o                         
   3  15   2        479.19        406.07       123.01 o                         
   4  15   2       1132.93       1197.63       129.77 o                         
   5  15   2       1327.25       1182.63       142.06 o                         
   0  16   2       1479.45       1525.47       146.03 o                         
   1  16   2        166.95          0.00      1987.80 o                         
   2  16   2         26.01         94.47       210.93 o                         
   3  16   2        578.33        487.30       140.84 o                         
   4  16   2         38.30          0.00      1988.92 o                         
   1  17   2        332.94        402.69       124.59 o                         
   1   1   3       7390.92       7454.87       117.49 o                         
   2   1   3      20478.09      19987.17       219.18 o                         
   3   1   3       1335.86       1274.23        81.68 o                         
   4   1   3        951.78        766.53        61.04 o                         
   5   1   3        125.93        158.26        44.76 o                         
   6   1   3       4185.56       3716.07       183.73 o                         
   7   1   3        514.72        447.90        65.17 o                         
   8   1   3        750.81        716.56        81.82 o                         
   9   1   3          9.27         43.37       182.41 o                         
  10   1   3       1157.81        990.22       110.75 o                         
  11   1   3         13.72         88.14       154.29 o                         
   0   2   3      28098.71      27671.49       227.80 o                         
   1   2   3       3614.81       3621.65        92.30 o                         
   2   2   3      40282.77      39566.25       327.85 o                         
   3   2   3      12631.88      12948.41       216.47 o                         
   4   2   3       2143.99       2066.76       116.01 o                         
   5   2   3        549.61        569.97        54.88 o                         
   6   2   3      23054.15      22203.49       392.35 o                         
   7   2   3          5.63         27.73       178.45 o                         
   8   2   3        262.67        148.95       150.14 o                         
   9   2   3        139.01         17.03       379.69 o                         
  10   2   3         95.22        169.74       175.29 o                         
  11   2   3         55.80         74.87       307.98 o                         
   1   3   3         12.48          0.00      1996.65 o                         
   2   3   3      21396.92      21801.13       253.96 o                         
   3   3   3        294.66        340.53        37.24 o                         
   4   3   3      10042.06      10283.89       229.04 o                         
   5   3   3          2.93         88.73        76.85 o                         
   6   3   3       4164.78       4255.82       189.47 o                         
   7   3   3       1141.98       1141.29       102.24 o                         
   8   3   3       2284.40       2202.47       189.49 o                         
   9   3   3         42.38          0.00      2022.00 o                         
  10   3   3       3067.16       3263.02       251.35 o                         
   0   4   3      93738.27      92836.48       508.90 o                         
   1   4   3          4.96          0.00      1990.69 o                         
   2   4   3       1184.59       1296.22        81.47 o                         
   3   4   3        162.19         59.62        78.24 o                         
   4   4   3       4733.80       4626.25       165.99 o                         
   5   4   3         51.41         73.09       103.59 o                         
   6   4   3      14899.08      14812.57       329.93 o                         
   7   4   3        115.92        115.67        68.73 o                         
   8   4   3       4745.82       4840.21       246.56 o                         
   9   4   3        106.48        165.78       138.84 o                         
  10   4   3          0.62        327.19       110.32 o                         
   1   5   3       1833.49       1947.85        95.59 o                         
   2   5   3       4298.75       4515.26       145.18 o                         
   3   5   3         29.36          0.00      1992.10 o                         
   4   5   3      15564.85      15560.95       292.17 o                         
   5   5   3          1.69          0.00      1999.20 o                         
   6   5   3        457.85        490.68        82.41 o                         
   7   5   3         73.97         66.35       157.26 o                         
   8   5   3       1321.55       1310.90       112.54 o                         
   9   5   3          5.37          0.00      2008.71 o                         
  10   5   3        507.32        599.21       124.40 o                         
   0   6   3       5955.43       6053.29       160.83 o                         
   1   6   3        716.44        796.94        56.27 o                         
   2   6   3       7237.90       7448.78       186.14 o                         
   3   6   3        106.12        105.17        90.91 o                         
   4   6   3          2.15          0.00      1992.07 o                         
   5   6   3        701.18        759.18        83.21 o                         
   6   6   3        476.75        489.29        90.73 o                         
   7   6   3        102.06          0.00      2000.06 o                         
   8   6   3        533.95        543.56       104.79 o                         
   9   6   3        329.45        154.90       196.89 o                         
  10   6   3        101.82          0.00      2006.38 o                         
   1   7   3       1076.46       1170.61        96.51 o                         
   2   7   3       1615.21       1472.78       111.60 o                         
   3   7   3          9.32        129.33        55.65 o                         
   4   7   3       1072.00       1135.39        85.60 o                         
   5   7   3        471.16        370.04        83.20 o                         
   6   7   3         36.95         96.46       121.81 o                         
   7   7   3          5.49        129.73       128.74 o                         
   8   7   3         25.84          0.00      1998.03 o                         
   9   7   3        329.18        371.59       108.55 o                         
  10   7   3         48.31          0.00      2002.19 o                         
   0   8   3       8327.83       8048.88       217.76 o                         
   1   8   3         72.41          0.00      1988.18 o                         
   2   8   3       2237.71       2217.17       140.77 o                         
   3   8   3       2936.46       2832.25       158.85 o                         
   4   8   3          4.30         10.30       281.64 o                         
   5   8   3       2041.70       1749.97       160.35 o                         
   6   8   3        309.64        419.73        86.16 o                         
   7   8   3        280.26        421.90        94.68 o                         
   8   8   3         64.58         32.68       296.30 o                         
   9   8   3          6.36        188.16       174.09 o                         
   1   9   3        312.44        370.82        62.40 o                         
   2   9   3       6328.34       5997.07       216.26 o                         
   3   9   3        290.40        268.00        72.89 o                         
   4   9   3        146.49        134.49        74.28 o                         
   5   9   3        789.98        677.15        93.51 o                         
   6   9   3       2332.75       2274.64       195.63 o                         
   7   9   3         21.06          0.00      1993.47 o                         
   8   9   3        809.65        804.50       131.54 o                         
   9   9   3         11.99          0.00      1996.43 o                         
   0  10   3        417.68        490.28        73.49 o                         
   1  10   3        323.61        329.02        67.74 o                         
   2  10   3       4271.65       4339.09       202.16 o                         
   3  10   3        210.96        179.06        74.48 o                         
   4  10   3        595.51        555.27        87.16 o                         
   5  10   3        239.61          9.71       506.47 o                         
   6  10   3       3675.10       4206.99       234.97 o                         
   7  10   3          2.16        105.37       161.42 o                         
   8  10   3        390.80        191.54       215.71 o                         
   9  10   3          1.45         52.88       201.23 o                         
   1  11   3       2048.32       1897.64       154.40 o                         
   2  11   3       5376.71       5455.33       233.17 o                         
   3  11   3         68.43          0.00      1989.34 o                         
   4  11   3       1433.05       1663.49       163.87 o                         
   5  11   3         51.49         78.04       165.78 o                         
   6  11   3          7.69         95.46       151.32 o                         
   7  11   3         79.46        255.50       104.58 o                         
   8  11   3        935.35        807.09       142.84 o                         
   0  12   3       4606.08       4889.09       226.94 o                         
   1  12   3         77.87        103.19       119.63 o                         
   2  12   3        192.65        199.66        84.18 o                         
   3  12   3          3.53          0.00      1988.70 o                         
   4  12   3          3.37          0.00      1989.69 o                         
   5  12   3        138.43        181.43       151.32 o                         
   6  12   3        531.49        572.28       109.34 o                         
   7  12   3         56.21          0.00      1993.09 o                         
   1  13   3        230.92        159.05       144.59 o                         
   2  13   3         20.62         24.36       235.89 o                         
   3  13   3         71.61         65.76       170.73 o                         
   4  13   3       4549.98       4663.45       265.76 o                         
   5  13   3          3.93         76.45       174.29 o                         
   6  13   3        489.77        439.75       134.30 o                         
   7  13   3        186.17        158.26       145.98 o                         
   0  14   3        185.93        113.30        98.84 o                         
   1  14   3          0.93        142.60       142.60 o                         
   2  14   3        315.25        235.12       115.28 o                         
   3  14   3          5.33          8.52       623.88 o                         
   4  14   3          6.41         74.87       187.17 o                         
   5  14   3         14.40        134.48       203.21 o                         
   6  14   3        302.72        214.12       196.09 o                         
   1  15   3          1.62          0.00      1987.71 o                         
   2  15   3        243.88        220.45       121.81 o                         
   3  15   3         26.78        169.54       150.13 o                         
   4  15   3        363.80        276.71       138.65 o                         
   5  15   3         83.35         82.79       261.44 o                         
   0  16   3       5247.73       4913.78       285.42 o                         
   1  16   3         12.58        205.98       115.07 o                         
   2  16   3         73.55         78.63       231.53 o                         
   3  16   3         73.09         35.06       310.56 o                         
   1  17   3          2.07         24.76       381.26 o                         
   0   0   4      42021.48      42047.95       267.67 o                         
   1   0   4        772.17        841.58        58.68 o                         
   2   0   4      10208.51      10411.74       167.59 o                         
   3   0   4         77.35         42.39        69.52 o                         
   4   0   4       2548.14       2518.54       119.41 o                         
   5   0   4      11842.59      11211.04       260.77 o                         
   6   0   4      17840.66      16573.43       340.43 o                         
   7   0   4        451.84        464.92        66.56 o                         
   8   0   4       3240.08       3225.49       208.58 o                         
   9   0   4       2650.71       2590.31       206.34 o                         
  10   0   4          6.71          0.00      2040.40 o                         
  11   0   4        328.81        285.23       138.65 o                         
   1   1   4       9358.67       9691.22       143.00 o                         
   2   1   4      19393.05      19294.84       227.82 o                         
   3   1   4         29.79          0.00      2032.52 o                         
   4   1   4        462.97        360.56        43.98 o                         
   5   1   4       4993.54       5164.28       183.25 o                         
   6   1   4       4253.71       3946.62       183.53 o                         
   7   1   4        188.28        107.75       145.98 o                         
   8   1   4       1615.42       1801.31       176.56 o                         
   9   1   4        898.98       1088.82        94.30 o                         
  10   1   4        376.00         20.20       515.60 o                         
  11   1   4        281.95        271.16       126.37 o                         
   0   2   4      26856.64      27680.67       242.78 o                         
   1   2   4        898.15        805.28        64.83 o                         
   2   2   4       5618.18       5540.50       134.74 o                         
   3   2   4      16906.35      16972.92       248.06 o                         
   4   2   4         11.77          0.00      2021.39 o                         
   5   2   4       1080.69       1169.94       103.64 o                         
   6   2   4       6085.46       5689.48       212.66 o                         
   7   2   4         14.92          6.54       523.47 o                         
   8   2   4        473.38        572.87        75.67 o                         
   9   2   4        663.23        595.09        91.12 o                         
  10   2   4         64.74        124.98       121.21 o                         
   1   3   4       9713.03       9582.02       167.84 o                         
   2   3   4        390.43        495.89        42.79 o                         
   3   3   4        567.43        639.57        53.10 o                         
   4   3   4       2544.40       2712.79       127.73 o                         
   5   3   4        280.30        343.68        49.92 o                         
   6   3   4         86.19        123.00       100.62 o                         
   7   3   4       6624.25       6213.81       250.74 o                         
   8   3   4         72.25         99.63        75.07 o                         
   9   3   4        120.72         69.12       204.80 o                         
  10   3   4          2.77         19.01       495.74 o                         
   0   4   4        906.45        894.70        70.76 o                         
   1   4   4        286.60        327.27        33.08 o                         
   2   4   4      16808.56      17452.79       250.44 o                         
   3   4   4       1548.42       1614.08        98.53 o                         
   4   4   4         28.79         10.10       191.53 o                         
   5   4   4       1114.08       1118.40       110.37 o                         
   6   4   4        135.19         93.69       118.45 o                         
   7   4   4         58.56         16.24       281.84 o                         
   8   4   4         27.17         45.75       203.61 o                         
   9   4   4         32.11         84.57       192.71 o                         
  10   4   4        191.49        187.57       197.47 o                         
   1   5   4       1831.29       1942.38        99.55 o                         
   2   5   4      25235.94      25276.79       330.04 o                         
   3   5   4         61.17         71.90        85.56 o                         
   4   5   4       2837.66       2700.44       141.21 o                         
   5   5   4        606.03        621.86        80.43 o                         
   6   5   4        881.15        906.02        91.14 o                         
   7   5   4        147.54        173.51        86.56 o                         
   8   5   4        709.49        599.06       109.95 o                         
   9   5   4          6.74         99.82       162.01 o                         
  10   5   4       1404.82       1189.99       146.62 o                         
   0   6   4         98.38        105.97        39.81 o                         
   1   6   4        128.94         24.96       103.39 o                         
   2   6   4      16350.89      15911.21       272.38 o                         
   3   6   4      16870.55      16587.54       301.59 o                         
   4   6   4       1795.06       1859.29       125.27 o                         
   5   6   4        111.78        135.08        68.14 o                         
   6   6   4       8051.05       8117.44       276.71 o                         
   7   6   4         89.94          4.75       815.63 o                         
   8   6   4        746.05        823.91       114.11 o                         
   9   6   4       1779.29       1862.10       186.07 o                         
  10   6   4         64.91         76.25       257.88 o                         
   1   7   4       4351.33       4398.80       155.24 o                         
   2   7   4      14953.06      15144.33       287.92 o                         
   3   7   4        329.32        359.73        58.04 o                         
   4   7   4      10459.27      10451.29       276.11 o                         
   5   7   4       2567.85       2870.90       174.86 o                         
   6   7   4         62.07         86.36        83.78 o                         
   7   7   4       2708.18       2734.20       219.24 o                         
   8   7   4       1355.24       1657.63       167.82 o                         
   9   7   4         86.83         57.04       233.52 o                         
  10   7   4       3059.10       2951.46       268.58 o                         
   0   8   4      15884.82      14764.40       295.15 o                         
   1   8   4       1157.87       1096.45        75.11 o                         
   2   8   4       2374.54       2473.63       144.14 o                         
   3   8   4       7047.15       7218.74       229.64 o                         
   4   8   4       1830.13       1491.46       137.35 o                         
   5   8   4       1608.12       1853.32       160.92 o                         
   6   8   4       3972.87       3771.69       216.96 o                         
   7   8   4         51.26          0.00      1997.05 o                         
   8   8   4       1985.63       2389.37       218.98 o                         
   9   8   4       1053.56        966.21       138.09 o                         
   1   9   4       2730.53       2840.51       159.03 o                         
   2   9   4        990.50        905.10        82.23 o                         
   3   9   4         95.69        125.38       118.44 o                         
   4   9   4      13196.98      13389.55       343.91 o                         
   5   9   4       1440.73       1363.71       110.97 o                         
   6   9   4          7.41          0.00      1994.25 o                         
   7   9   4        975.39       1003.26       113.32 o                         
   8   9   4         70.27          0.00      1997.26 o                         
   9   9   4        770.92        681.86       142.04 o                         
   0  10   4       4258.65       4174.59       192.44 o                         
   1  10   4        214.82         94.48       127.36 o                         
   2  10   4        813.29        731.26        84.20 o                         
   3  10   4        775.97        631.39        90.34 o                         
   4  10   4          0.45        112.89       112.10 o                         
   5  10   4        271.99        359.90        93.49 o                         
   6  10   4         89.57        201.63        84.77 o                         
   7  10   4          1.65         42.98       202.61 o                         
   8  10   4        227.81        205.60       133.10 o                         
   1  11   4        371.27        344.07        78.44 o                         
   2  11   4        860.46        833.09        95.30 o                         
   3  11   4        308.74        276.91        84.18 o                         
   4  11   4          1.80         37.23       170.33 o                         
   5  11   4         69.72        150.73       129.53 o                         
   6  11   4        129.71        142.01       178.46 o                         
   7  11   4         30.62          0.00      1995.65 o                         
   8  11   4        227.41        369.20       120.03 o                         
   0  12   4       7085.72       7115.98       265.84 o                         
   1  12   4         17.62         30.90       187.96 o                         
   2  12   4        684.27        706.63        92.91 o                         
   3  12   4       1581.97       1605.88       157.34 o                         
   4  12   4          4.48          0.00      1991.48 o                         
   5  12   4        409.97        455.19       108.55 o                         
   6  12   4       1070.31       1074.40       126.40 o                         
   7  12   4         79.45        109.13       225.99 o                         
   1  13   4       2928.93       2659.63       201.41 o                         
   2  13   4       2633.72       2982.44       202.98 o                         
   3  13   4        216.97        151.52       138.65 o                         
   4  13   4       2703.72       2769.48       215.26 o                         
   5  13   4        179.09        174.50       165.19 o                         
   6  13   4        567.94        459.17       137.08 o                         
   7  13   4        536.45        425.69       140.84 o                         
   0  14   4       3864.40       4023.89       235.37 o                         
   1  14   4        427.69        564.93        94.68 o                         
   2  14   4        313.85        324.65       101.61 o                         
   3  14   4       2849.29       2551.91       216.26 o                         
   4  14   4        136.21        202.42       179.25 o                         
   5  14   4        184.11        231.54       195.30 o                         
   6  14   4       1238.22        965.45       149.58 o                         
   1  15   4        228.36         77.05       222.04 o                         
   2  15   4       1119.62       1464.71       136.11 o                         
   3  15   4         74.17          0.00      1989.73 o                         
   4  15   4       1039.79        920.64       143.24 o                         
   5  15   4        809.08        810.63       153.92 o                         
   0  16   4        546.57        796.91       120.04 o                         
   1  16   4        182.30        106.96       204.80 o                         
   2  16   4         23.25          8.91       748.27 o                         
   3  16   4          4.68        194.89       165.97 o                         
   1   1   5       1331.41       1297.46        72.39 o                         
   2   1   5        789.51        677.02        67.19 o                         
   3   1   5       1181.32       1247.98        90.78 o                         
   4   1   5        882.26        974.93        92.14 o                         
   5   1   5        306.83        289.41        54.47 o                         
   6   1   5        621.70        627.41        64.78 o                         
   7   1   5       2869.57       2711.28       176.65 o                         
   8   1   5          0.28         17.43       262.63 o                         
   9   1   5         44.11        167.56        81.60 o                         
  10   1   5        132.32        217.67        85.56 o                         
   0   2   5      37428.46      38100.18       303.93 o                         
   1   2   5       3241.40       3008.27        99.53 o                         
   2   2   5        256.60        195.32        32.49 o                         
   3   2   5      28932.87      29032.99       341.21 o                         
   4   2   5         69.75        135.67        36.64 o                         
   5   2   5       1891.91       2005.33       135.20 o                         
   6   2   5       1689.21       1678.71       143.29 o                         
   7   2   5          1.34         86.16       110.12 o                         
   8   2   5        442.80        464.51        76.66 o                         
   9   2   5       1612.29       1670.04       127.61 o                         
  10   2   5          0.76        159.44       204.40 o                         
   1   3   5      20821.77      20605.86       247.17 o                         
   2   3   5         31.73          0.00      2011.13 o                         
   3   3   5       1021.32        992.90        89.58 o                         
   4   3   5      15005.88      15166.03       278.66 o                         
   5   3   5       5325.74       5520.70       195.36 o                         
   6   3   5          0.60          0.00      2020.19 o                         
   7   3   5       5820.17       5419.17       241.14 o                         
   8   3   5         12.10         61.20       143.39 o                         
   9   3   5        916.11        915.87        97.87 o                         
  10   3   5        235.17         71.70       276.11 o                         
   0   4   5      36212.01      34874.18       339.10 o                         
   1   4   5       6035.44       6087.33       147.80 o                         
   2   4   5       2451.45       2329.73       104.94 o                         
   3   4   5      28395.15      28990.79       370.11 o                         
   4   4   5          2.53          0.00      2009.10 o                         
   5   4   5      10290.52      10353.55       266.79 o                         
   6   4   5         10.01          0.00      2012.48 o                         
   7   4   5       1072.81       1100.43       106.60 o                         
   8   4   5        573.86        711.36        81.22 o                         
   9   4   5       3891.68       3954.57       246.66 o                         
  10   4   5         67.24        240.45       109.13 o                         
   1   5   5       9631.57       9643.76       194.49 o                         
   2   5   5        243.46        235.13        50.31 o                         
   3   5   5         56.12         56.45        55.85 o                         
   4   5   5        400.76        483.35        62.80 o                         
   5   5   5       5037.93       5212.13       209.19 o                         
   6   5   5        228.51        274.93        81.01 o                         
   7   5   5       2096.13       2116.96       176.79 o                         
   8   5   5        339.27        100.82       198.67 o                         
   9   5   5        916.81        873.87       123.42 o                         
  10   5   5          0.34          0.00      2012.67 o                         
   0   6   5      36384.25      35393.50       391.07 o                         
   1   6   5        303.99        299.91        48.14 o                         
   2   6   5          6.16         48.52        76.05 o                         
   3   6   5       1901.04       2014.13       130.24 o                         
   4   6   5         20.04          0.00      1999.41 o                         
   5   6   5        430.07        122.02       132.92 o                         
   6   6   5        210.74        131.32        81.61 o                         
   7   6   5         48.49         20.00       266.39 o                         
   8   6   5         67.03        177.07       152.11 o                         
   9   6   5        396.52        522.34       116.47 o                         
  10   6   5        132.95        127.55       228.57 o                         
   1   7   5        813.32        755.71        70.14 o                         
   2   7   5       4861.36       4896.98       170.13 o                         
   3   7   5        184.99         82.00        64.18 o                         
   4   7   5       4477.86       4309.37       195.84 o                         
   5   7   5        211.28        210.95        75.86 o                         
   6   7   5        784.55        633.96        93.11 o                         
   7   7   5        161.30        172.91       142.41 o                         
   8   7   5          6.03        131.11        89.52 o                         
   9   7   5        494.82        539.98       131.92 o                         
   0   8   5      11892.82      11734.26       263.08 o                         
   1   8   5        372.79        361.32        63.59 o                         
   2   8   5       2354.92       2270.13       146.91 o                         
   3   8   5       5139.23       5642.03       209.99 o                         
   4   8   5       1215.40       1182.77        90.75 o                         
   5   8   5       3242.59       3018.35       199.68 o                         
   6   8   5        228.56        391.99        89.53 o                         
   7   8   5          0.89        116.06       150.13 o                         
   8   8   5        407.69        387.25       108.75 o                         
   9   8   5        243.14         55.06       292.75 o                         
   1   9   5       8687.11       8968.17       255.83 o                         
   2   9   5        208.34        115.68       110.53 o                         
   3   9   5        717.75        712.81        83.21 o                         
   4   9   5        539.70        589.93        83.00 o                         
   5   9   5       1041.61        947.25       107.19 o                         
   6   9   5         71.55        118.84       106.36 o                         
   7   9   5       2262.86       2208.45       210.68 o                         
   8   9   5        139.92        122.80       174.89 o                         
   9   9   5        367.99        231.16       142.02 o                         
   0  10   5         59.73         86.75       120.62 o                         
   1  10   5       1355.31       1463.23       125.44 o                         
   2  10   5       1735.96       1615.03       154.19 o                         
   3  10   5       6655.28       6749.96       266.83 o                         
   4  10   5         53.60        136.86       115.67 o                         
   5  10   5        844.61        812.26       102.23 o                         
   6  10   5        503.95        533.45       105.78 o                         
   7  10   5         26.66         79.82       190.53 o                         
   8  10   5         44.77        146.76       147.75 o                         
   1  11   5       4173.35       4593.70       208.07 o                         
   2  11   5       1766.22       1712.48       170.24 o                         
   3  11   5        123.85          0.00      1992.94 o                         
   4  11   5         82.46         89.52        93.29 o                         
   5  11   5       4034.14       4340.31       244.71 o                         
   6  11   5        396.03        393.59       107.36 o                         
   7  11   5       2807.38       2980.14       238.85 o                         
   8  11   5          0.23         90.51       237.08 o                         
   0  12   5       2072.81       1915.37       171.44 o                         
   1  12   5       1080.79       1177.09       106.40 o                         
   2  12   5        400.22        252.36        92.11 o                         
   3  12   5       2257.53       1891.04       182.74 o                         
   4  12   5        139.19        333.35        79.03 o                         
   5  12   5       1029.51       1095.40       112.14 o                         
   6  12   5        600.50        692.53       122.42 o                         
   7  12   5         29.29        217.47       178.06 o                         
   1  13   5       2083.72       2002.89       204.53 o                         
   2  13   5        171.46         79.43       188.36 o                         
   3  13   5          3.58          0.00      1991.28 o                         
   4  13   5        320.84        443.89        98.84 o                         
   5  13   5        796.98        794.00       125.40 o                         
   6  13   5          0.04         20.20       470.39 o                         
   7  13   5        369.98        448.65       122.81 o                         
   0  14   5         26.89        106.95       162.21 o                         
   1  14   5         55.62          0.00      1989.53 o                         
   2  14   5         33.69         23.97       291.15 o                         
   3  14   5        114.69         62.98       187.77 o                         
   4  14   5         60.60         98.04       180.43 o                         
   5  14   5          2.94          0.00      1993.06 o                         
   6  14   5        162.43        227.78       132.31 o                         
   1  15   5        273.61          0.00      1989.65 o                         
   2  15   5          1.60          0.00      1990.09 o                         
   3  15   5         44.64        180.24       159.04 o                         
   4  15   5        106.74         85.17       191.73 o                         
   5  15   5        259.81        384.06       126.17 o                         
   0  16   5         22.37          0.00      1989.31 o                         
   1  16   5        165.30        383.46       103.99 o                         
   2  16   5        112.92          0.00      1990.15 o                         
   3  16   5       1296.83       1214.71       143.84 o                         
   0   0   6     131260.94     130311.01       587.89 o                         
   1   0   6          7.42          8.71       105.76 o                         
   2   0   6       3064.23       2722.82       104.82 o                         
   3   0   6      51052.17      53255.25       467.26 o                         
   4   0   6        704.80        916.96        92.53 o                         
   5   0   6         20.98          0.00      2041.40 o                         
   6   0   6       3570.45       3544.81       179.70 o                         
   7   0   6       1806.23       1708.97       109.99 o                         
   8   0   6       6708.81       7039.26       291.19 o                         
   9   0   6       1570.22       1832.30       177.94 o                         
  10   0   6        472.95        767.97       127.37 o                         
   1   1   6       1789.32       1745.67        83.91 o                         
   2   1   6       2755.29       3139.06       117.30 o                         
   3   1   6        189.56        253.55        38.63 o                         
   4   1   6      30737.64      31118.33       386.31 o                         
   5   1   6       1260.41       1233.23        80.46 o                         
   6   1   6        260.93        277.31        63.39 o                         
   7   1   6       3583.91       3393.73       202.87 o                         
   8   1   6       1868.08       1968.70       180.14 o                         
   9   1   6        146.43        102.99       165.19 o                         
  10   1   6       1201.83        665.89       159.89 o                         
   0   2   6       8226.67       8771.30       161.18 o                         
   1   2   6       2521.65       2476.52        94.87 o                         
   2   2   6       9150.83       9004.97       180.63 o                         
   3   2   6      16611.38      17364.27       275.10 o                         
   4   2   6       1461.39       1600.55       109.81 o                         
   5   2   6       2406.10       2401.89       147.91 o                         
   6   2   6       5978.01       5956.08       224.93 o                         
   7   2   6         89.19         98.24        85.76 o                         
   8   2   6        970.23        985.45        92.52 o                         
   9   2   6        534.08        472.64        90.13 o                         
  10   2   6         16.04          0.00      2035.06 o                         
   1   3   6        905.33        914.46        74.72 o                         
   2   3   6      26376.73      26329.91       309.36 o                         
   3   3   6       3600.51       3753.94       138.93 o                         
   4   3   6         18.10          5.15       315.91 o                         
   5   3   6        949.35        970.89        82.82 o                         
   6   3   6       1946.74       2314.08       158.37 o                         
   7   3   6       1702.78       1630.99       118.31 o                         
   8   3   6        356.34        448.06        73.29 o                         
   9   3   6        662.79        787.83        96.27 o                         
  10   3   6        314.69        214.32       182.23 o                         
   0   4   6      10651.65       9982.80       189.35 o                         
   1   4   6        391.42        431.88        39.82 o                         
   2   4   6       4756.76       4726.58       149.18 o                         
   3   4   6        865.88        951.72        90.56 o                         
   4   4   6        101.87        109.14        48.33 o                         
   5   4   6        203.90        160.04        56.45 o                         
   6   4   6         30.30         14.85       223.41 o                         
   7   4   6         76.57         30.90       187.17 o                         
   8   4   6        677.99        693.35        85.18 o                         
   9   4   6          1.71         37.83       240.24 o                         
  10   4   6        158.36        168.95       129.34 o                         
   1   5   6      11591.10      11736.78       224.57 o                         
   2   5   6       3830.99       3513.95       144.89 o                         
   3   5   6        179.66         94.28        59.42 o                         
   4   5   6       1440.62       1320.92        89.38 o                         
   5   5   6        556.65        498.23        78.85 o                         
   6   5   6        191.49        171.33        88.93 o                         
   7   5   6       4803.74       4801.90       226.35 o                         
   8   5   6        586.93        507.12       112.72 o                         
   9   5   6          1.02          0.00      2012.86 o                         
  10   5   6        177.42        210.15       165.78 o                         
   0   6   6      14173.80      14114.46       256.70 o                         
   1   6   6       8013.02       7998.66       201.30 o                         
   2   6   6       8332.62       8308.10       213.62 o                         
   3   6   6       1487.60       1432.96       113.96 o                         
   4   6   6        600.19        581.85        73.30 o                         
   5   6   6       2644.18       2803.62       168.32 o                         
   6   6   6       8676.12       8799.55       288.46 o                         
   7   6   6        184.17        223.82        84.38 o                         
   8   6   6       2215.48       2178.51       200.96 o                         
   9   6   6        451.03        673.88       108.75 o                         
  10   6   6         34.25        159.83       196.48 o                         
   1   7   6       7115.08       7075.84       204.51 o                         
   2   7   6       7992.11       8472.77       223.85 o                         
   3   7   6         16.75          8.12       303.23 o                         
   4   7   6       5952.59       5886.31       221.76 o                         
   5   7   6       1054.35       1017.43        96.29 o                         
   6   7   6        946.83        872.53       100.45 o                         
   7   7   6       1860.72       1790.51       134.96 o                         
   8   7   6        596.38        395.39       118.06 o                         
   9   7   6         77.08          0.00      2006.77 o                         
   0   8   6      17728.61      17757.50       335.80 o                         
   1   8   6       1222.40       1314.24        85.41 o                         
   2   8   6        172.86        115.67       110.52 o                         
   3   8   6         24.84         10.30       333.14 o                         
   4   8   6         14.22          0.00      1996.83 o                         
   5   8   6       1633.79       1576.86       108.20 o                         
   6   8   6       1691.84       1894.29       179.14 o                         
   7   8   6          3.15        112.30       101.41 o                         
   8   8   6        943.50       1087.63       133.73 o                         
   9   8   6        200.60         89.13       282.84 o                         
   1   9   6        364.06        134.70       117.66 o                         
   2   9   6        167.45         45.95       149.15 o                         
   3   9   6        463.04        492.66        80.23 o                         
   4   9   6       1556.21       1452.77       107.41 o                         
   5   9   6        194.45        260.27        82.00 o                         
   6   9   6         25.92        114.08       140.42 o                         
   7   9   6        382.15        487.87       108.15 o                         
   8   9   6        875.39        974.88       132.73 o                         
   9   9   6         15.60        204.79       202.02 o                         
   0  10   6        814.98        899.86        82.02 o                         
   1  10   6        133.10          0.00      1993.16 o                         
   2  10   6         17.68          0.00      1993.47 o                         
   3  10   6        156.06         86.16       126.96 o                         
   4  10   6        646.32        706.63        90.53 o                         
   5  10   6         68.43         88.73       131.12 o                         
   6  10   6        217.22        185.79       156.48 o                         
   7  10   6          0.89        166.76       137.06 o                         
   8  10   6         95.33          0.00      1999.65 o                         
   1  11   6         16.11         17.83       206.77 o                         
   2  11   6        819.47        879.03        89.55 o                         
   3  11   6          0.05         14.06       243.02 o                         
   4  11   6       1465.36       1682.70       119.29 o                         
   5  11   6        170.21         31.69       271.95 o                         
   6  11   6         98.27         67.54       195.49 o                         
   7  11   6         40.72          0.00      1999.22 o                         
   8  11   6         46.57         92.30       242.03 o                         
   0  12   6       6136.12       6150.17       268.92 o                         
   1  12   6          5.34        133.49        84.57 o                         
   2  12   6         93.14         65.16       145.18 o                         
   3  12   6        236.27        338.31        86.95 o                         
   4  12   6        201.61         21.99       289.18 o                         
   5  12   6         82.21         41.40       237.87 o                         
   6  12   6        660.47        385.10       124.40 o                         
   7  12   6         12.92        121.81       209.15 o                         
   1  13   6       1489.26       1584.81       123.05 o                         
   2  13   6       2048.63       2226.78       193.62 o                         
   3  13   6        177.37        109.14       181.63 o                         
   4  13   6       1848.52       2212.71       206.29 o                         
   5  13   6        653.99        541.79       127.37 o                         
   6  13   6        265.15        125.78       252.15 o                         
   0  14   6       1963.34       1975.20       186.48 o                         
   1  14   6         87.86         85.17       203.61 o                         
   2  14   6       2709.58       2535.76       229.73 o                         
   3  14   6        778.26        862.74       127.58 o                         
   4  14   6        278.33        255.51       118.25 o                         
   5  14   6        355.63        446.47       116.07 o                         
   1  15   6        715.48        790.21       119.45 o                         
   2  15   6       3173.23       3109.09       253.74 o                         
   3  15   6          1.65          0.00      1992.47 o                         
   4  15   6        748.83        564.18       148.57 o                         
   0  16   6        481.59        364.47       136.88 o                         
   1  16   6          4.48        155.87       120.82 o                         
   2  16   6        485.87        669.92       135.49 o                         
   3  16   6        701.28        808.62       140.05 o                         
   1   1   7       1429.09       1325.89        83.28 o                         
   2   1   7        538.40        523.07        50.52 o                         
   3   1   7        117.78          0.00      2035.78 o                         
   4   1   7        184.13        239.47        42.19 o                         
   5   1   7        562.53        538.26        57.85 o                         
   6   1   7         49.40         56.05       144.59 o                         
   7   1   7        571.55        587.16        71.91 o                         
   8   1   7        104.66         88.73       158.85 o                         
   9   1   7        177.42        253.53        81.80 o                         
  10   1   7         40.98          0.00      2034.28 o                         
   0   2   7        743.99        585.20        44.19 o                         
   1   2   7        508.95        547.24        47.16 o                         
   2   2   7       1241.15       1288.04        91.97 o                         
   3   2   7       2992.37       2980.17       129.16 o                         
   4   2   7         11.23          0.00      2030.90 o                         
   5   2   7        243.19        195.11        57.84 o                         
   6   2   7       1507.24       1459.16       144.67 o                         
   7   2   7         44.19         11.69       335.12 o                         
   8   2   7       3272.24       3310.61       221.66 o                         
   9   2   7        990.44        935.70       101.83 o                         
  10   2   7         70.25        164.00       187.96 o                         
   1   3   7       4473.14       4681.48       136.28 o                         
   2   3   7       9506.36       9552.96       203.41 o                         
   3   3   7        378.28        390.85        41.80 o                         
   4   3   7      15302.12      14977.40       299.68 o                         
   5   3   7       4529.09       4797.12       188.92 o                         
   6   3   7         21.28         16.64       239.85 o                         
   7   3   7        378.76        453.81        73.69 o                         
   8   3   7        716.82        726.05        87.36 o                         
   9   3   7        190.26        332.95        83.59 o                         
  10   3   7        434.59        353.18       138.46 o                         
   0   4   7      47497.81      46914.77       434.14 o                         
   1   4   7       2525.18       2180.09       110.10 o                         
   2   4   7       4199.85       4236.80       147.32 o                         
   3   4   7       4555.67       4701.51       161.40 o                         
   4   4   7        820.70        784.21        77.07 o                         
   5   4   7       4820.43       4676.53       198.65 o                         
   6   4   7       5484.26       5455.11       228.03 o                         
   7   4   7         61.70        152.71        72.49 o                         
   8   4   7       4744.97       4839.71       266.38 o                         
   9   4   7       1108.08       1138.80       105.60 o                         
  10   4   7         44.00        188.36       179.05 o                         
   1   5   7      15368.30      15691.00       271.50 o                         
   2   5   7       4249.56       4071.35       150.07 o                         
   3   5   7        253.49        451.03        58.83 o                         
   4   5   7      11477.57      11660.10       273.30 o                         
   5   5   7       1653.19       1769.82       150.23 o                         
   6   5   7        100.78          0.00      2011.35 o                         
   7   5   7        684.50        660.67       102.82 o                         
   8   5   7        864.14        936.66       110.15 o                         
   9   5   7        412.30        654.86       112.31 o                         
  10   5   7       1557.23       1410.96       152.37 o                         
   0   6   7       5144.18       4789.88       162.25 o                         
   1   6   7        112.63         67.54        76.85 o                         
   2   6   7        353.46        328.24        60.81 o                         
   3   6   7       1829.15       1645.84       125.67 o                         
   4   6   7        406.51        424.31        72.90 o                         
   5   6   7         24.08         39.81       152.90 o                         
   6   6   7       2241.37       2396.59       174.23 o                         
   7   6   7          0.36         50.11       183.40 o                         
   8   6   7         76.01         89.33       149.74 o                         
   9   6   7         10.85        157.65       160.82 o                         
  10   6   7          4.44          0.00      2012.27 o                         
   1   7   7          3.26          0.00      1995.83 o                         
   2   7   7         67.51        101.01        87.15 o                         
   3   7   7        284.42          0.00      1999.84 o                         
   4   7   7       1343.67       1227.62        99.08 o                         
   5   7   7          9.64          0.00      2002.97 o                         
   6   7   7        386.40        328.82        99.04 o                         
   7   7   7       1914.48       2015.06       180.74 o                         
   8   7   7         10.03        147.36       146.96 o                         
   9   7   7        141.70        196.68       202.62 o                         
   0   8   7       7772.78       7973.73       233.11 o                         
   1   8   7        249.12        280.28        61.21 o                         
   2   8   7          5.37          3.57       578.33 o                         
   3   8   7       3316.34       3391.04       179.28 o                         
   4   8   7          4.54          0.00      1999.20 o                         
   5   8   7       1540.53       1775.75       153.97 o                         
   6   8   7        338.73        336.34        98.05 o                         
   7   8   7        105.90          4.16       965.76 o                         
   8   8   7       1357.87       1552.19       133.15 o                         
   9   8   7        712.43        736.32       123.81 o                         
   1   9   7        660.98        543.42        86.38 o                         
   2   9   7       2636.24       2641.03       158.41 o                         
   3   9   7         12.75         87.94        81.01 o                         
   4   9   7       7836.44       8207.46       278.04 o                         
   5   9   7        337.81        397.55        86.16 o                         
   6   9   7          2.98         84.77       157.26 o                         
   7   9   7        695.13        806.85       118.26 o                         
   8   9   7        317.64        196.09       210.95 o                         
   9   9   7        219.60        109.53       228.57 o                         
   0  10   7       9064.40       8930.52       272.46 o                         
   1  10   7        332.13        401.91        74.68 o                         
   2  10   7       1071.23       1078.05        92.73 o                         
   3  10   7      10101.20      10150.63       318.01 o                         
   4  10   7        433.23        460.16        83.99 o                         
   5  10   7        280.75        303.85        95.27 o                         
   6  10   7       3741.48       3855.95       231.00 o                         
   7  10   7          1.50        163.60       151.51 o                         
   8  10   7       1087.16        853.29       132.74 o                         
   1  11   7        760.62        689.42        96.88 o                         
   2  11   7       5216.00       5072.53       238.29 o                         
   3  11   7        543.92        370.83       100.63 o                         
   4  11   7       3974.69       3677.61       236.78 o                         
   5  11   7        414.85        413.80       110.13 o                         
   6  11   7        441.27        633.87       107.76 o                         
   7  11   7        462.75        315.15       128.36 o                         
   8  11   7        918.99        930.50       150.16 o                         
   0  12   7       3370.75       3186.31       199.47 o                         
   1  12   7        261.32        425.27        86.76 o                         
   2  12   7       2827.58       2947.20       202.20 o                         
   3  12   7        493.70        571.49        95.48 o                         
   4  12   7        653.07        538.23       106.38 o                         
   5  12   7         93.13         52.29       253.13 o                         
   6  12   7       1438.21       1388.15       132.95 o                         
   7  12   7        136.10        182.42       187.37 o                         
   1  13   7         28.92        112.70       136.66 o                         
   2  13   7       1194.46        941.32       124.43 o                         
   3  13   7         12.81         45.36       213.11 o                         
   4  13   7        285.48         34.27       370.00 o                         
   5  13   7        117.67        112.10       179.25 o                         
   6  13   7        241.56        225.80       133.70 o                         
   0  14   7        465.37        366.46       105.78 o                         
   1  14   7         75.38        146.17       158.05 o                         
   2  14   7         12.97          0.00      1993.26 o                         
   3  14   7          8.51          0.00      1994.65 o                         
   4  14   7         87.80          0.00      1996.08 o                         
   5  14   7         72.72          0.00      1997.65 o                         
   1  15   7         66.27         60.21       218.26 o                         
   2  15   7         92.53          0.00      1993.11 o                         
   3  15   7         17.25        125.57       212.72 o                         
   4  15   7        291.38         34.07       408.43 o                         
   0  16   7        660.62        430.46       139.26 o                         
   1  16   7         59.91          5.74       708.86 o                         
   2  16   7        168.95        377.12       107.15 o                         
   0   0   8          1.74        153.10        31.69 o                         
   1   0   8       7841.06       8004.79       179.23 o                         
   2   0   8       3369.52       3423.85       133.38 o                         
   3   0   8      43520.18      45716.71       470.19 o                         
   4   0   8         59.51         60.21        91.51 o                         
   5   0   8      13273.69      13435.61       305.96 o                         
   6   0   8        437.58        429.26        65.96 o                         
   7   0   8          6.69         94.87       144.58 o                         
   8   0   8        742.39        846.90        88.75 o                         
   9   0   8       2548.34       2540.20       237.25 o                         
  10   0   8         93.36        254.71       117.65 o                         
   1   1   8      35125.19      35507.28       362.05 o                         
   2   1   8       1825.16       1754.83        99.54 o                         
   3   1   8       2138.73       2034.49       111.44 o                         
   4   1   8        155.34         17.23       177.08 o                         
   5   1   8       4867.82       4921.51       198.27 o                         
   6   1   8        108.02         57.44       146.97 o                         
   7   1   8       9336.80       9351.01       308.38 o                         
   8   1   8         99.64        177.07        69.32 o                         
   9   1   8       1233.00       1241.08       106.99 o                         
  10   1   8         18.83        100.22       185.58 o                         
   0   2   8      39056.36      39150.63       379.58 o                         
   1   2   8       4324.86       4046.23       138.64 o                         
   2   2   8        541.06        481.24        42.40 o                         
   3   2   8       7341.04       7291.63       201.83 o                         
   4   2   8          4.99          0.00      2031.88 o                         
   5   2   8       1019.87        864.50        86.79 o                         
   6   2   8        667.45        626.42        67.16 o                         
   7   2   8         42.00        115.07        70.11 o                         
   8   2   8        701.73        701.28        81.02 o                         
   9   2   8       1343.11       1247.85       107.39 o                         
  10   2   8        273.65        180.64       131.92 o                         
   1   3   8        161.28        197.48        36.84 o                         
   2   3   8        310.05        270.40        41.20 o                         
   3   3   8        202.10        216.10        47.14 o                         
   4   3   8       2611.62       2342.49       145.95 o                         
   5   3   8       1924.36       1865.41       142.52 o                         
   6   3   8         24.11         61.40       128.54 o                         
   7   3   8        600.42        627.58        74.29 o                         
   8   3   8         63.88          0.00      2030.73 o                         
   9   3   8         23.86        107.35       109.72 o                         
  10   3   8         49.66         67.93       285.21 o                         
   0   4   8      12165.40      12216.35       239.78 o                         
   1   4   8        505.71        496.68        51.11 o                         
   2   4   8        124.45         93.69        50.51 o                         
   3   4   8       9993.89      10089.78       236.25 o                         
   4   4   8         92.75          0.00      2015.13 o                         
   5   4   8        563.11        605.80        79.84 o                         
   6   4   8       2093.78       2041.75       157.18 o                         
   7   4   8         20.62          0.00      2022.19 o                         
   8   4   8         12.62          0.00      2024.56 o                         
   9   4   8        266.77        325.83       117.85 o                         
  10   4   8         10.79          0.00      2027.53 o                         
   1   5   8       2348.64       2601.98       124.93 o                         
   2   5   8        485.33        443.56        62.40 o                         
   3   5   8       1044.13       1027.63        76.09 o                         
   4   5   8       9017.31       8748.66       253.89 o                         
   5   5   8       2968.18       3131.52       183.41 o                         
   6   5   8       3716.60       3640.12       208.63 o                         
   7   5   8       3913.27       3796.23       235.79 o                         
   8   5   8          0.20         62.98       193.70 o                         
   9   5   8        341.02        533.22       113.30 o                         
  10   5   8        209.19        405.45       134.49 o                         
   0   6   8       3708.39       3360.72       152.19 o                         
   1   6   8       7273.15       7132.65       205.72 o                         
   2   6   8       2247.18       2075.06       136.80 o                         
   3   6   8      19235.47      19175.65       350.30 o                         
   4   6   8        289.66        335.75        70.52 o                         
   5   6   8       1604.19       1524.57       143.08 o                         
   6   6   8        302.56        290.19        82.99 o                         
   7   6   8         63.97          0.00      2010.33 o                         
   8   6   8        735.69        748.43       125.00 o                         
   9   6   8       2339.04       2224.83       168.06 o                         
   1   7   8       7190.84       6959.72       210.62 o                         
   2   7   8          2.55          0.00      2000.19 o                         
   3   7   8       1296.97       1474.53       126.23 o                         
   4   7   8       5040.86       4986.00       217.29 o                         
   5   7   8       5028.38       5071.60       225.79 o                         
   6   7   8        481.36        377.95        91.91 o                         
   7   7   8       2421.13       2606.20       205.14 o                         
   8   7   8          0.31          0.00      2008.31 o                         
   9   7   8        661.90        541.19       139.26 o                         
   0   8   8       1635.54       1656.91       133.39 o                         
   1   8   8       1133.37       1278.48       120.87 o                         
   2   8   8       2892.40       3263.06       170.73 o                         
   3   8   8       4524.90       4732.31       205.35 o                         
   4   8   8        241.04        339.50        76.26 o                         
   5   8   8       3437.62       3700.87       209.79 o                         
   6   8   8          9.16          0.00      2002.97 o                         
   7   8   8        271.87        248.19       103.39 o                         
   8   8   8         36.91        143.99       176.67 o                         
   9   8   8       1525.82       1419.46       159.50 o                         
   1   9   8       5289.46       5030.29       211.37 o                         
   2   9   8        520.17        406.30        83.00 o                         
   3   9   8         57.70        107.55       120.62 o                         
   4   9   8        687.95        583.22        91.92 o                         
   5   9   8       1221.77       1255.20       113.33 o                         
   6   9   8        121.50          0.00      2001.25 o                         
   7   9   8        363.41        224.62       116.67 o                         
   8   9   8          1.47          0.00      2002.57 o                         
   0  10   8       1236.33       1170.85        96.50 o                         
   1  10   8        100.20         47.93       107.35 o                         
   2  10   8        821.32        928.96        86.38 o                         
   3  10   8        642.88        688.60        94.49 o                         
   4  10   8        207.80        319.69        79.43 o                         
   5  10   8        410.55        437.96        94.29 o                         
   6  10   8        106.99         54.27       179.45 o                         
   7  10   8          6.09        168.15       131.31 o                         
   8  10   8         57.29        153.50       124.78 o                         
   1  11   8          6.44         38.42       148.15 o                         
   2  11   8        165.22        216.09        78.24 o                         
   3  11   8         87.56         55.06       154.69 o                         
   4  11   8         27.70         22.78       267.18 o                         
   5  11   8          1.07         26.34       257.67 o                         
   6  11   8          2.38         84.77       160.03 o                         
   7  11   8         77.66         15.45       525.46 o                         
   0  12   8         53.28        164.19       131.31 o                         
   1  12   8        312.13        305.04        88.14 o                         
   2  12   8         25.68        115.86       135.67 o                         
   3  12   8        810.73        788.27       103.61 o                         
   4  12   8          2.81         66.94       158.64 o                         
   5  12   8        894.13        952.51       131.15 o                         
   6  12   8        129.41        143.60       207.37 o                         
   7  12   8         96.67        114.28       139.24 o                         
   1  13   8       2147.51       2230.00       193.83 o                         
   2  13   8        564.48        694.91       102.41 o                         
   3  13   8         12.89          0.00      1997.62 o                         
   4  13   8        601.96        629.14       122.02 o                         
   5  13   8       1031.93       1164.91       125.21 o                         
   6  13   8        139.55         95.86       270.56 o                         
   0  14   8       1111.37       1373.18       118.08 o                         
   1  14   8        385.38        330.20       100.82 o                         
   2  14   8         82.74        135.87       111.31 o                         
   3  14   8       3164.74       2969.94       248.59 o                         
   4  14   8          1.28         75.86       182.81 o                         
   5  14   8        898.98        911.29       134.12 o                         
   1  15   8       1836.35       1516.71       138.71 o                         
   2  15   8         20.23          0.00      1995.05 o                         
   3  15   8         42.46        198.06       191.92 o                         
   4  15   8          0.64        213.51       169.54 o                         
   0  16   8        190.74        222.23       183.01 o                         
   1  16   8         50.38         25.75       519.32 o                         
   2  16   8         14.89        151.91       211.72 o                         
   1   1   9        200.05        236.51        37.44 o                         
   2   1   9      25533.76      24761.38       329.98 o                         
   3   1   9         16.72         71.10        84.97 o                         
   4   1   9        123.08        144.99        47.93 o                         
   5   1   9       1815.38       1940.45       149.84 o                         
   6   1   9       3245.11       3250.29       187.79 o                         
   7   1   9        671.10        588.96        74.29 o                         
   8   1   9        254.76        102.01       183.81 o                         
   9   1   9         65.02          0.00      2033.50 o                         
  10   1   9         92.98        256.10       124.78 o                         
   0   2   9         32.60         13.86       123.00 o                         
   1   2   9       3641.94       3581.23       136.17 o                         
   2   2   9      31626.26      31695.87       389.60 o                         
   3   2   9       3193.80       3360.75       147.99 o                         
   4   2   9        353.10        402.52        52.10 o                         
   5   2   9        421.06        358.74        62.20 o                         
   6   2   9      10075.91      10071.76       301.37 o                         
   7   2   9        253.27        191.74        74.87 o                         
   8   2   9        460.76        597.63        93.69 o                         
   9   2   9       1073.36       1019.92       109.36 o                         
  10   2   9         75.97          0.00      2033.50 o                         
   1   3   9       9415.17       9765.34       214.86 o                         
   2   3   9      22584.70      22930.61       343.77 o                         
   3   3   9        543.50        486.16        54.88 o                         
   4   3   9       3064.39       3096.08       162.43 o                         
   5   3   9       1854.97       1820.91       136.96 o                         
   6   3   9       1028.62       1023.55        97.28 o                         
   7   3   9       4109.09       3722.40       234.62 o                         
   8   3   9       2192.57       2094.28       202.75 o                         
   9   3   9         11.13        169.54       148.94 o                         
  10   3   9       1162.89       1074.60       146.41 o                         
   0   4   9      21059.18      19980.03       307.12 o                         
   1   4   9       2338.04       2558.96       128.70 o                         
   2   4   9        347.59        314.18        61.61 o                         
   3   4   9       9822.17      10240.28       247.32 o                         
   4   4   9        593.66        653.36        70.72 o                         
   5   4   9       1266.34       1349.24       131.77 o                         
   6   4   9       4306.58       4224.07       213.24 o                         
   7   4   9        175.69         89.13       167.17 o                         
   8   4   9       1646.35       1566.62       138.31 o                         
   9   4   9        650.59        654.11       120.24 o                         
  10   4   9         21.42          0.00      2028.32 o                         
   1   5   9       3342.28       3426.59       148.59 o                         
   2   5   9       2335.23       2496.93       140.78 o                         
   3   5   9         34.79         36.05       117.05 o                         
   4   5   9      12989.52      13483.60       314.99 o                         
   5   5   9        764.83        766.31        89.35 o                         
   6   5   9         10.55          0.00      2014.65 o                         
   7   5   9        887.83        777.99       111.34 o                         
   8   5   9       1310.82       1378.03       133.15 o                         
   9   5   9         10.13        180.63       167.36 o                         
   0   6   9       5728.24       5588.05       189.06 o                         
   1   6   9        347.83        325.46        64.18 o                         
   2   6   9        129.99        188.96        62.19 o                         
   3   6   9        153.11        189.16        63.78 o                         
   4   6   9        453.22        410.45        77.65 o                         
   5   6   9        523.86        472.66        83.20 o                         
   6   6   9       1100.70       1042.57       103.82 o                         
   7   6   9         63.54         87.74       152.90 o                         
   8   6   9        471.87        422.32       111.52 o                         
   9   6   9        153.26        118.84       229.76 o                         
   1   7   9       1009.23       1072.56        77.47 o                         
   2   7   9       2515.03       2036.79       143.74 o                         
   3   7   9        273.26        289.39        74.28 o                         
   4   7   9       1926.51       1669.24       153.41 o                         
   5   7   9         32.80          5.15       595.17 o                         
   6   7   9        178.89        195.30        97.45 o                         
   7   7   9        747.70        812.62       102.62 o                         
   8   7   9         43.13          0.00      2009.72 o                         
   9   7   9          4.61          0.00      2010.89 o                         
   0   8   9        652.94        633.36        81.03 o                         
   1   8   9        688.03        821.58        81.23 o                         
   2   8   9        116.82        119.04        71.90 o                         
   3   8   9        476.45        583.58        84.98 o                         
   4   8   9        447.33        461.35        88.35 o                         
   5   8   9        104.98        160.43        89.13 o                         
   6   8   9       1377.55       1277.03       124.43 o                         
   7   8   9          1.75          0.00      2005.54 o                         
   8   8   9        153.14          0.00      2006.61 o                         
   9   8   9         61.94          0.00      2007.35 o                         
   1   9   9        560.81        491.49        88.75 o                         
   2   9   9       2319.28       2118.65       163.54 o                         
   3   9   9        141.10         46.74       148.95 o                         
   4   9   9         17.73         87.34       131.71 o                         
   5   9   9       1535.19       1519.26       117.11 o                         
   6   9   9        278.34        235.51       109.14 o                         
   7   9   9        535.79        455.80       117.47 o                         
   8   9   9        494.57        525.12       134.90 o                         
   0  10   9       6585.35       6304.88       243.79 o                         
   1  10   9       1260.20       1218.80       108.39 o                         
   2  10   9       4431.31       4539.90       219.59 o                         
   3  10   9        161.06        263.43        87.55 o                         
   4  10   9        177.25        105.77       132.11 o                         
   5  10   9       1595.29       1564.23       122.46 o                         
   6  10   9       4758.89       5765.13       288.97 o                         
   7  10   9          3.59         69.91       220.44 o                         
   8  10   9        395.35         53.09       355.95 o                         
   1  11   9       3151.60       2923.04       201.44 o                         
   2  11   9       2609.89       2563.47       198.43 o                         
   3  11   9          2.73         97.64       136.07 o                         
   4  11   9       1832.43       1657.09       133.57 o                         
   5  11   9        561.89        460.96       103.01 o                         
   6  11   9        683.06        824.67       122.42 o                         
   7  11   9        499.70        320.11       133.11 o                         
   0  12   9       6143.99       6295.02       279.81 o                         
   1  12   9          6.70         32.09       218.06 o                         
   2  12   9          8.00         89.72       145.18 o                         
   3  12   9       1716.21       1682.59       165.27 o                         
   4  12   9        113.41        236.69       101.01 o                         
   5  12   9        373.20         27.33       425.87 o                         
   6  12   9        739.05        799.52       125.99 o                         
   1  13   9        477.32        179.66       157.48 o                         
   2  13   9        288.13        273.54       104.39 o                         
   3  13   9         94.98         26.34       282.44 o                         
   4  13   9        752.39        879.76       123.42 o                         
   5  13   9         68.34          0.00      2001.41 o                         
   6  13   9          5.12        295.11       121.01 o                         
   0  14   9          6.39          0.00      1994.84 o                         
   1  14   9          2.95          0.00      1996.23 o                         
   2  14   9        250.39        171.33       179.06 o                         
   3  14   9        106.12        147.76       196.28 o                         
   4  14   9          0.83          0.00      2000.19 o                         
   5  14   9          0.88         88.14       254.70 o                         
   1  15   9        339.58        413.19       118.05 o                         
   2  15   9        464.68        422.51       129.94 o                         
   3  15   9         30.29        164.59       176.08 o                         
   0  16   9       2897.50       2788.81       186.91 o                         
   1  16   9         58.27        111.11       153.10 o                         
   0   0  10       3057.36       3273.45       130.56 o                         
   1   0  10        398.20        412.65        41.21 o                         
   2   0  10      12746.94      12658.38       256.05 o                         
   3   0  10        149.42        164.20        45.56 o                         
   4   0  10       1287.92       1389.97       127.23 o                         
   5   0  10        969.23       1093.90        85.00 o                         
   6   0  10       2622.92       3130.90       179.21 o                         
   7   0  10        448.43        415.39        78.64 o                         
   8   0  10        685.07        719.50        86.97 o                         
   9   0  10        103.50          0.00      2031.15 o                         
  10   0  10         26.53          2.97      2534.57 o                         
   1   1  10       1042.37        975.42        95.12 o                         
   2   1  10      13800.44      14232.86       271.34 o                         
   3   1  10        588.14        670.82        54.68 o                         
   4   1  10       1686.79       1559.48       127.25 o                         
   5   1  10         25.11          0.00      2034.87 o                         
   6   1  10        440.42        462.94        66.16 o                         
   7   1  10        351.59        415.57        72.70 o                         
   8   1  10       1734.99       1906.32       140.30 o                         
   9   1  10          9.91          0.00      2032.87 o                         
  10   1  10       1115.92        842.99       135.91 o                         
   0   2  10        175.78        153.31        40.21 o                         
   1   2  10          0.82         11.69       145.18 o                         
   2   2  10       1207.37       1137.57       105.63 o                         
   3   2  10         39.70         61.40        96.65 o                         
   4   2  10        278.80        328.62        56.06 o                         
   5   2  10        238.16        150.34        65.56 o                         
   6   2  10       1966.29       1967.50       171.64 o                         
   7   2  10         24.01          4.16       841.95 o                         
   8   2  10        440.67        579.99        83.00 o                         
   9   2  10          9.07        136.26       108.34 o                         
  10   2  10         20.83          0.00      2032.68 o                         
   1   3  10        249.30        310.79        45.96 o                         
   2   3  10        121.93        124.39        43.38 o                         
   3   3  10        122.49         90.12        94.48 o                         
   4   3  10       3091.84       2705.64       171.35 o                         
   5   3  10        195.25        104.58       132.71 o                         
   6   3  10         91.41          0.00      2030.76 o                         
   7   3  10        645.83        655.51        90.53 o                         
   8   3  10         28.09          0.00      2032.09 o                         
   9   3  10        540.15        731.74       103.40 o                         
  10   3  10        304.35        409.62       135.48 o                         
   0   4  10       1247.45       1370.64       111.78 o                         
   1   4  10        849.95        990.12        95.31 o                         
   2   4  10       2206.34       2216.43       128.68 o                         
   3   4  10       3363.98       3240.12       170.98 o                         
   4   4  10        362.77        400.14        73.09 o                         
   5   4  10         75.28        225.59        74.08 o                         
   6   4  10       1305.30       1229.50       106.21 o                         
   7   4  10         73.36         72.29       163.20 o                         
   8   4  10        416.04        311.58       109.94 o                         
   9   4  10          3.09         69.32       200.63 o                         
   1   5  10        645.54        564.64        67.95 o                         
   2   5  10      11860.42      11578.37       272.39 o                         
   3   5  10        652.88        665.26        76.08 o                         
   4   5  10       1230.40       1120.96       101.26 o                         
   5   5  10       1268.47       1192.27       101.25 o                         
   6   5  10       1734.96       1701.12       120.49 o                         
   7   5  10         94.31          0.00      2019.66 o                         
   8   5  10        209.11        213.52       121.22 o                         
   9   5  10          0.20          0.00      2023.16 o                         
   0   6  10      16449.86      16156.02       321.42 o                         
   1   6  10        876.13        734.68        77.07 o                         
   2   6  10      10897.97      11151.10       276.78 o                         
   3   6  10       2935.23       2969.43       168.35 o                         
   4   6  10         32.81         74.07       121.41 o                         
   5   6  10       1289.88       1406.06       144.65 o                         
   6   6  10       7492.02       7591.66       300.20 o                         
   7   6  10          4.83         45.16       199.84 o                         
   8   6  10       1681.90       1601.28       139.50 o                         
   9   6  10         19.65          0.00      2017.83 o                         
   1   7  10       1606.04       1681.84       134.77 o                         
   2   7  10      12187.41      11419.72       289.58 o                         
   3   7  10         28.36          0.00      2005.76 o                         
   4   7  10       9925.40       9998.34       298.35 o                         
   5   7  10        619.98        557.65        96.87 o                         
   6   7  10       1139.63       1210.18       111.55 o                         
   7   7  10        106.39        107.15       172.32 o                         
   8   7  10        927.57        868.51       137.09 o                         
   9   7  10        112.47          0.00      2013.52 o                         
   0   8  10      19824.01      20085.45       396.20 o                         
   1   8  10         48.97         76.06        78.43 o                         
   2   8  10       2157.17       2414.71       156.40 o                         
   3   8  10        369.02        312.38        80.42 o                         
   4   8  10       1206.45       1176.16       103.43 o                         
   5   8  10        174.36        180.44        90.91 o                         
   6   8  10       5018.20       5078.88       265.21 o                         
   7   8  10         49.90         55.85       243.02 o                         
   8   8  10       1600.72       1311.32       150.00 o                         
   1   9  10        909.48        946.83        87.17 o                         
   2   9  10        731.77        811.85        88.95 o                         
   3   9  10        136.14        178.85        83.19 o                         
   4   9  10       3568.84       3647.36       219.51 o                         
   5   9  10        653.00        416.40       108.56 o                         
   6   9  10         25.13          5.15       812.64 o                         
   7   9  10        319.11        370.40       116.47 o                         
   8   9  10        654.27        714.52       132.52 o                         
   0  10  10        858.95        780.78        97.67 o                         
   1  10  10        343.26        296.33        90.52 o                         
   2  10  10        431.59        509.88        83.99 o                         
   3  10  10          6.84         22.38       245.39 o                         
   4  10  10        229.23        107.55       103.59 o                         
   5  10  10         17.44        164.79       128.74 o                         
   6  10  10          1.51         22.78       269.16 o                         
   7  10  10         28.10        127.15       185.19 o                         
   1  11  10          2.31          0.00      1999.40 o                         
   2  11  10       1270.33       1312.67       112.34 o                         
   3  11  10          1.00        119.03       118.83 o                         
   4  11  10        731.80        794.19       109.35 o                         
   5  11  10          1.78          0.00      2000.98 o                         
   6  11  10        386.50        575.02       116.87 o                         
   7  11  10         18.24          0.00      2002.38 o                         
   0  12  10       3198.66       3355.27       210.35 o                         
   1  12  10        102.93         85.56       137.26 o                         
   2  12  10       1122.60       1164.98       115.71 o                         
   3  12  10         74.78        315.32        80.81 o                         
   4  12  10        276.37         75.27       225.80 o                         
   5  12  10        582.23        625.37       124.20 o                         
   6  12  10       1474.79       1399.64       154.55 o                         
   1  13  10        154.98        192.13       165.58 o                         
   2  13  10       1143.13       1152.88       124.62 o                         
   3  13  10          3.20        121.01       167.76 o                         
   4  13  10       2161.31       2310.15       224.53 o                         
   5  13  10         63.57        177.66       118.84 o                         
   0  14  10       3074.07       3098.14       238.27 o                         
   1  14  10          0.47          0.00      1998.41 o                         
   2  14  10        590.30        585.36       115.49 o                         
   3  14  10         40.45        224.40       113.29 o                         
   4  14  10        518.51        461.14       131.13 o                         
   1  15  10         20.09        153.10       164.59 o                         
   2  15  10        629.60        443.53       137.28 o                         
   3  15  10          1.91          0.00      1999.79 o                         
   1   1  11       9836.21      10287.80       239.89 o                         
   2   1  11         43.06         27.73       113.89 o                         
   3   1  11       1664.23       1474.88       120.11 o                         
   4   1  11       3104.79       2958.28       174.32 o                         
   5   1  11        804.72        732.45        72.51 o                         
   6   1  11          0.19         86.95       121.01 o                         
   7   1  11       3269.70       3687.36       228.01 o                         
   8   1  11         11.10          0.00      2032.68 o                         
   9   1  11          1.15          0.00      2031.88 o                         
  10   1  11        122.07          0.00      2031.15 o                         
   0   2  11       2698.05       2789.00       139.83 o                         
   1   2  11       4609.43       4880.72       165.17 o                         
   2   2  11        151.32        181.63        46.35 o                         
   3   2  11      28489.22      28056.66       411.80 o                         
   4   2  11        201.29        276.91        53.28 o                         
   5   2  11       1297.49       1194.28        98.48 o                         
   6   2  11        157.53        166.38        65.96 o                         
   7   2  11        291.35        273.74        76.26 o                         
   8   2  11         43.92          0.00      2032.89 o                         
   9   2  11       1892.93       2103.10       155.76 o                         
   1   3  11      13890.71      13556.08       274.79 o                         
   2   3  11       4286.81       4475.00       176.43 o                         
   3   3  11          1.33          0.00      2029.11 o                         
   4   3  11        258.90        377.14        58.04 o                         
   5   3  11       5272.17       5274.29       225.04 o                         
   6   3  11        387.98        351.60        76.26 o                         
   7   3  11      10729.17      10805.09       349.96 o                         
   8   3  11        512.69        562.37        84.19 o                         
   9   3  11        713.75        879.95       135.89 o                         
   0   4  11       2069.72       1901.06       131.24 o                         
   1   4  11       1416.12       1156.24       118.91 o                         
   2   4  11       9250.54       9494.65       247.21 o                         
   3   4  11      12193.82      12206.07       290.45 o                         
   4   4  11       1059.22        960.98        91.34 o                         
   5   4  11       5199.48       5182.24       229.39 o                         
   6   4  11       1502.25       1489.16       109.58 o                         
   7   4  11        340.38        449.84        96.27 o                         
   8   4  11          8.12        154.49       158.64 o                         
   9   4  11       1423.15       1428.75       150.19 o                         
   1   5  11      12146.40      11619.18       282.76 o                         
   2   5  11       4472.09       4664.29       191.89 o                         
   3   5  11        144.25         70.31       137.06 o                         
   4   5  11        127.23         58.83       143.60 o                         
   5   5  11       2277.10       2299.32       188.90 o                         
   6   5  11        323.46        378.73        98.25 o                         
   7   5  11       1366.43       1373.31       122.45 o                         
   8   5  11        194.44        236.49       101.81 o                         
   9   5  11        551.88        441.34       140.05 o                         
   0   6  11       3475.04       3658.20       175.54 o                         
   1   6  11        854.85       1015.61        81.43 o                         
   2   6  11          0.38          0.00      2009.30 o                         
   3   6  11         11.13          0.00      2010.30 o                         
   4   6  11        100.59        117.65       128.54 o                         
   5   6  11       1008.72       1105.54       103.62 o                         
   6   6  11        619.90        594.09        97.66 o                         
   7   6  11         32.23         58.82       186.57 o                         
   8   6  11        976.07        832.07       131.74 o                         
   9   6  11        144.28         29.51       373.95 o                         
   1   7  11         56.28        148.15        72.49 o                         
   2   7  11        591.08        574.30        79.84 o                         
   3   7  11         61.26         68.53       124.19 o                         
   4   7  11       4240.62       4447.25       223.94 o                         
   5   7  11        557.70        132.72       166.60 o                         
   6   7  11        167.12         28.32       263.23 o                         
   7   7  11         29.49          0.00      2012.09 o                         
   8   7  11         99.40         93.88       209.16 o                         
   0   8  11       8584.27       8651.62       268.64 o                         
   1   8  11        541.21        494.45        80.63 o                         
   2   8  11         63.66         84.97       121.21 o                         
   3   8  11       6216.16       6385.25       253.08 o                         
   4   8  11        344.06        448.65        87.35 o                         
   5   8  11       1812.68       1884.62       183.11 o                         
   6   8  11         60.69        159.44       100.42 o                         
   7   8  11        190.50         62.19       230.75 o                         
   8   8  11        482.10        488.48       123.80 o                         
   1   9  11       5087.39       4588.34       226.99 o                         
   2   9  11         14.43        144.78       114.48 o                         
   3   9  11        777.19        861.78        94.30 o                         
   4   9  11         14.47         58.43       150.33 o                         
   5   9  11       1135.45       1091.48       108.97 o                         
   6   9  11         90.60          0.00      2004.20 o                         
   7   9  11        729.89        663.03       125.20 o                         
   8   9  11         60.07         78.63       227.97 o                         
   0  10  11       1051.46       1364.51       107.58 o                         
   1  10  11       2808.60       2547.05       183.77 o                         
   2  10  11         16.05          0.00      2000.60 o                         
   3  10  11       6612.49       6665.43       280.65 o                         
   4  10  11          2.44          0.00      2001.97 o                         
   5  10  11       2117.71       2226.18       150.22 o                         
   6  10  11         31.33         87.34       183.60 o                         
   7  10  11        127.82        180.24       127.55 o                         
   1  11  11       1529.84       1898.32       163.08 o                         
   2  11  11          5.01         86.55       150.13 o                         
   3  11  11         33.71          0.00      2000.80 o                         
   4  11  11        870.35        874.65       117.48 o                         
   5  11  11       2581.48       2571.89       222.38 o                         
   6  11  11         19.06         40.21       294.51 o                         
   7  11  11       1006.48       1067.62       141.85 o                         
   0  12  11         81.60        192.12        85.96 o                         
   1  12  11        211.01        159.05       167.37 o                         
   2  12  11        153.32         22.78       338.50 o                         
   3  12  11       2000.74       2091.53       145.66 o                         
   4  12  11         72.58        188.56       111.11 o                         
   5  12  11        617.61        601.21       133.91 o                         
   6  12  11         45.08        131.12       218.46 o                         
   1  13  11        659.97        879.74       117.67 o                         
   2  13  11         25.37          0.00      2001.59 o                         
   3  13  11          1.12          0.00      2001.77 o                         
   4  13  11         16.80         91.50       239.85 o                         
   5  13  11         75.87         53.67       183.01 o                         
   0  14  11          0.09          0.00      1999.00 o                         
   1  14  11          1.64        169.34       158.64 o                         
   2  14  11         44.54        113.29       186.18 o                         
   3  14  11        233.70        135.28       238.08 o                         
   4  14  11         67.04         96.85       229.75 o                         
   1  15  11        188.67        141.42       217.87 o                         
   2  15  11        328.92        394.17       129.94 o                         
   0   0  12       8357.76       8541.56       227.12 o                         
   1   0  12       1460.39       1527.52       114.96 o                         
   2   0  12        167.63         87.94       101.22 o                         
   3   0  12      19633.84      20121.05       361.33 o                         
   4   0  12        698.09        717.37        66.57 o                         
   5   0  12       5333.93       5199.74       223.45 o                         
   6   0  12        206.24        241.65        70.32 o                         
   7   0  12          3.19          0.00      2030.69 o                         
   8   0  12       3135.96       3068.96       239.08 o                         
   9   0  12        565.15        552.87       127.37 o                         
   1   1  12      22118.60      21876.76       350.09 o                         
   2   1  12       1300.21       1257.83       111.18 o                         
   3   1  12          0.84         85.36        92.69 o                         
   4   1  12       9145.40       9011.36       276.50 o                         
   5   1  12       2489.17       2105.11       164.54 o                         
   6   1  12        326.05        284.24        74.08 o                         
   7   1  12       9003.32       9057.37       329.31 o                         
   8   1  12        337.98        353.17        85.97 o                         
   9   1  12        183.64          0.00      2030.99 o                         
   0   2  12        268.99        207.99        52.29 o                         
   1   2  12       2187.29       2209.25       133.23 o                         
   2   2  12       3890.26       4009.63       173.21 o                         
   3   2  12        403.04        451.25        59.23 o                         
   4   2  12          2.10         35.25       141.41 o                         
   5   2  12       1847.15       1659.46       153.99 o                         
   6   2  12        618.28        568.94        77.65 o                         
   7   2  12         39.31          0.00      2032.70 o                         
   8   2  12        289.30        185.20       192.13 o                         
   9   2  12        492.78        366.85       136.88 o                         
   1   3  12        268.08        129.74       105.97 o                         
   2   3  12       5052.93       4668.12       192.94 o                         
   3   3  12        113.58          0.00      2030.19 o                         
   4   3  12        709.91        743.52        67.75 o                         
   5   3  12        591.01        771.01        74.29 o                         
   6   3  12        318.48        368.63        74.28 o                         
   7   3  12         39.81        104.58       160.03 o                         
   8   3  12         11.76          0.00      2032.08 o                         
   9   3  12          3.84         55.26       146.17 o                         
   0   4  12        205.16         73.49       109.14 o                         
   1   4  12          1.04          0.00      2019.60 o                         
   2   4  12       1812.98       1911.55       140.14 o                         
   3   4  12       2863.35       2735.96       167.16 o                         
   4   4  12        250.03        300.28        77.65 o                         
   5   4  12        358.23        486.49        86.96 o                         
   6   4  12        471.01        506.91        99.64 o                         
   7   4  12          2.55          0.00      2028.31 o                         
   8   4  12         44.41          0.00      2028.93 o                         
   9   4  12          8.32          0.00      2029.51 o                         
   1   5  12       3646.79       3485.44       182.49 o                         
   2   5  12         21.78         38.82       133.89 o                         
   3   5  12        641.19        750.43        80.63 o                         
   4   5  12       1920.50       1735.61       156.77 o                         
   5   5  12        309.84        420.13        86.96 o                         
   6   5  12         66.91         76.06       148.15 o                         
   7   5  12        247.58        368.81        99.04 o                         
   8   5  12         85.33         17.43       515.16 o                         
   9   5  12        164.31        110.72       265.21 o                         
   0   6  12        629.70        639.10        76.87 o                         
   1   6  12       1028.78       1044.99        85.60 o                         
   2   6  12         13.21          0.00      2010.50 o                         
   3   6  12        925.17       1025.70        96.88 o                         
   4   6  12         54.62         29.91       153.50 o                         
   5   6  12       1463.86       1284.04       108.39 o                         
   6   6  12       1609.57       1708.12       128.41 o                         
   7   6  12        333.16        354.36       104.78 o                         
   8   6  12        289.42         45.36       333.36 o                         
   9   6  12        790.89        907.49       143.42 o                         
   1   7  12       1146.20       1129.03        95.11 o                         
   2   7  12       1149.72       1076.11        96.10 o                         
   3   7  12        461.94        342.50        87.95 o                         
   4   7  12        712.10        883.35        90.14 o                         
   5   7  12       2664.57       2717.50       199.81 o                         
   6   7  12         73.54         63.78       186.97 o                         
   7   7  12       1914.02       2031.81       194.60 o                         
   8   7  12        225.17        280.47       127.76 o                         
   0   8  12      14648.59      14413.97       357.61 o                         
   1   8  12        426.63        599.42        79.04 o                         
   2   8  12         59.66         11.49       325.22 o                         
   3   8  12       4718.99       4857.05       227.34 o                         
   4   8  12         81.08        106.95       140.03 o                         
   5   8  12        865.03        879.81       115.10 o                         
   6   8  12       1690.30       1790.55       143.07 o                         
   7   8  12        164.15        247.58       108.54 o                         
   8   8  12        395.88        422.11       134.50 o                         
   1   9  12       3386.55       3582.67       206.42 o                         
   2   9  12        331.76        115.28       141.23 o                         
   3   9  12        512.13        599.42        86.17 o                         
   4   9  12       1689.47       1729.96       128.81 o                         
   5   9  12        226.48        251.15       105.77 o                         
   6   9  12        416.14        306.43       119.44 o                         
   7   9  12        699.55        667.98       133.32 o                         
   0  10  12        439.91        394.39        91.71 o                         
   1  10  12        369.06        403.29        92.70 o                         
   2  10  12        313.57        257.90       106.96 o                         
   3  10  12        702.69        549.93       105.19 o                         
   4  10  12         41.19         99.43       111.90 o                         
   5  10  12        159.04         13.67       494.97 o                         
   6  10  12        139.10        284.82       110.12 o                         
   7  10  12         37.45        112.50       187.56 o                         
   1  11  12        569.26        605.17       100.63 o                         
   2  11  12        565.05        432.63       108.36 o                         
   3  11  12         59.50          0.00      2001.61 o                         
   4  11  12        637.63        583.98       120.24 o                         
   5  11  12         34.07         35.85       266.98 o                         
   6  11  12        760.94        838.75       140.06 o                         
   0  12  12       2483.02       2344.17       212.48 o                         
   1  12  12        262.32        373.37        99.04 o                         
   2  12  12         53.39        113.29       164.98 o                         
   3  12  12       1039.89       1058.34       131.95 o                         
   4  12  12         33.25          0.00      2002.39 o                         
   5  12  12        684.63        657.48       129.75 o                         
   6  12  12         43.05          0.00      2002.79 o                         
   1  13  12       1683.10       1572.15       137.72 o                         
   2  13  12         34.95        121.01       180.23 o                         
   3  13  12        164.82        258.08       117.26 o                         
   4  13  12        394.17        385.86       136.87 o                         
   5  13  12        341.00          0.00      2003.34 o                         
   0  14  12          9.70          0.00      2000.39 o                         
   1  14  12        961.60        514.49       144.82 o                         
   2  14  12        620.74        599.03       124.01 o                         
   3  14  12        746.06        603.60       141.44 o                         
   1  15  12        259.42        270.76       125.18 o                         
   1   1  13        733.10        708.49        71.32 o                         
   2   1  13       2628.20       2504.72       151.09 o                         
   3   1  13         58.75         65.76       134.48 o                         
   4   1  13       6507.41       6314.08       238.86 o                         
   5   1  13         16.69         79.62        81.80 o                         
   6   1  13          0.79          0.00      2032.27 o                         
   7   1  13       1030.69       1115.82       114.12 o                         
   8   1  13        122.27          0.00      2030.76 o                         
   9   1  13          0.26        130.92       211.92 o                         
   0   2  13      24118.39      23765.31       378.77 o                         
   1   2  13        386.39        439.57        56.46 o                         
   2   2  13       3298.62       3172.40       164.62 o                         
   3   2  13       5751.47       5350.65       213.41 o                         
   4   2  13        149.83        116.07       120.23 o                         
   5   2  13        211.71        244.82        69.13 o                         
   6   2  13       2421.11       2708.80       186.12 o                         
   7   2  13        332.49        175.50       157.67 o                         
   8   2  13       2910.10       2702.77       254.12 o                         
   9   2  13          8.87        143.59       171.52 o                         
   1   3  13        803.55        805.58        65.18 o                         
   2   3  13       8606.51       8503.87       251.44 o                         
   3   3  13       2497.22       2600.29       153.84 o                         
   4   3  13      17316.44      17217.99       381.71 o                         
   5   3  13          7.51         27.33       218.66 o                         
   6   3  13        218.98        264.82        73.29 o                         
   7   3  13          1.95         64.96       190.93 o                         
   8   3  13       1074.27       1313.33       126.99 o                         
   9   3  13        101.62          0.00      2030.74 o                         
   0   4  13       7759.65       7817.68       240.63 o                         
   1   4  13        416.26        373.80        70.92 o                         
   2   4  13       1920.27       1977.56       146.68 o                         
   3   4  13        397.68        343.88        75.47 o                         
   4   4  13       1691.04       1606.24       158.94 o                         
   5   4  13        553.88        631.33        93.70 o                         
   6   4  13       3130.44       3388.97       223.83 o                         
   7   4  13         21.34          0.00      2028.92 o                         
   8   4  13       2419.84       2154.55       166.09 o                         
   9   4  13        171.23        270.36       129.54 o                         
   1   5  13         31.12        124.78        99.82 o                         
   2   5  13       3926.92       3841.84       191.62 o                         
   3   5  13        205.41        217.09        83.59 o                         
   4   5  13       4843.14       4720.22       218.83 o                         
   5   5  13        459.12        501.56        92.51 o                         
   6   5  13         13.17        143.00       132.30 o                         
   7   5  13        198.95         84.18       236.30 o                         
   8   5  13       1271.21       1264.06       151.37 o                         
   9   5  13        383.94        566.90       133.50 o                         
   0   6  13        874.80        844.21        88.17 o                         
   1   6  13        254.61        140.04       116.07 o                         
   2   6  13        322.03        330.00        77.25 o                         
   3   6  13        178.61        143.40       132.11 o                         
   4   6  13         85.79          0.00      2015.89 o                         
   5   6  13          6.14         26.14       254.31 o                         
   6   6  13        420.60        389.23        97.66 o                         
   7   6  13          6.32          0.00      2020.79 o                         
   8   6  13          6.68          0.00      2021.58 o                         
   1   7  13        102.62        129.53       117.65 o                         
   2   7  13         43.95        131.51       110.12 o                         
   3   7  13         43.66        109.92       140.23 o                         
   4   7  13        207.62        298.10        87.75 o                         
   5   7  13          8.18          5.55       685.68 o                         
   6   7  13         50.54          2.38      1725.51 o                         
   7   7  13         76.92        131.12       160.03 o                         
   8   7  13          4.65          0.00      2018.41 o                         
   0   8  13      10696.42      10519.74       315.10 o                         
   1   8  13         35.26        122.20       124.58 o                         
   2   8  13        857.34       1063.29        98.46 o                         
   3   8  13         15.84         70.91       143.59 o                         
   4   8  13        210.99          0.00      2007.65 o                         
   5   8  13          3.35         73.88       179.04 o                         
   6   8  13       1398.59       1284.13       138.50 o                         
   7   8  13         74.94          0.00      2012.71 o                         
   8   8  13       1435.95       1194.74       160.09 o                         
   1   9  13       1167.81       1126.99       101.25 o                         
   2   9  13       3412.86       3764.12       211.56 o                         
   3   9  13         15.29         49.91       160.23 o                         
   4   9  13       7969.18       8702.84       329.18 o                         
   5   9  13          6.48          0.00      2005.54 o                         
   6   9  13        118.52        258.47       112.30 o                         
   7   9  13        232.40        192.92       147.76 o                         
   0  10  13      18022.14      17803.60       445.60 o                         
   1  10  13         76.52         28.72       209.35 o                         
   2  10  13       2840.00       2978.46       208.74 o                         
   3  10  13         50.72         60.61       166.77 o                         
   4  10  13        848.13        810.66       113.32 o                         
   5  10  13        232.37        289.38       112.70 o                         
   6  10  13       5864.72       5857.25       319.58 o                         
   7  10  13         23.84         39.22       343.63 o                         
   1  11  13          1.03          0.00      2001.38 o                         
   2  11  13       3831.16       3866.96       254.60 o                         
   3  11  13         73.71         76.06       167.76 o                         
   4  11  13       3376.35       3589.29       250.98 o                         
   5  11  13         36.21        193.70       115.47 o                         
   6  11  13        713.84        803.08       142.83 o                         
   0  12  13       1995.16       2006.71       146.85 o                         
   1  12  13         88.55         95.86       167.76 o                         
   2  12  13       2083.85       2371.58       222.95 o                         
   3  12  13         67.11          3.57       808.88 o                         
   4  12  13        386.31        262.45       135.88 o                         
   5  12  13          2.56          0.00      2002.96 o                         
   1  13  13         36.26         66.94       141.81 o                         
   2  13  13        288.12        169.55       234.12 o                         
   3  13  13        278.84        203.82       212.53 o                         
   4  13  13         51.71          0.00      2003.39 o                         
   0  14  13         35.58         69.92       264.81 o                         
   1  14  13         94.96          0.00      2002.42 o                         
   2  14  13          1.06          0.00      2003.16 o                         
   3  14  13         19.47        158.05       126.56 o                         
   0   0  14        779.05        693.83        65.58 o                         
   1   0  14        815.18        703.15        65.98 o                         
   2   0  14       1837.93       1847.29       146.08 o                         
   3   0  14       2757.36       2997.66       175.27 o                         
   4   0  14       2422.31       2655.94       179.40 o                         
   5   0  14        481.56        473.64        73.10 o                         
   6   0  14       1662.54       1551.22       122.86 o                         
   7   0  14        566.82        565.55        88.94 o                         
   8   0  14        535.36        675.28        91.71 o                         
   9   0  14       1151.78        647.25       144.63 o                         
   1   1  14       3568.24       3674.15       182.69 o                         
   2   1  14       3435.87       2961.75       174.34 o                         
   3   1  14         34.88        123.00       107.75 o                         
   4   1  14       8095.94       8073.04       269.96 o                         
   5   1  14        911.52       1113.04       101.44 o                         
   6   1  14          7.71         48.72       195.68 o                         
   7   1  14       2061.58       2097.34       202.74 o                         
   8   1  14        523.89        576.63        96.67 o                         
   9   1  14         24.38          0.00      2028.92 o                         
   0   2  14       5839.24       5967.25       218.00 o                         
   1   2  14       1834.18       1696.67       140.13 o                         
   2   2  14        178.73        176.88        58.04 o                         
   3   2  14         19.38          0.00      2033.28 o                         
   4   2  14         11.01        122.00        95.27 o                         
   5   2  14        118.32        167.37        74.47 o                         
   6   2  14          7.97          0.00      2031.69 o                         
   7   2  14         11.99         81.20       173.10 o                         
   8   2  14        487.66        425.88       102.21 o                         
   9   2  14        253.17          0.00      2030.03 o                         
   1   3  14         51.22         14.26       131.32 o                         
   2   3  14          3.25          0.00      2030.69 o                         
   3   3  14         13.76          0.00      2031.49 o                         
   4   3  14       3146.01       3550.00       201.65 o                         
   5   3  14        354.68        372.20        80.42 o                         
   6   3  14         19.61          0.00      2031.49 o                         
   7   3  14        144.44         90.32       202.82 o                         
   8   3  14          2.11         77.84       201.43 o                         
   9   3  14         24.53          0.00      2029.91 o                         
   0   4  14        772.72        638.93        77.07 o                         
   1   4  14          6.52          0.00      2024.56 o                         
   2   4  14        552.29        702.86        78.45 o                         
   3   4  14       3071.86       3298.21       194.12 o                         
   4   4  14         45.88          0.00      2027.36 o                         
   5   4  14         30.68          0.00      2028.14 o                         
   6   4  14         18.36          0.00      2028.72 o                         
   7   4  14         28.77          8.71       641.32 o                         
   8   4  14          2.22         49.32       281.64 o                         
   1   5  14         23.16          0.00      2017.64 o                         
   2   5  14       1388.45       1459.85       136.93 o                         
   3   5  14        372.29         47.94       210.96 o                         
   4   5  14       3355.93       3240.35       208.00 o                         
   5   5  14       2590.36       2563.02       190.10 o                         
   6   5  14        306.41        383.08       100.82 o                         
   7   5  14        590.64        504.14       117.27 o                         
   8   5  14          5.23          0.00      2025.54 o                         
   0   6  14      10847.23      10970.36       303.25 o                         
   1   6  14       2324.20       2083.56       162.74 o                         
   2   6  14        284.56        338.71        76.46 o                         
   3   6  14       4419.60       4187.77       229.90 o                         
   4   6  14         61.91         56.84       100.02 o                         
   5   6  14        584.76        779.11       103.41 o                         
   6   6  14         12.39          0.00      2020.99 o                         
   7   6  14          6.21        138.64       146.96 o                         
   8   6  14        577.52        607.34       130.34 o                         
   1   7  14       3969.01       3914.92       198.73 o                         
   2   7  14        645.80        728.62        94.89 o                         
   3   7  14       1289.33       1269.11       114.33 o                         
   4   7  14       2201.91       2591.63       195.42 o                         
   5   7  14       1264.27       1449.95       122.05 o                         
   6   7  14        100.46        106.56       147.36 o                         
   7   7  14        219.83        354.35       106.76 o                         
   8   7  14        163.83          0.00      2019.88 o                         
   0   8  14         33.19         37.04       159.24 o                         
   1   8  14         32.04         31.69       191.92 o                         
   2   8  14       2496.19       2787.19       187.52 o                         
   3   8  14       2913.76       2821.99       193.68 o                         
   4   8  14        556.70        522.77        98.45 o                         
   5   8  14       1074.44       1092.84       127.99 o                         
   6   8  14        951.17        931.12       130.16 o                         
   7   8  14        103.74        188.56       168.35 o                         
   1   9  14        589.46        723.64        89.14 o                         
   2   9  14       2295.59       2140.19       186.11 o                         
   3   9  14        370.33        424.29        93.10 o                         
   4   9  14        357.30        487.47       108.15 o                         
   5   9  14        671.92        729.99       115.49 o                         
   6   9  14        187.05         70.91       223.62 o                         
   7   9  14        318.74        290.38       234.72 o                         
   0  10  14         88.76          0.00      2002.42 o                         
   1  10  14        169.36        287.60        85.96 o                         
   2  10  14         97.89        253.72        86.16 o                         
   3  10  14        470.26        554.44       103.40 o                         
   4  10  14         47.40         76.85       200.24 o                         
   5  10  14         22.23          0.00      2004.76 o                         
   6  10  14        228.88        217.09       185.39 o                         
   1  11  14         14.29         40.21       206.18 o                         
   2  11  14        206.12         94.28       190.35 o                         
   3  11  14         85.10        286.20        94.48 o                         
   4  11  14        164.30        104.98       194.90 o                         
   5  11  14          4.06          0.00      2004.15 o                         
   6  11  14         51.97        210.34       199.05 o                         
   0  12  14         91.26        145.77       111.91 o                         
   1  12  14        112.43          0.00      2002.43 o                         
   2  12  14        777.06        950.89       119.46 o                         
   3  12  14         87.27          0.00      2003.01 o                         
   4  12  14         82.59        236.88       114.48 o                         
   5  12  14        369.20        386.05       130.93 o                         
   1  13  14       1310.62       1451.10       143.05 o                         
   2  13  14        125.74        162.61       185.59 o                         
   3  13  14          0.37        174.29       180.63 o                         
   4  13  14        152.96        145.97       202.23 o                         
   0  14  14        212.64        306.02       123.00 o                         
   1  14  14        537.68        469.27       147.77 o                         
   2  14  14         46.87          0.00      2003.78 o                         
   1   1  15       1335.36       1387.94       130.59 o                         
   2   1  15        879.31        796.86        70.14 o                         
   3   1  15          1.26          0.00      2032.28 o                         
   4   1  15       2977.38       3017.39       201.44 o                         
   5   1  15       4909.53       5451.64       249.16 o                         
   6   1  15         78.15        159.04        74.08 o                         
   7   1  15        626.49        631.92        96.27 o                         
   8   1  15         50.89         25.35       439.89 o                         
   0   2  15       6951.97       6622.62       237.13 o                         
   1   2  15       5955.02       5918.30       231.28 o                         
   2   2  15       1102.25       1212.03        92.73 o                         
   3   2  15       1896.17       1981.36       151.22 o                         
   4   2  15        113.61        143.60       138.84 o                         
   5   2  15       5149.67       5054.22       253.15 o                         
   6   2  15       1031.42       1029.83        94.50 o                         
   7   2  15          4.29         55.26       189.15 o                         
   8   2  15         26.78          0.00      2029.52 o                         
   1   3  15      21770.75      21603.70       414.20 o                         
   2   3  15       1981.87       1992.56       155.79 o                         
   3   3  15       1053.62       1104.20       101.05 o                         
   4   3  15         81.19         17.03       288.58 o                         
   5   3  15       4440.24       4570.99       240.79 o                         
   6   3  15        238.68          0.00      2030.84 o                         
   7   3  15       4771.76       5004.87       284.60 o                         
   8   3  15        230.12        151.13       246.99 o                         
   0   4  15       9547.75       9297.76       280.27 o                         
   1   4  15       1800.55       1895.51       151.81 o                         
   2   4  15       1092.81       1214.58        99.07 o                         
   3   4  15      10039.97      10144.93       311.25 o                         
   4   4  15         29.32        105.37       135.87 o                         
   5   4  15       3949.49       4055.57       238.76 o                         
   6   4  15        885.76        889.52       122.04 o                         
   7   4  15          8.89         69.32       209.74 o                         
   8   4  15        349.87        291.17       128.55 o                         
   1   5  15       8448.03       7823.83       272.97 o                         
   2   5  15        525.22        580.81        87.56 o                         
   3   5  15         10.19         26.14       188.55 o                         
   4   5  15       3886.24       4073.88       238.96 o                         
   5   5  15       1877.10       2207.46       189.85 o                         
   6   5  15        133.73        155.28       160.43 o                         
   7   5  15       5938.40       5510.44       318.61 o                         
   8   5  15        100.14        150.92       206.38 o                         
   0   6  15       3255.82       3049.64       191.35 o                         
   1   6  15        712.14        654.94        82.81 o                         
   2   6  15          2.27         56.25        91.70 o                         
   3   6  15       1726.59       1939.90       124.65 o                         
   4   6  15         56.85          0.00      2020.43 o                         
   5   6  15        513.44        467.69        97.86 o                         
   6   6  15        476.30        497.39       118.65 o                         
   7   6  15         32.66         85.76       182.02 o                         
   8   6  15        143.92        239.26       196.08 o                         
   1   7  15         35.50         68.73       119.43 o                         
   2   7  15          9.97         13.07       331.75 o                         
   3   7  15          0.03         52.09       195.88 o                         
   4   7  15         30.55         55.46       178.85 o                         
   5   7  15         60.33          0.00      2017.85 o                         
   6   7  15          0.41         82.39       171.91 o                         
   7   7  15         12.38          0.00      2019.80 o                         
   0   8  15        533.92        555.06        94.29 o                         
   1   8  15        361.14        390.22        95.48 o                         
   2   8  15        151.55         90.12       151.52 o                         
   3   8  15       1116.84       1119.02       113.72 o                         
   4   8  15          7.66          6.93       371.95 o                         
   5   8  15        477.34        538.20       113.70 o                         
   6   8  15        104.27        206.38       114.48 o                         
   7   8  15         16.46         11.49       724.10 o                         
   1   9  15       2232.04       2330.79       189.48 o                         
   2   9  15        435.22        207.79       171.54 o                         
   3   9  15        123.94        143.99       150.13 o                         
   4   9  15         77.31        137.65       108.14 o                         
   5   9  15       1430.09       1289.88       138.70 o                         
   6   9  15        206.18        143.40       146.97 o                         
   0  10  15         70.20          0.00      2003.00 o                         
   1  10  15       1725.52       1866.68       182.11 o                         
   2  10  15        155.18          5.15       813.07 o                         
   3  10  15       3060.82       2951.91       233.12 o                         
   4  10  15         12.01          0.00      2005.15 o                         
   5  10  15       1545.39       1436.73       153.16 o                         
   6  10  15        589.15        684.99       135.10 o                         
   1  11  15       1601.34       1940.28       189.63 o                         
   2  11  15        180.46        186.18       163.60 o                         
   3  11  15         23.14        130.13       160.43 o                         
   4  11  15         74.22         46.15       327.59 o                         
   5  11  15        349.61          8.12      1265.51 o                         
   0  12  15        417.93        545.71       111.72 o                         
   1  12  15         76.59          0.00      2002.81 o                         
   2  12  15          4.47          0.00      2003.16 o                         
   3  12  15       1866.01       1816.52       155.75 o                         
   4  12  15         49.54         80.02       147.36 o                         
   1  13  15        111.52        222.03       119.43 o                         
   2  13  15         36.15        102.20       236.09 o                         
   3  13  15         64.84        262.43       121.81 o                         
   0   0  16        584.26        623.82        69.34 o                         
   1   0  16        650.72        845.32        77.66 o                         
   2   0  16       8373.35       8702.80       279.92 o                         
   3   0  16       2109.15       2130.12       165.30 o                         
   4   0  16       1281.22       1391.76       106.01 o                         
   5   0  16         69.47         24.36       282.24 o                         
   6   0  16       1765.52       1687.56       131.98 o                         
   7   0  16        155.14        192.12       160.04 o                         
   8   0  16        322.39        371.19       123.20 o                         
   1   1  16        213.89        336.73        58.43 o                         
   2   1  16       4809.33       5101.24       221.42 o                         
   3   1  16         13.13          0.00      2031.49 o                         
   4   1  16       3515.89       3799.47       214.16 o                         
   5   1  16        192.66          0.00      2030.22 o                         
   6   1  16        438.56        481.34        82.20 o                         
   7   1  16         32.76        133.89       168.15 o                         
   8   1  16        492.68        492.83       145.20 o                         
   0   2  16        813.37        872.51        73.30 o                         
   1   2  16          1.80          0.00      2032.67 o                         
   2   2  16        951.31       1021.74       100.25 o                         
   3   2  16       1981.40       2119.30       169.26 o                         
   4   2  16        438.44        454.41        73.89 o                         
   5   2  16          3.72          0.00      2030.69 o                         
   6   2  16        895.49        972.33       100.84 o                         
   7   2  16         14.88          0.00      2029.31 o                         
   8   2  16        274.00        493.00       111.51 o                         
   1   3  16        121.69         61.40       155.68 o                         
   2   3  16         73.88        119.83       121.81 o                         
   3   3  16       1106.51       1065.17        96.09 o                         
   4   3  16       1478.79       1545.01       115.33 o                         
   5   3  16          0.20          0.00      2030.49 o                         
   6   3  16        301.10         97.26       200.25 o                         
   7   3  16         76.41          0.00      2029.54 o                         
   8   3  16          0.73          0.00      2028.91 o                         
   0   4  16        861.95        942.45        93.31 o                         
   1   4  16        230.48        166.78       131.92 o                         
   2   4  16        396.29        385.28        93.30 o                         
   3   4  16         87.59        135.87       118.05 o                         
   4   4  16         18.58        145.57       122.99 o                         
   5   4  16         48.63        108.14       175.48 o                         
   6   4  16        437.16        191.15       192.54 o                         
   7   4  16         79.54        131.71       130.92 o                         
   8   4  16          1.45        231.53       122.60 o                         
   1   5  16        220.64         35.06       191.54 o                         
   2   5  16       2251.00       2253.05       178.39 o                         
   3   5  16         87.06          0.00      2023.42 o                         
   4   5  16       1083.54        947.24       110.95 o                         
   5   5  16        625.42        434.03       109.15 o                         
   6   5  16        436.87        219.28       194.52 o                         
   7   5  16        134.37         66.95       266.79 o                         
   8   5  16        341.10        406.45       130.53 o                         
   0   6  16       6399.15       6458.78       269.94 o                         
   1   6  16          1.11        138.44        70.51 o                         
   2   6  16       1047.03        958.93       111.55 o                         
   3   6  16        163.63         26.54       257.29 o                         
   4   6  16        648.22        536.05       111.33 o                         
   5   6  16        113.45          2.38      1735.05 o                         
   6   6  16       3919.51       4310.17       269.86 o                         
   7   6  16        113.16         48.53       296.30 o                         
   1   7  16        814.86        627.02       102.62 o                         
   2   7  16       4144.25       3898.79       227.47 o                         
   3   7  16          1.77          0.00      2016.83 o                         
   4   7  16       2270.68       2497.44       192.05 o                         
   5   7  16         17.62          0.00      2019.41 o                         
   6   7  16        587.78        455.81       130.94 o                         
   7   7  16        175.74        158.26       141.02 o                         
   0   8  16       3993.19       3844.20       213.97 o                         
   1   8  16         69.92        125.57        99.82 o                         
   2   8  16       2154.55       2097.65       193.24 o                         
   3   8  16       2151.39       2220.29       185.50 o                         
   4   8  16        236.68        226.00       104.19 o                         
   5   8  16         15.96        134.09       101.60 o                         
   6   8  16       1405.64       1227.84       142.26 o                         
   1   9  16         41.19        148.35        91.70 o                         
   2   9  16       1055.98       1000.51       122.44 o                         
   3   9  16         52.46         52.68       217.67 o                         
   4   9  16        683.51        718.89       130.35 o                         
   5   9  16         25.96         12.87       699.35 o                         
   6   9  16         97.62          0.00      2013.71 o                         
   0  10  16       1230.11       1176.10       132.35 o                         
   1  10  16         37.23        134.28       145.77 o                         
   2  10  16         54.47        166.17       135.47 o                         
   3  10  16        379.63        473.81       111.12 o                         
   4  10  16          0.37          0.00      2007.32 o                         
   5  10  16         43.08         36.05       347.40 o                         
   1  11  16         13.71         76.05       190.73 o                         
   2  11  16         29.16          0.00      2003.97 o                         
   3  11  16         78.15         87.54       247.58 o                         
   4  11  16         62.25         61.99       271.74 o                         
   0  12  16         41.15          0.00      2003.18 o                         
   1  12  16        218.99          0.00      2003.48 o                         
   2  12  16        438.09        215.51       139.45 o                         
   3  12  16        247.09        245.41       204.61 o                         
   1  13  16        348.61        150.34       246.21 o                         
   2  13  16        657.25        409.46       145.00 o                         
   1   1  17       1093.17        978.99        98.28 o                         
   2   1  17        200.92         78.83       143.60 o                         
   3   1  17        707.62        643.64        70.33 o                         
   4   1  17       3927.47       4029.05       237.97 o                         
   5   1  17         58.52        141.42       145.38 o                         
   6   1  17          5.13          0.00      2028.12 o                         
   7   1  17         44.67        105.37       118.04 o                         
   8   1  17        131.92          0.00      2026.60 o                         
   0   2  17       9096.67       8991.71       284.74 o                         
   1   2  17        634.51        592.52        72.31 o                         
   2   2  17        518.32        516.03        71.91 o                         
   3   2  17       1599.93       1580.76       157.74 o                         
   4   2  17        726.59        898.01        82.81 o                         
   5   2  17        732.97        709.01        86.37 o                         
   6   2  17       1677.60       1763.18       130.98 o                         
   7   2  17          4.12          0.00      2028.12 o                         
   8   2  17        437.79        256.91       204.22 o                         
   1   3  17       1904.71       2198.91       172.23 o                         
   2   3  17       7170.19       7459.61       275.18 o                         
   3   3  17        225.02        268.98        77.25 o                         
   4   3  17       5704.59       5843.55       271.83 o                         
   5   3  17        800.08        697.14        95.88 o                         
   6   3  17        773.78        802.91       102.62 o                         
   7   3  17       1205.55        867.78       140.47 o                         
   8   3  17        740.00        926.70       136.29 o                         
   0   4  17        323.68        352.38        82.01 o                         
   1   4  17          4.87         16.04       258.47 o                         
   2   4  17       7793.02       8157.41       304.02 o                         
   3   4  17       2848.54       2592.60       205.77 o                         
   4   4  17        786.73        859.78       105.99 o                         
   5   4  17        669.31        574.09       115.29 o                         
   6   4  17       2130.62       2275.09       228.90 o                         
   7   4  17        486.08        461.14       129.75 o                         
   1   5  17       1072.95        949.43       105.21 o                         
   2   5  17       4571.28       4614.50       235.25 o                         
   3   5  17         76.77         10.10       473.77 o                         
   4   5  17        529.32        384.89       107.17 o                         
   5   5  17        227.21          0.00      2025.68 o                         
   6   5  17        135.70        372.76        99.63 o                         
   7   5  17        379.67        377.93       138.46 o                         
   0   6  17         12.97         17.83       154.09 o                         
   1   6  17        265.53        133.30       143.01 o                         
   2   6  17          1.73          0.00      2020.59 o                         
   3   6  17         88.79         86.55       179.64 o                         
   4   6  17         40.22          0.00      2022.00 o                         
   5   6  17         47.22         95.07       178.65 o                         
   6   6  17          5.80        134.48       210.34 o                         
   7   6  17          0.97          0.00      2023.76 o                         
   1   7  17        184.81        306.61        81.80 o                         
   2   7  17        716.42        818.76       103.21 o                         
   3   7  17        498.53        465.11        99.64 o                         
   4   7  17        177.74         91.51       198.46 o                         
   5   7  17         38.66         76.65       123.59 o                         
   6   7  17        770.95        734.95       137.48 o                         
   0   8  17         55.03        158.65        98.83 o                         
   1   8  17         60.32         24.76       264.02 o                         
   2   8  17       2266.52       2310.73       216.23 o                         
   3   8  17        152.61        131.91       171.13 o                         
   4   8  17        247.04        309.78       105.77 o                         
   5   8  17        120.20        264.22       115.47 o                         
   6   8  17        876.04       1049.36       141.25 o                         
   1   9  17        647.84        729.98       115.49 o                         
   2   9  17       1141.59       1024.70       121.05 o                         
   3   9  17          0.32          5.15       900.17 o                         
   4   9  17        916.46        961.22       126.20 o                         
   5   9  17        312.70        176.48       145.78 o                         
   0  10  17       2193.97       1993.72       146.46 o                         
   1  10  17        688.32        847.26       124.01 o                         
   2  10  17        389.06        432.01       110.53 o                         
   3  10  17        693.77        492.07       122.03 o                         
   4  10  17        291.21        228.18       198.67 o                         
   5  10  17        476.26        446.08       142.42 o                         
   1  11  17       1696.11       1364.67       149.41 o                         
   2  11  17        303.03        317.51       130.93 o                         
   3  11  17        142.17          0.00      2006.41 o                         
   4  11  17        961.17       1120.50       142.24 o                         
   0  12  17       1405.39       1276.37       151.37 o                         
   1  12  17        490.99        281.68       136.68 o                         
   2  12  17        503.52        331.99       139.45 o                         
   0   0  18       7718.84       8256.65       289.33 o                         
   1   0  18        303.37        170.55       139.45 o                         
   2   0  18         74.07        157.86       130.33 o                         
   3   0  18       1379.63       1407.83       117.10 o                         
   4   0  18         40.60         28.12       261.44 o                         
   5   0  18       1558.12       1613.34       140.29 o                         
   6   0  18         32.19          0.00      2025.96 o                         
   7   0  18        180.09        125.38       195.10 o                         
   1   1  18       5849.72       5798.36       256.80 o                         
   2   1  18        108.67         16.04       326.81 o                         
   3   1  18        218.35        238.68        76.26 o                         
   4   1  18        349.22        273.15        84.58 o                         
   5   1  18       1077.87       1311.17       126.80 o                         
   6   1  18         21.38          0.00      2026.94 o                         
   7   1  18       3355.50       2780.90       252.36 o                         
   0   2  18       1192.39       1186.25       107.79 o                         
   1   2  18       1956.00       1967.82       175.60 o                         
   2   2  18         22.14         53.87       157.85 o                         
   3   2  18        915.12        773.05        84.79 o                         
   4   2  18         17.30         91.90       149.34 o                         
   5   2  18       1937.88       1835.87       149.62 o                         
   6   2  18        512.71        638.24       101.42 o                         
   7   2  18         33.92          0.00      2026.95 o                         
   1   3  18       2132.18       1999.82       176.99 o                         
   2   3  18        258.16        200.06        77.65 o                         
   3   3  18        227.49        384.06        67.94 o                         
   4   3  18        552.88        694.51        85.58 o                         
   5   3  18        327.51        203.82       172.92 o                         
   6   3  18         11.85         57.24       205.59 o                         
   7   3  18        379.77        294.15       138.26 o                         
   0   4  18        158.40        155.48        92.70 o                         
   1   4  18        169.15         13.27       340.88 o                         
   2   4  18         27.86         61.40       143.59 o                         
   3   4  18          2.79         93.68        97.25 o                         
   4   4  18          1.13        104.38       152.31 o                         
   5   4  18         39.44          0.00      2026.95 o                         
   6   4  18        172.20        111.91       208.96 o                         
   7   4  18          5.82          0.00      2025.74 o                         
   1   5  18       2919.38       2791.46       203.20 o                         
   2   5  18         14.85          0.00      2024.16 o                         
   3   5  18         89.38          0.00      2024.80 o                         
   4   5  18        335.75        360.70       105.97 o                         
   5   5  18        915.71        975.69       127.58 o                         
   6   5  18         20.20        208.56       116.85 o                         
   7   5  18        123.70        123.39       147.56 o                         
   0   6  18         98.99         54.86       175.68 o                         
   1   6  18        715.42        693.95       107.97 o                         
   2   6  18         49.03          6.73       595.77 o                         
   3   6  18       2547.88       2395.56       156.59 o                         
   4   6  18          9.08          0.00      2022.77 o                         
   5   6  18       2455.40       2449.89       241.60 o                         
   6   6  18         33.90          0.00      2023.78 o                         
   1   7  18       3528.62       4130.76       240.11 o                         
   2   7  18          8.53         93.29       158.25 o                         
   3   7  18          3.40        219.84        95.07 o                         
   4   7  18         74.88         36.64       253.32 o                         
   5   7  18       1166.83       1042.12       137.69 o                         
   6   7  18         59.79          7.13      1099.64 o                         
   0   8  18          0.71         62.19       178.45 o                         
   1   8  18        109.00        177.47       106.95 o                         
   2   8  18         67.65        119.83       138.25 o                         
   3   8  18       3910.34       3974.71       276.60 o                         
   4   8  18        155.95         57.44       235.11 o                         
   5   8  18        215.68        229.17       130.13 o                         
   1   9  18        208.63        279.48       107.55 o                         
   2   9  18          2.76        135.87       143.79 o                         
   3   9  18         93.42          0.00      2013.11 o                         
   4   9  18        125.41          0.00      2014.72 o                         
   5   9  18        175.89        138.25       234.31 o                         
   0  10  18        106.97        124.19       175.88 o                         
   1  10  18        219.27        138.85       191.93 o                         
   2  10  18        215.98        243.23       194.70 o                         
   3  10  18        172.12         48.13       294.53 o                         
   4  10  18         13.20          6.93      1001.19 o                         
   1  11  18        771.34        786.06       135.90 o                         
   2  11  18          6.94        105.17       203.01 o                         
   3  11  18         33.79          0.00      2008.53 o                         
   0  12  18       1768.84       1689.43       165.65 o                         
   1  12  18        153.53        206.38       202.82 o                         
   1   1  19        654.78        666.61        88.75 o                         
   2   1  19          8.15          4.75       755.00 o                         
   3   1  19         85.41         85.96        78.63 o                         
   4   1  19       1918.99       1988.26       138.92 o                         
   5   1  19         15.82         26.74       286.20 o                         
   6   1  19         95.82          0.00      2025.99 o                         
   7   1  19         18.85          0.00      2025.15 o                         
   0   2  19       7765.84       8086.63       311.14 o                         
   1   2  19          3.29        134.09       128.94 o                         
   2   2  19         17.84         53.08       178.45 o                         
   3   2  19         37.88         97.25        97.64 o                         
   4   2  19        261.44        110.92       200.45 o                         
   5   2  19        769.61        940.39        96.08 o                         
   6   2  19        818.71        848.48       138.87 o                         
   7   2  19        118.72         43.18       310.76 o                         
   1   3  19       2392.44       2598.33       186.91 o                         
   2   3  19       1144.91       1178.67       113.92 o                         
   3   3  19         58.07          0.00      2028.75 o                         
   4   3  19       4607.06       4717.24       276.27 o                         
   5   3  19        484.48        513.04        98.05 o                         
   6   3  19          5.04         74.67       243.02 o                         
   7   3  19       1388.31       1551.56       159.89 o                         
   0   4  19       3896.08       3956.51       235.78 o                         
   1   4  19        511.17        401.53        99.24 o                         
   2   4  19       2185.96       1944.66       191.06 o                         
   3   4  19       1504.63       1524.35       136.52 o                         
   4   4  19       1089.92       1440.54       122.04 o                         
   5   4  19        276.84        201.04       173.51 o                         
   6   4  19       1566.52       1306.55       153.96 o                         
   1   5  19       1748.82       1774.37       174.58 o                         
   2   5  19       2399.87       2191.52       202.56 o                         
   3   5  19        149.67        227.18        98.24 o                         
   4   5  19       1554.37       1736.96       129.79 o                         
   5   5  19        482.62        447.08       112.91 o                         
   6   5  19        527.16        505.91       128.56 o                         
   0   6  19        432.90        422.12       103.40 o                         
   1   6  19        215.43        120.23       159.25 o                         
   2   6  19        829.24        985.38       107.18 o                         
   3   6  19        240.95        262.05       111.71 o                         
   4   6  19          2.34         67.74       138.05 o                         
   5   6  19        127.18          0.00      2023.83 o                         
   6   6  19        281.01        262.05       142.02 o                         
   1   7  19          1.90        132.30       149.93 o                         
   2   7  19          3.54         84.77       107.94 o                         
   3   7  19          6.35         40.01       234.90 o                         
   4   7  19        257.44        184.21       177.27 o                         
   5   7  19          0.88         17.83       481.48 o                         
   0   8  19        947.24        835.64       120.85 o                         
   1   8  19         93.27          1.98      3082.86 o                         
   2   8  19        281.03         79.82       229.96 o                         
   3   8  19        825.11       1069.56       123.81 o                         
   4   8  19        125.75         46.55       307.59 o                         
   5   8  19         51.76          0.00      2019.23 o                         
   1   9  19        783.08        761.11       128.77 o                         
   2   9  19        647.42        582.79       125.20 o                         
   3   9  19          5.09         61.60       236.88 o                         
   4   9  19       2137.16       2244.88       164.48 o                         
   0  10  19       1458.38       1330.89       154.55 o                         
   1  10  19        269.81        304.04       117.26 o                         
   2  10  19        626.41        366.47       133.91 o                         
   3  10  19       1068.69       1147.08       144.03 o                         
   1  11  19        325.04          3.37      2546.85 o                         
   2  11  19       1320.62       1381.14       150.38 o                         
   0   0  20       2673.08       2689.31       209.52 o                         
   1   0  20         91.06         28.13       261.44 o                         
   2   0  20       3668.42       3937.48       229.21 o                         
   3   0  20       1606.82       1848.77       186.46 o                         
   4   0  20        429.81        408.25        87.95 o                         
   5   0  20        869.50        685.85       110.15 o                         
   6   0  20       1561.19       1282.77       149.00 o                         
   1   1  20        501.79        513.25        82.60 o                         
   2   1  20       3058.43       3520.82       227.98 o                         
   3   1  20         18.00          0.00      2027.14 o                         
   4   1  20       6074.28       6381.40       298.41 o                         
   5   1  20        469.58        367.64        99.04 o                         
   6   1  20         59.68          0.00      2024.78 o                         
   0   2  20       2641.78       2824.06       204.76 o                         
   1   2  20        431.15        450.25        77.65 o                         
   2   2  20        427.16        423.70        85.37 o                         
   3   2  20        466.18        509.08        86.56 o                         
   4   2  20        320.25        164.60       196.29 o                         
   5   2  20        168.25          0.00      2026.43 o                         
   6   2  20        305.48        131.72       213.72 o                         
   1   3  20         26.61         73.88       153.50 o                         
   2   3  20          3.30          0.00      2028.32 o                         
   3   3  20        286.31        406.85        81.80 o                         
   4   3  20        698.27        682.05        94.69 o                         
   5   3  20         25.35         89.32        95.27 o                         
   6   3  20        188.48        178.66       150.14 o                         
   0   4  20       1330.60       1177.73       126.81 o                         
   1   4  20         63.57        125.57       126.76 o                         
   2   4  20         11.48         88.33       174.09 o                         
   3   4  20        312.56        284.83       110.72 o                         
   4   4  20          9.15         22.18       352.15 o                         
   5   4  20         26.84          6.73       946.13 o                         
   6   4  20        159.46        142.01       225.20 o                         
   1   5  20        363.74        322.28       105.97 o                         
   2   5  20        276.94        278.69       107.95 o                         
   3   5  20         72.61          0.00      2024.39 o                         
   4   5  20       3476.13       3413.29       268.04 o                         
   5   5  20        849.07        721.30       144.22 o                         
   6   5  20          5.81         98.63       236.28 o                         
   0   6  20       5625.80       6011.83       282.30 o                         
   1   6  20       1145.06       1186.96       130.37 o                         
   2   6  20         31.23         28.12       230.94 o                         
   3   6  20         39.37        100.61       180.83 o                         
   4   6  20        109.67        374.14       109.53 o                         
   5   6  20        386.66        190.55       215.31 o                         
   1   7  20       1665.35       1721.74       140.69 o                         
   2   7  20        590.28        469.48       132.92 o                         
   3   7  20         29.65          0.00      2021.20 o                         
   4   7  20        914.90        625.03       139.67 o                         
   5   7  20        339.14        295.13       142.02 o                         
   0   8  20         30.74          8.71       712.22 o                         
   1   8  20         55.28        132.11       163.60 o                         
   2   8  20        400.84        122.02       250.97 o                         
   3   8  20       1400.06       1225.46       145.63 o                         
   4   8  20        268.47        319.89       135.68 o                         
   1   9  20        717.54        809.82       129.95 o                         
   2   9  20        972.72        923.79       144.42 o                         
   3   9  20         55.94         55.46       243.22 o                         
   0  10  20        504.09        594.85       123.80 o                         
   1  10  20         56.44        249.16       108.93 o                         
   2  10  20        213.73          0.00      2012.58 o                         
   1   1  21       1163.71       1211.94       125.22 o                         
   2   1  21         37.49          0.00      2026.75 o                         
   3   1  21        327.40        524.90        81.21 o                         
   4   1  21        135.46          0.00      2025.42 o                         
   5   1  21        649.47        141.04       243.65 o                         
   6   1  21         27.82        170.13       181.62 o                         
   0   2  21         35.95          0.00      2029.13 o                         
   1   2  21       1989.77       1945.29       141.50 o                         
   2   2  21         87.09        104.38       189.74 o                         
   3   2  21        282.99         64.77       241.65 o                         
   4   2  21          3.95          0.00      2025.94 o                         
   5   2  21       1871.43       1258.11       157.93 o                         
   6   2  21        108.97        197.07       141.42 o                         
   1   3  21       3194.43       3541.85       223.22 o                         
   2   3  21         71.67          0.00      2027.37 o                         
   3   3  21         55.70          0.00      2026.76 o                         
   4   3  21        258.45        189.56       200.65 o                         
   5   3  21       1788.99       1870.97       158.92 o                         
   0   4  21          2.41          0.00      2026.53 o                         
   1   4  21        650.90        761.48       107.76 o                         
   2   4  21          1.45          0.00      2025.54 o                         
   3   4  21       2935.41       3552.94       234.50 o                         
   4   4  21          0.06        164.39       103.78 o                         
   5   4  21        592.19        585.75       116.28 o                         
   1   5  21       1212.87       1142.20       134.53 o                         
   2   5  21        239.00        120.43       123.20 o                         
   3   5  21          4.94         31.49       266.78 o                         
   4   5  21        122.28          0.00      2023.23 o                         
   5   5  21        379.81        183.22       217.29 o                         
   0   6  21          3.09         63.97       199.44 o                         
   1   6  21        191.38         56.25       202.82 o                         
   2   6  21         20.30        266.59        93.68 o                         
   3   6  21       1118.53        994.36       149.98 o                         
   4   6  21         17.66        136.66       225.19 o                         
   1   7  21          6.46          0.00      2020.79 o                         
   2   7  21        166.33        149.54       124.19 o                         
   3   7  21          2.98        117.25       196.28 o                         
   4   7  21         46.41        156.27       203.80 o                         
   0   8  21        386.99        285.23       137.86 o                         
   1   8  21         79.82         75.07       223.81 o                         
   2   8  21         85.08        153.70       214.30 o                         
   3   8  21         14.91          0.00      2019.41 o                         
   1   9  21       1265.74       1267.80       144.43 o                         
   2   9  21         36.65         14.06       351.56 o                         
   0   0  22       2065.69       1822.04       144.87 o                         
   1   0  22       1299.72       1290.24       102.04 o                         
   2   0  22       2169.03       2220.82       221.57 o                         
   3   0  22        134.16          0.00      2024.03 o                         
   4   0  22        621.03        542.77       132.92 o                         
   5   0  22         46.37        137.65       188.95 o                         
   1   1  22        404.16        161.04       201.45 o                         
   2   1  22       1094.17       1133.64        99.06 o                         
   3   1  22         50.60         76.06       196.48 o                         
   4   1  22        347.52        200.85       196.29 o                         
   5   1  22        367.78        204.61       232.74 o                         
   0   2  22        583.22        651.92        87.75 o                         
   1   2  22        252.40        222.04        84.58 o                         
   2   2  22          2.87         82.59       125.97 o                         
   3   2  22         79.28         29.51       329.38 o                         
   4   2  22        118.92        134.68       198.86 o                         
   5   2  22        221.40        295.32       142.21 o                         
   1   3  22        574.49        584.37        94.89 o                         
   2   3  22        272.08        289.39        92.10 o                         
   3   3  22         35.14        176.08        86.16 o                         
   4   3  22        119.42         27.53       427.03 o                         
   5   3  22         24.17         20.60       453.36 o                         
   0   4  22        103.28         70.71       178.65 o                         
   1   4  22         60.33          0.00      2025.18 o                         
   2   4  22        350.20        171.34       190.75 o                         
   3   4  22         40.82          0.00      2024.18 o                         
   4   4  22         82.55          0.00      2023.60 o                         
   1   5  22        713.32        643.82       129.16 o                         
   2   5  22        636.81        694.91       131.34 o                         
   3   5  22        153.02        307.60       116.46 o                         
   4   5  22       1397.96       1357.00       149.59 o                         
   0   6  22        379.66         84.18       260.87 o                         
   1   6  22        282.11         96.07       232.34 o                         
   2   6  22        382.92        135.68       201.05 o                         
   3   6  22       1215.65        870.55       149.19 o                         
   4   6  22        323.27        199.26       272.35 o                         
   1   7  22       1224.54       1143.37       147.40 o                         
   2   7  22       1457.59       1246.47       156.92 o                         
   3   7  22         74.25        189.15       212.72 o                         
   0   8  22        200.77        470.81       106.76 o                         
   1   8  22        165.89          0.00      2018.90 o                         
   2   8  22       1699.73       1442.51       168.42 o                         
   1   1  23        110.73        126.56       128.54 o                         
   2   1  23        339.16        363.87       124.00 o                         
   3   1  23         18.27        104.18       135.08 o                         
   4   1  23       1104.28       1049.03       153.74 o                         
   0   2  23       2246.58       2580.54       233.66 o                         
   1   2  23         44.70          0.00      2025.96 o                         
   2   2  23        665.25        758.70       115.49 o                         
   3   2  23        265.34        224.42       134.29 o                         
   4   2  23        316.88        231.15       198.87 o                         
   1   3  23         42.04          0.00      2025.37 o                         
   2   3  23       3677.94       3666.38       254.96 o                         
   3   3  23         41.07          0.00      2023.78 o                         
   4   3  23       2553.12       2663.10       251.70 o                         
   0   4  23       1392.75       1398.63       144.84 o                         
   1   4  23        279.12        377.73       104.19 o                         
   2   4  23       3632.38       2902.23       288.06 o                         
   3   4  23         55.83          8.12       705.49 o                         
   1   5  23         26.30          0.00      2022.98 o                         
   2   5  23       1870.69       1682.95       162.29 o                         
   3   5  23         35.36          0.00      2021.99 o                         
   0   6  23       1264.45       1049.07       147.60 o                         
   1   6  23        171.24        169.94       214.31 o                         
   2   6  23         96.07          0.00      2022.03 o                         
   1   7  23         93.05        190.54       131.32 o                         
   0   0  24        318.11         77.65       287.80 o                         
   1   0  24        367.12        479.74       112.31 o                         
   2   0  24        548.64        348.24       145.20 o                         
   3   0  24       4064.49       3666.25       282.93 o                         
   1   1  24       2510.28       2455.42       237.24 o                         
   2   1  24        171.10          0.00      2023.45 o                         
   3   1  24         19.24          0.00      2022.58 o                         
   0   2  24        447.70        376.16       140.24 o                         
   1   2  24        459.63        453.02       122.22 o                         
   2   2  24         26.16         88.33       222.42 o                         
   3   2  24       1618.88       1482.90       156.33 o                         
   1   3  24         41.62         53.08       280.45 o                         
   2   3  24        276.36         93.49       307.01 o                         
   3   3  24         44.55        206.97       187.96 o                         
   0   4  24         46.28          0.00      2023.58 o                         
   1   4  24          1.98        118.44       224.80 o                         
   2   4  24        112.58          0.00      2022.43 o                         
   1   5  24        479.92        212.15       197.09 o                         
   1   1  25        481.49        379.33       132.52 o                         
   0   2  25       1251.65       1377.95       150.77 o                         
   1   2  25         38.34          0.00      2023.18 o                         
                                                                                
