# Supplementary material for: Crystal structures of the solid solutions Na3Zn0.912Cd0.088B5O10 and Na3Zn0.845Mg0.155B5O10
Source: Acta Crystallogr E Crystallogr Commun. 2017 Oct 24;73(Pt 11):1774–8. doi: 10.1107/S2056989017015249 (PMC5683511; doi:10.1107/S2056989017015249)
Supplement: Supplementary file 3 [file e-73-01774-IIsup3.hkl]

data_II                                                                         
_shelx_title ' Na3Zn0.845Mg0.155B5O10 in Pbca'                                  
_shelx_refln_list_code          4                                               
_shelx_F_calc_maximum      337.07                                               
_exptl_crystal_F_000      1321.68                                               
_reflns_d_resolution_high  0.7113                                               
                                                                                
loop_                                                                           
 _space_group_symop_operation_xyz                                               
 'x, y, z'                                                                      
 '-x+1/2, -y, z+1/2'                                                            
 '-x, y+1/2, -z+1/2'                                                            
 'x+1/2, -y+1/2, -z'                                                            
 '-x, -y, -z'                                                                   
 'x-1/2, y, -z-1/2'                                                             
 'x, -y-1/2, z-1/2'                                                             
 '-x-1/2, y-1/2, z'                                                             
                                                                                
_cell_length_a     7.8931                                                       
_cell_length_b    12.2555                                                       
_cell_length_c    18.0874                                                       
_cell_angle_alpha  90.000                                                       
_cell_angle_beta   90.000                                                       
_cell_angle_gamma  90.000                                                       
                                                                                
_shelx_F_squared_multiplier     1.000                                           
                                                                                
loop_                                                                           
 _refln_index_h                                                                 
 _refln_index_k                                                                 
 _refln_index_l                                                                 
 _refln_F_squared_calc                                                          
 _refln_F_squared_meas                                                          
 _refln_F_squared_sigma                                                         
 _refln_observed_status                                                         
   2   0   0      25587.62      21588.38       265.21 o                         
   4   0   0        704.75        762.21        64.43 o                         
   6   0   0      34681.62      34532.98       595.35 o                         
   8   0   0      21574.83      22503.41       592.74 o                         
  10   0   0        517.86        601.87       126.25 o                         
   2   1   0      19687.95      19111.57       247.11 o                         
   4   1   0      90461.67      96736.16       787.32 o                         
   6   1   0       3083.61       2916.70       206.17 o                         
   8   1   0       3131.22       2572.38       241.24 o                         
  10   1   0       3443.80       3470.78       329.64 o                         
   0   2   0      44260.65      46864.46       297.84 o                         
   2   2   0       2128.99       1754.88        92.48 o                         
   4   2   0       5902.72       6177.08       212.04 o                         
   6   2   0      25639.62      26614.72       533.04 o                         
   8   2   0       3910.93       4132.19       292.78 o                         
  10   2   0          1.43          0.00      1659.14 o                         
   2   3   0      10113.09       9794.33       208.94 o                         
   4   3   0      30830.11      32928.32       486.39 o                         
   6   3   0       2911.55       3019.79       190.02 o                         
   8   3   0        874.88        694.19       113.36 o                         
  10   3   0        132.35        143.54       277.28 o                         
   0   4   0      48170.21      52877.13       447.08 o                         
   2   4   0       1518.20       1240.60       104.55 o                         
   4   4   0       2082.01       1964.48       145.98 o                         
   6   4   0        533.97        542.99        69.97 o                         
   8   4   0       2032.82       1877.54       165.07 o                         
  10   4   0         12.95          0.00      1648.86 o                         
   2   5   0       3172.49       3227.26       148.43 o                         
   4   5   0      11994.37      12515.63       327.68 o                         
   6   5   0        234.35        113.36       112.22 o                         
   8   5   0        683.68        607.90       106.18 o                         
  10   5   0       2868.23       2686.40       227.54 o                         
   0   6   0       1252.00       1353.96       109.12 o                         
   2   6   0      11889.18      11822.10       291.80 o                         
   4   6   0       3781.09       3703.38       204.37 o                         
   6   6   0       7883.98       7788.43       339.59 o                         
   8   6   0       1230.84       1190.85       114.50 o                         
  10   6   0         34.62        161.31       133.26 o                         
   2   7   0      11813.25      13028.77       324.91 o                         
   4   7   0       7338.83       8493.38       300.77 o                         
   6   7   0         52.43        159.68        69.65 o                         
   8   7   0       2767.34       2589.67       176.16 o                         
  10   7   0       2143.14       1909.84       166.53 o                         
   0   8   0      12087.12      12815.92       331.93 o                         
   2   8   0       3769.80       3935.32       210.74 o                         
   4   8   0       1129.97       1194.93       117.44 o                         
   6   8   0       2137.76       2345.50       216.77 o                         
   8   8   0       2483.96       2832.21       251.35 o                         
   2   9   0       2714.23       2641.21       203.40 o                         
   4   9   0       8242.33       8876.52       346.77 o                         
   6   9   0         37.19         86.94       131.95 o                         
   8   9   0        419.96        512.65       110.10 o                         
   0  10   0       4011.35       3797.49       243.36 o                         
   2  10   0        438.87        448.71        82.37 o                         
   4  10   0          7.30          0.00      1643.48 o                         
   6  10   0          2.37          0.00      1646.42 o                         
   8  10   0         15.06        175.18       207.64 o                         
   2  11   0         24.80          0.00      1644.30 o                         
   4  11   0       3305.27       3544.18       260.65 o                         
   6  11   0         50.48          0.00      1649.52 o                         
   8  11   0        460.68        198.67       192.63 o                         
   0  12   0      16484.63      16987.41       511.34 o                         
   2  12   0         11.57         48.12       226.07 o                         
   4  12   0        386.46        346.12       108.63 o                         
   6  12   0       1829.48       1814.58       184.48 o                         
   2  13   0       5133.00       5051.47       340.57 o                         
   4  13   0       2345.43       2555.26       256.90 o                         
   6  13   0       1009.53       1112.89       131.14 o                         
   0  14   0       1364.18       1282.68       128.20 o                         
   2  14   0       1882.27       1738.74       159.52 o                         
   4  14   0        122.31        131.63       243.52 o                         
   6  14   0       2581.86       2403.24       216.12 o                         
   2  15   0       4621.65       4993.07       363.08 o                         
   4  15   0        113.66        153.32       181.21 o                         
   0  16   0         19.33          0.00      1660.28 o                         
   2  16   0        445.27        468.61       133.59 o                         
   4  16   0          1.18        159.68       207.47 o                         
   1   1   1       2164.14       1978.67        69.48 o                         
   2   1   1        310.84        313.82        34.09 o                         
   3   1   1        812.62        580.18        58.39 o                         
   4   1   1         46.01          0.00      1667.29 o                         
   5   1   1        618.69        637.10        59.05 o                         
   6   1   1        150.62        153.16       142.56 o                         
   7   1   1        546.46        561.75        84.16 o                         
   8   1   1        304.39        335.19        92.32 o                         
   9   1   1         43.41          0.00      1671.37 o                         
  10   1   1        115.19        245.15       208.45 o                         
  11   1   1          6.36          0.00      1672.51 o                         
   0   2   1       3987.52       4446.99        97.54 o                         
   1   2   1       2053.77       1702.69        77.80 o                         
   2   2   1       3722.55       3532.76       126.57 o                         
   3   2   1       6329.70       6034.03       184.64 o                         
   4   2   1       2755.36       2614.14       156.42 o                         
   5   2   1       2595.19       2368.50       165.39 o                         
   6   2   1       3314.88       3037.89       205.52 o                         
   7   2   1        182.04        123.80        72.75 o                         
   8   2   1        681.60        630.90       104.23 o                         
   9   2   1       1484.32       1457.21       146.63 o                         
  10   2   1        485.01        591.10       116.30 o                         
  11   2   1       1230.65       1394.09       159.68 o                         
   1   3   1       3897.00       4088.15       130.16 o                         
   2   3   1       3828.77       3870.40       142.39 o                         
   3   3   1        124.53          0.00      1644.30 o                         
   4   3   1       3313.30       3664.88       173.87 o                         
   5   3   1       6413.72       6305.12       247.44 o                         
   6   3   1        889.50        866.27        83.19 o                         
   7   3   1        176.97        120.54       114.50 o                         
   8   3   1        407.12        164.09       187.41 o                         
   9   3   1        467.78        489.98       117.93 o                         
  10   3   1        115.47         84.49       324.42 o                         
   0   4   1      37962.05      39836.78       404.02 o                         
   1   4   1        729.58        681.30        55.95 o                         
   2   4   1        108.12         91.83        37.19 o                         
   3   4   1       6869.36       7591.06       234.55 o                         
   4   4   1        419.02        381.84        57.41 o                         
   5   4   1       6565.49       6341.00       260.97 o                         
   6   4   1         67.61          0.00      1647.07 o                         
   7   4   1        398.54        489.65        86.12 o                         
   8   4   1        650.41        636.12        95.42 o                         
   9   4   1       4631.74       4633.91       337.63 o                         
  10   4   1        391.68        217.26       242.38 o                         
   1   5   1       5025.97       5020.97       173.22 o                         
   2   5   1       1133.02       1201.13        79.76 o                         
   3   5   1        294.15        322.95        48.12 o                         
   4   5   1        543.30        557.99        58.88 o                         
   5   5   1       2058.24       2084.36       173.71 o                         
   6   5   1         13.80        118.09       125.59 o                         
   7   5   1       1285.10       1310.25       116.95 o                         
   8   5   1         30.25          0.00      1648.05 o                         
   9   5   1        449.36        506.13       115.48 o                         
  10   5   1         53.42        216.12       261.14 o                         
   0   6   1       4288.24       4549.09       181.54 o                         
   1   6   1         57.25          0.00      1632.39 o                         
   2   6   1         78.48         65.90        80.09 o                         
   3   6   1      17986.22      19508.25       397.66 o                         
   4   6   1       1056.51       1026.60       100.96 o                         
   5   6   1         64.56        106.84       119.23 o                         
   6   6   1       1469.48       1383.00       135.87 o                         
   7   6   1        308.04        418.05        86.94 o                         
   8   6   1         31.05         61.98       212.04 o                         
   9   6   1        686.25        800.70       118.91 o                         
  10   6   1         82.31         40.12       414.30 o                         
   1   7   1        187.75        274.51        48.77 o                         
   2   7   1       2019.57       1958.12       153.16 o                         
   3   7   1        433.61        429.30        66.06 o                         
   4   7   1       6458.77       6289.62       272.72 o                         
   5   7   1        286.01        156.75       162.62 o                         
   6   7   1        525.99        570.39        73.89 o                         
   7   7   1       3205.20       3360.36       263.58 o                         
   8   7   1          0.29          0.00      1646.74 o                         
   9   7   1         17.62          0.00      1647.72 o                         
  10   7   1          1.31         53.99       325.89 o                         
   0   8   1       6847.25       7328.95       265.38 o                         
   1   8   1        647.55        771.99        64.10 o                         
   2   8   1       1689.86       1714.11       160.99 o                         
   3   8   1         13.03          1.14      2581.68 o                         
   4   8   1        683.33        704.30        84.00 o                         
   5   8   1        474.10        432.56        80.90 o                         
   6   8   1         82.02          0.00      1644.46 o                         
   7   8   1        168.91         32.62       324.59 o                         
   8   8   1       1355.78       1555.56       130.65 o                         
   9   8   1        818.47        750.62       139.29 o                         
   1   9   1       4595.41       4890.97       240.58 o                         
   2   9   1       3502.55       3803.69       217.75 o                         
   3   9   1        486.05        573.33        78.13 o                         
   4   9   1       5355.61       5272.15       280.22 o                         
   5   9   1       1456.31       1525.72       132.61 o                         
   6   9   1        120.36          0.00      1645.93 o                         
   7   9   1       3346.88       3117.98       268.31 o                         
   8   9   1        879.91        839.85       131.79 o                         
   9   9   1         15.38        174.04       193.12 o                         
   0  10   1       3444.38       3504.38       243.68 o                         
   1  10   1        296.49        153.49       149.73 o                         
   2  10   1       5291.93       5179.18       271.74 o                         
   3  10   1      14441.87      14528.88       443.00 o                         
   4  10   1         62.58          0.00      1645.44 o                         
   5  10   1        156.62        100.31       121.19 o                         
   6  10   1       1828.73       1660.77       131.47 o                         
   7  10   1          2.68        102.11       133.26 o                         
   8  10   1        411.66        191.65       255.75 o                         
   9  10   1       1025.88        822.39       140.60 o                         
   1  11   1       5729.67       5866.68       295.55 o                         
   2  11   1       6988.38       7415.72       360.47 o                         
   3  11   1       1121.40       1093.64       107.16 o                         
   4  11   1       1836.85       1694.37       160.66 o                         
   5  11   1       1963.34       1908.53       159.19 o                         
   6  11   1        478.66        378.25       111.40 o                         
   7  11   1       4475.93       3766.99       346.61 o                         
   8  11   1        698.11        843.76       129.67 o                         
   0  12   1         91.12        143.21       163.92 o                         
   1  12   1       1469.77       1644.13       137.66 o                         
   2  12   1        383.91        293.60        97.38 o                         
   3  12   1        656.72        578.22        97.54 o                         
   4  12   1         65.33          0.00      1650.66 o                         
   5  12   1        388.86        547.72       107.49 o                         
   6  12   1       1110.23       1113.21       130.98 o                         
   7  12   1         12.73        162.78       201.93 o                         
   1  13   1        351.69        210.41       114.99 o                         
   2  13   1       1009.64        924.34       111.89 o                         
   3  13   1         23.84        120.37       203.89 o                         
   4  13   1       1042.05       1045.04       124.29 o                         
   5  13   1        550.55          0.00      1653.92 o                         
   6  13   1         56.34          0.00      1654.41 o                         
   7  13   1          6.21        159.03       128.69 o                         
   0  14   1         48.44          0.00      1653.43 o                         
   1  14   1         37.79         71.44       242.87 o                         
   2  14   1        257.65        262.12       103.41 o                         
   3  14   1       1501.56       1478.74       134.24 o                         
   4  14   1          0.06         65.57       259.34 o                         
   5  14   1          0.48          0.00      1656.69 o                         
   6  14   1          4.48          0.00      1657.34 o                         
   1  15   1        233.14        238.14       101.94 o                         
   2  15   1        237.46        280.06       230.64 o                         
   3  15   1        287.04          0.00      1658.81 o                         
   4  15   1        117.15        166.70       246.29 o                         
   5  15   1        273.43        396.84       117.93 o                         
   0  16   1        511.71        205.68       267.66 o                         
   1  16   1        298.46        513.47       116.79 o                         
   2  16   1         24.47         77.48       321.32 o                         
   3  16   1       1244.41       1021.22       145.49 o                         
   4  16   1         14.53        121.03       256.90 o                         
   1  17   1        552.32        709.36       129.18 o                         
   0   0   2        446.84        584.91        34.25 o                         
   1   0   2       5501.35       3674.34        95.26 o                         
   2   0   2      23258.41      19452.47       264.07 o                         
   3   0   2      47209.88      50987.36       500.91 o                         
   4   0   2       3539.47       3181.76       163.76 o                         
   5   0   2      16898.67      16479.98       380.69 o                         
   6   0   2       3512.74       4015.24       226.23 o                         
   7   0   2       1535.70       1694.70       130.49 o                         
   8   0   2        108.39        187.09       157.07 o                         
   9   0   2      10077.42      10171.11       459.31 o                         
  10   0   2          9.60          0.00      1675.61 o                         
  11   0   2       1500.85       1589.00       167.19 o                         
   1   1   2       7638.29       7042.04       130.98 o                         
   2   1   2       1665.44       1629.29        93.62 o                         
   3   1   2        427.91        378.90        39.15 o                         
   4   1   2        175.59        247.76        46.98 o                         
   5   1   2      12592.08      11947.69       323.93 o                         
   6   1   2         40.15          0.00      1671.86 o                         
   7   1   2        288.07        316.27        80.09 o                         
   8   1   2        180.03        191.98        84.65 o                         
   9   1   2       1712.74       1766.30       165.07 o                         
  10   1   2        632.65        823.53       121.35 o                         
  11   1   2        881.28       1101.80       151.36 o                         
   0   2   2          4.42         22.67        34.09 o                         
   1   2   2          6.48         65.08        54.15 o                         
   2   2   2       9339.01       8461.25       188.55 o                         
   3   2   2      37607.34      41132.51       464.53 o                         
   4   2   2        313.51        349.22        52.03 o                         
   5   2   2        674.49        623.89        66.87 o                         
   6   2   2         99.38        128.69        64.92 o                         
   7   2   2         43.33         51.54        87.59 o                         
   8   2   2        663.43        755.68       104.39 o                         
   9   2   2       2204.33       2312.55       180.07 o                         
  10   2   2          7.76          0.00      1669.90 o                         
   1   3   2        941.77        969.84        74.70 o                         
   2   3   2       2941.49       2805.95       126.25 o                         
   3   3   2       2201.88       2066.26       127.55 o                         
   4   3   2       3148.14       3351.88       171.75 o                         
   5   3   2        240.71        273.37        57.90 o                         
   6   3   2        356.48        163.60       141.74 o                         
   7   3   2        417.84        526.19        81.39 o                         
   8   3   2         17.89         96.40       145.82 o                         
   9   3   2         55.91         33.93       366.50 o                         
  10   3   2        203.29        247.60       117.93 o                         
   0   4   2      30950.95      34952.66       379.39 o                         
   1   4   2       2335.84       2218.44       115.97 o                         
   2   4   2       1897.56       1947.51       119.88 o                         
   3   4   2       1754.10       2073.27       127.55 o                         
   4   4   2        146.60        166.70        50.40 o                         
   5   4   2       2740.48       2452.66       184.31 o                         
   6   4   2       2219.91       1969.37       131.95 o                         
   7   4   2        116.21        135.05       166.04 o                         
   8   4   2        166.21        241.07        89.06 o                         
   9   4   2        608.79        796.30       111.40 o                         
  10   4   2         14.35        177.79       250.37 o                         
   1   5   2      16911.94      17130.95       308.76 o                         
   2   5   2      10077.93      10204.55       255.43 o                         
   3   5   2          5.27        102.76        82.86 o                         
   4   5   2        146.16        128.04        57.58 o                         
   5   5   2       2785.02       2695.53       201.60 o                         
   6   5   2       3091.23       3041.16       232.59 o                         
   7   5   2       6514.22       5986.08       318.22 o                         
   8   5   2        513.97        648.36        98.52 o                         
   9   5   2         21.12          0.00      1649.52 o                         
  10   5   2       1117.88       1024.16       145.17 o                         
   0   6   2        214.27        430.44        48.12 o                         
   1   6   2       7830.58       7809.47       237.81 o                         
   2   6   2      13642.51      13110.82       307.95 o                         
   3   6   2      23241.37      25324.21       453.60 o                         
   4   6   2       1405.38       1413.66       102.43 o                         
   5   6   2       5340.62       5210.50       272.88 o                         
   6   6   2       7130.80       7012.19       323.12 o                         
   7   6   2        181.09         80.41       184.48 o                         
   8   6   2         30.04          0.00      1649.03 o                         
   9   6   2       2437.15       2288.41       194.26 o                         
  10   6   2         54.68         69.97       367.32 o                         
   1   7   2      34114.38      35991.82       524.07 o                         
   2   7   2       3992.50       3781.50       196.71 o                         
   3   7   2        962.91        961.69        95.26 o                         
   4   7   2         29.09          0.00      1644.62 o                         
   5   7   2       6706.91       7299.75       315.29 o                         
   6   7   2        998.12        837.24        99.01 o                         
   7   7   2      12479.55      12764.54       462.74 o                         
   8   7   2        342.45         85.63       298.81 o                         
   9   7   2        215.94        282.50       111.57 o                         
  10   7   2         39.73          0.00      1648.86 o                         
   0   8   2        906.11       1016.65        92.32 o                         
   1   8   2       6734.97       6709.14       254.29 o                         
   2   8   2        237.66        304.85        65.41 o                         
   3   8   2      11646.33      12948.52       371.56 o                         
   4   8   2          4.56         31.64       184.80 o                         
   5   8   2       5269.97       4976.60       296.04 o                         
   6   8   2         32.35          0.00      1646.74 o                         
   7   8   2        410.82        480.35       102.76 o                         
   8   8   2        691.60        692.23       113.20 o                         
   9   8   2       3016.97       2838.41       220.36 o                         
   1   9   2       4834.88       4664.90       235.20 o                         
   2   9   2        184.11        221.17        65.73 o                         
   3   9   2        270.37        299.79        77.48 o                         
   4   9   2       2855.63       2810.68       228.03 o                         
   5   9   2       1134.54       1133.93       114.67 o                         
   6   9   2        428.34        168.49       220.20 o                         
   7   9   2       1442.49       1493.26       154.30 o                         
   8   9   2         54.08         36.05       392.60 o                         
   9   9   2         48.41          0.00      1648.86 o                         
   0  10   2       2585.37       2868.26       203.07 o                         
   1  10   2          2.68          0.00      1642.99 o                         
   2  10   2        127.86        109.45        99.99 o                         
   3  10   2       1595.09       1659.30       138.15 o                         
   4  10   2        359.71        333.39        84.82 o                         
   5  10   2        145.44         53.34       268.48 o                         
   6  10   2        212.21        179.42       161.64 o                         
   7  10   2        454.61        153.32       242.54 o                         
   8  10   2        385.10        352.15       128.86 o                         
   1  11   2       5373.68       5716.13       298.16 o                         
   2  11   2        158.22        200.46        76.17 o                         
   3  11   2        709.03        788.96        96.23 o                         
   4  11   2        548.38        546.74        90.69 o                         
   5  11   2       1851.15       1818.01       155.44 o                         
   6  11   2         56.39         17.78       216.61 o                         
   7  11   2        259.25        386.57       110.75 o                         
   8  11   2         13.61        103.08       229.66 o                         
   0  12   2        694.77        750.46        93.79 o                         
   1  12   2        228.93        229.33        91.18 o                         
   2  12   2        174.86         10.77       652.11 o                         
   3  12   2       9945.62       9447.08       423.10 o                         
   4  12   2          0.46          0.00      1650.00 o                         
   5  12   2       2184.41       2345.34       229.66 o                         
   6  12   2          4.79          0.00      1651.31 o                         
   7  12   2        164.32         41.10       388.36 o                         
   1  13   2       3889.32       3761.44       289.52 o                         
   2  13   2        622.98        538.58       108.63 o                         
   3  13   2          2.39         29.52       293.11 o                         
   4  13   2        335.15        260.48       208.94 o                         
   5  13   2       3716.31       4091.08       339.59 o                         
   6  13   2         27.03          0.00      1653.92 o                         
   7  13   2       2980.98       2714.94       238.14 o                         
   0  14   2        860.52        874.26       126.90 o                         
   1  14   2        163.65        340.90        92.65 o                         
   2  14   2        105.92         14.52       635.96 o                         
   3  14   2       5565.55       5495.28       392.77 o                         
   4  14   2         34.74        134.40       114.67 o                         
   5  14   2        257.37        341.39       123.80 o                         
   6  14   2       1157.16       1054.99       153.16 o                         
   1  15   2       2641.77       2466.85       197.85 o                         
   2  15   2       1093.05       1172.42       131.63 o                         
   3  15   2        718.48        608.88       133.10 o                         
   4  15   2       1607.05       1671.86       163.60 o                         
   5  15   2       1499.88       1599.93       167.02 o                         
   0  16   2       2092.24       2180.11       202.25 o                         
   1  16   2        159.50        192.96       162.78 o                         
   2  16   2         15.11        123.64       214.00 o                         
   3  16   2        386.13        646.72       116.79 o                         
   4  16   2         67.41         68.34       330.46 o                         
   1  17   2        135.55        303.22       263.91 o                         
   1   1   3       7132.11       6464.15       138.97 o                         
   2   1   3      19551.54      16148.71       250.53 o                         
   3   1   3       1210.48        931.68        94.60 o                         
   4   1   3       1935.39       1951.92       136.03 o                         
   5   1   3        144.55         14.68       230.47 o                         
   6   1   3       3521.15       3447.79       214.49 o                         
   7   1   3        653.99        644.44        85.63 o                         
   8   1   3        534.72        695.00        91.01 o                         
   9   1   3         20.65         46.49       250.70 o                         
  10   1   3       1687.48       1666.48       167.35 o                         
  11   1   3         21.16        214.00       235.69 o                         
   0   2   3      21477.23      24396.94       268.48 o                         
   1   2   3       3252.88       2725.05       103.25 o                         
   2   2   3      35568.20      29377.12       351.17 o                         
   3   2   3      13842.76      14950.84       291.15 o                         
   4   2   3       1330.82       1264.58        82.70 o                         
   5   2   3        579.74        613.78        68.67 o                         
   6   2   3      26651.24      26313.79       546.58 o                         
   7   2   3         21.11          0.00      1672.68 o                         
   8   2   3         42.22          0.00      1672.35 o                         
   9   2   3        266.67         75.85       151.69 o                         
  10   2   3         45.92        174.36       207.47 o                         
   1   3   3         67.94        108.79        35.56 o                         
   2   3   3      16984.87      16189.00       281.20 o                         
   3   3   3        160.37        151.53        45.02 o                         
   4   3   3       6976.73       7165.68       243.52 o                         
   5   3   3         12.14         41.43        85.14 o                         
   6   3   3       2884.89       2727.01       217.10 o                         
   7   3   3       1058.18       1158.23       102.11 o                         
   8   3   3       2041.65       1764.18       161.15 o                         
   9   3   3         23.67        129.67       207.64 o                         
  10   3   3       3816.55       3452.84       234.06 o                         
   0   4   3      79952.35      84155.94       613.29 o                         
   1   4   3          1.20          0.00      1650.33 o                         
   2   4   3        346.70        383.96        44.20 o                         
   3   4   3         57.72         82.86        76.99 o                         
   4   4   3       4820.24       4572.58       211.39 o                         
   5   4   3        160.77        112.71       118.74 o                         
   6   4   3      13424.01      14504.58       424.57 o                         
   7   4   3        162.51        181.38       181.38 o                         
   8   4   3       4638.64       4984.59       315.29 o                         
   9   4   3         71.18         37.68       344.32 o                         
  10   4   3          1.10        175.18       169.80 o                         
   1   5   3       2601.33       2859.29       140.44 o                         
   2   5   3       1833.03       2167.38       126.41 o                         
   3   5   3         36.96         61.98        87.26 o                         
   4   5   3      13348.73      13475.20       360.63 o                         
   5   5   3         20.06          0.00      1649.68 o                         
   6   5   3        196.03        200.79        76.33 o                         
   7   5   3        207.97        337.15        78.62 o                         
   8   5   3       1448.64       1720.63       144.35 o                         
   9   5   3          1.68          0.00      1650.82 o                         
  10   5   3        287.11        168.98       134.73 o                         
   0   6   3       3902.09       4168.56       174.36 o                         
   1   6   3        669.61        698.92        68.02 o                         
   2   6   3       5755.27       6098.79       223.78 o                         
   3   6   3         20.54         65.08       111.89 o                         
   4   6   3         44.95          2.77      1041.45 o                         
   5   6   3        742.08        785.20        79.27 o                         
   6   6   3         75.67         52.68       203.07 o                         
   7   6   3         61.72        105.53       186.60 o                         
   8   6   3        371.53        205.52       116.62 o                         
   9   6   3        405.57        265.05       221.01 o                         
  10   6   3         42.59          0.00      1649.19 o                         
   1   7   3       1207.66       1290.35        91.83 o                         
   2   7   3       1329.74       1535.01       139.62 o                         
   3   7   3         10.85        127.22       107.98 o                         
   4   7   3       1698.97       1925.01       167.19 o                         
   5   7   3        744.24        718.00        89.55 o                         
   6   7   3         13.67         64.59        93.79 o                         
   7   7   3          0.31          0.00      1648.86 o                         
   8   7   3          4.03         88.73       236.18 o                         
   9   7   3        472.93        463.06       126.41 o                         
  10   7   3        224.44        165.56       238.30 o                         
   0   8   3      10231.69      11112.74       326.87 o                         
   1   8   3        119.16          0.00      1643.48 o                         
   2   8   3       2246.34       1868.90       172.08 o                         
   3   8   3       3625.89       3609.92       222.64 o                         
   4   8   3         30.44        128.04       114.50 o                         
   5   8   3       2552.14       2388.89       219.05 o                         
   6   8   3        517.83        437.29        85.31 o                         
   7   8   3        414.39        427.18        95.42 o                         
   8   8   3         80.86        171.92       135.54 o                         
   9   8   3         45.77         80.41       232.76 o                         
   1   9   3        557.83        549.19        72.42 o                         
   2   9   3       6248.43       6546.03       285.11 o                         
   3   9   3        246.88        354.27        75.36 o                         
   4   9   3         67.09        146.15        75.52 o                         
   5   9   3        762.29        775.42        95.42 o                         
   6   9   3       2317.77       2338.81       237.32 o                         
   7   9   3          6.71        115.64       193.28 o                         
   8   9   3       1033.67       1079.13       126.08 o                         
   9   9   3          9.63        143.37       132.28 o                         
   0  10   3       1291.31       1218.75       121.68 o                         
   1  10   3        380.51        107.81       174.04 o                         
   2  10   3       3680.29       3413.53       231.29 o                         
   3  10   3        415.88        577.08        84.65 o                         
   4  10   3        454.11        379.55        97.21 o                         
   5  10   3        255.57         38.49       311.70 o                         
   6  10   3       3950.67       3845.28       308.11 o                         
   7  10   3          1.94          0.00      1649.03 o                         
   8  10   3        232.29        154.30       214.49 o                         
   1  11   3       2333.84       2411.39       207.47 o                         
   2  11   3       4720.19       4767.33       307.46 o                         
   3  11   3        106.11         57.58       104.88 o                         
   4  11   3        804.71        893.18       102.27 o                         
   5  11   3         73.65        186.11       178.11 o                         
   6  11   3          2.81          0.00      1650.49 o                         
   7  11   3         72.73          0.00      1650.33 o                         
   8  11   3       1019.64        991.21       142.88 o                         
   0  12   3       3551.24       3847.89       287.07 o                         
   1  12   3        128.32         98.03       198.18 o                         
   2  12   3        621.10        541.36       104.72 o                         
   3  12   3          2.65        107.98       157.07 o                         
   4  12   3         41.00          0.00      1650.49 o                         
   5  12   3        131.65        221.17       183.33 o                         
   6  12   3        160.87        237.16       121.35 o                         
   7  12   3         89.32        118.58       279.57 o                         
   1  13   3        180.99          0.00      1651.15 o                         
   2  13   3         88.13        180.89       185.29 o                         
   3  13   3        123.45          0.00      1651.96 o                         
   4  13   3       5005.90       4390.23       351.50 o                         
   5  13   3          2.22        242.38       189.04 o                         
   6  13   3        785.17        768.89       129.02 o                         
   7  13   3        322.82        382.33       141.41 o                         
   0  14   3         85.12          0.00      1653.59 o                         
   1  14   3         16.23          0.00      1653.92 o                         
   2  14   3        668.87        838.54       114.34 o                         
   3  14   3          5.51        101.62       217.10 o                         
   4  14   3         32.20          0.00      1655.22 o                         
   5  14   3         26.96          0.00      1655.55 o                         
   6  14   3        884.53        896.61       146.80 o                         
   1  15   3          3.85          0.00      1656.86 o                         
   2  15   3        492.27        521.46       111.24 o                         
   3  15   3         16.89         84.65       324.75 o                         
   4  15   3        677.47        608.88       153.16 o                         
   5  15   3        120.22        300.77       120.21 o                         
   0  16   3       8811.62       8141.23       507.43 o                         
   1  16   3         51.69         61.82       322.14 o                         
   2  16   3         43.87          6.69      2150.58 o                         
   3  16   3         55.75          0.00      1660.61 o                         
   1  17   3          2.04         26.75       251.19 o                         
   0   0   4      34289.71      37586.05       320.02 o                         
   1   0   4        331.95        272.23        34.91 o                         
   2   0   4       7785.99       6091.94       174.53 o                         
   3   0   4       1045.50       1336.51       104.06 o                         
   4   0   4       1964.36       1853.56       129.34 o                         
   5   0   4       9647.07       8568.41       298.65 o                         
   6   0   4      18199.15      18428.64       459.31 o                         
   7   0   4        223.30        263.75        78.29 o                         
   8   0   4       3222.85       3517.43       267.50 o                         
   9   0   4       2861.28       3440.61       274.67 o                         
  10   0   4         26.63         13.21       620.95 o                         
   1   1   4       6323.07       6471.00       152.34 o                         
   2   1   4      15964.96      14758.21       259.83 o                         
   3   1   4         74.40         18.11       110.42 o                         
   4   1   4        184.61        205.35        46.98 o                         
   5   1   4       4625.62       4005.62       209.92 o                         
   6   1   4       3168.86       2865.81       218.73 o                         
   7   1   4         19.61        162.95       142.23 o                         
   8   1   4       1780.47       1761.90       154.30 o                         
   9   1   4        654.39        903.95       106.18 o                         
  10   1   4        294.70        251.68       246.78 o                         
   0   2   4      23411.55      26558.45       307.30 o                         
   1   2   4        470.21        350.68        40.94 o                         
   2   2   4       4292.80       3667.33       145.00 o                         
   3   2   4      13897.46      15047.08       302.40 o                         
   4   2   4        155.29         64.10       108.96 o                         
   5   2   4        727.56        593.71        77.97 o                         
   6   2   4       6155.98       5982.98       281.36 o                         
   7   2   4         12.04          0.00      1671.21 o                         
   8   2   4        267.92        365.85        82.37 o                         
   9   2   4        575.42        451.65       108.30 o                         
  10   2   4         62.05        257.87       101.62 o                         
   1   3   4       8708.19       9428.16       215.14 o                         
   2   3   4        775.41        939.99        66.22 o                         
   3   3   4        423.57        389.01        49.75 o                         
   4   3   4       3260.82       4197.11       198.01 o                         
   5   3   4        117.24        122.49       107.16 o                         
   6   3   4         35.47         83.67       152.18 o                         
   7   3   4       8085.16       8239.91       359.98 o                         
   8   3   4         33.82         94.60       120.54 o                         
   9   3   4        234.66        229.82       216.44 o                         
  10   3   4          0.91        102.60       172.41 o                         
   0   4   4        878.36        905.25        90.20 o                         
   1   4   4        281.37        213.67        42.41 o                         
   2   4   4      16987.88      16634.61       316.59 o                         
   3   4   4       2224.78       2374.53       145.00 o                         
   4   4   4         81.79        102.92       115.81 o                         
   5   4   4       1236.50       1226.09       104.88 o                         
   6   4   4        124.53        148.59       134.89 o                         
   7   4   4         11.80          0.00      1663.54 o                         
   8   4   4         44.90         92.65       180.23 o                         
   9   4   4         34.62          0.00      1664.85 o                         
  10   4   4        147.31        250.70       234.88 o                         
   1   5   4       1537.52       1601.56       125.92 o                         
   2   5   4      26729.99      26309.06       423.43 o                         
   3   5   4         81.30         90.36       100.47 o                         
   4   5   4       2610.02       2867.28       194.75 o                         
   5   5   4        473.20        455.72        73.89 o                         
   6   5   4        534.95        389.01        89.55 o                         
   7   5   4        102.19        110.10        76.66 o                         
   8   5   4        910.37       1015.02       114.50 o                         
   9   5   4         94.42          0.00      1656.53 o                         
  10   5   4       1871.01       2034.45       203.07 o                         
   0   6   4         38.61         57.58       108.79 o                         
   1   6   4         32.55          0.00      1648.05 o                         
   2   6   4      14738.34      14101.86       339.59 o                         
   3   6   4      15771.09      16870.14       392.60 o                         
   4   6   4       1810.82       2065.44       169.31 o                         
   5   6   4         22.57          0.00      1649.52 o                         
   6   6   4       9028.83       9148.42       376.62 o                         
   7   6   4         65.05         84.16       178.28 o                         
   8   6   4        612.80        729.42       106.67 o                         
   9   6   4       1934.88       2521.33       250.70 o                         
  10   6   4         16.19          0.00      1651.31 o                         
   1   7   4       3166.40       3343.72       185.45 o                         
   2   7   4      15117.21      15189.47       372.38 o                         
   3   7   4        118.11        121.03       140.11 o                         
   4   7   4      10171.55      10356.57       350.03 o                         
   5   7   4       2439.96       2564.39       205.35 o                         
   6   7   4          2.65         68.51       207.15 o                         
   7   7   4       2768.73       3077.20       257.39 o                         
   8   7   4       1669.37       1564.37       144.51 o                         
   9   7   4          3.30          0.00      1649.03 o                         
   0   8   4      15522.22      15182.62       392.28 o                         
   1   8   4        738.62        818.15        73.40 o                         
   2   8   4       1968.65       2000.36       170.45 o                         
   3   8   4       6149.70       6832.61       277.94 o                         
   4   8   4       2136.80       2090.56       189.70 o                         
   5   8   4       1049.63       1049.93       105.04 o                         
   6   8   4       4181.12       3562.94       266.52 o                         
   7   8   4         55.05         47.63       177.95 o                         
   8   8   4       2167.10       2449.89       196.71 o                         
   9   8   4       1503.03       1401.43       140.11 o                         
   1   9   4       2087.59       2105.40       186.27 o                         
   2   9   4        697.05        651.45        76.66 o                         
   3   9   4         61.77          0.00      1647.88 o                         
   4   9   4      13955.83      14830.96       448.38 o                         
   5   9   4       1210.54       1303.07       107.65 o                         
   6   9   4          1.57         78.94       170.29 o                         
   7   9   4        767.86        666.95       113.36 o                         
   8   9   4         95.16        180.56       171.26 o                         
   9   9   4       1075.95       1100.49       147.29 o                         
   0  10   4       3985.23       3786.89       248.58 o                         
   1  10   4        140.25         86.94        99.82 o                         
   2  10   4        760.97        536.95        89.87 o                         
   3  10   4        515.57        514.93        80.25 o                         
   4  10   4          6.82        116.62       169.96 o                         
   5  10   4        319.56        109.61       193.61 o                         
   6  10   4        317.02        231.78       229.49 o                         
   7  10   4          6.46        152.34       214.81 o                         
   8  10   4        291.54          0.00      1648.86 o                         
   1  11   4        285.19        259.67        79.92 o                         
   2  11   4       1414.50       1416.43       144.02 o                         
   3  11   4        429.60        504.17        83.35 o                         
   4  11   4         31.84        141.58        93.95 o                         
   5  11   4        198.58        121.03       141.41 o                         
   6  11   4         86.47         87.10       200.95 o                         
   7  11   4         54.15         26.91       412.01 o                         
   8  11   4        443.89        322.14       275.49 o                         
   0  12   4      10764.50      11429.33       429.30 o                         
   1  12   4          3.17          0.00      1649.19 o                         
   2  12   4        887.14        888.78       104.55 o                         
   3  12   4       2108.29       2198.05       166.86 o                         
   4  12   4          3.01         65.90       192.79 o                         
   5  12   4        521.40        492.10       112.06 o                         
   6  12   4       2082.42       2063.32       196.38 o                         
   7  12   4        101.54         18.43       649.01 o                         
   1  13   4       3510.43       3314.69       271.90 o                         
   2  13   4       3645.19       3554.13       296.53 o                         
   3  13   4        167.08        171.26       100.96 o                         
   4  13   4       4091.42       3802.71       337.96 o                         
   5  13   4        169.40         82.86       307.30 o                         
   6  13   4        641.98        472.85       133.75 o                         
   7  13   4        677.87        741.49       138.64 o                         
   0  14   4       5062.16       4533.27       328.66 o                         
   1  14   4        429.49        473.18       104.23 o                         
   2  14   4        290.95          0.00      1653.76 o                         
   3  14   4       3656.40       2935.14       224.44 o                         
   4  14   4        236.29         30.99       467.47 o                         
   5  14   4        174.10          0.00      1653.59 o                         
   6  14   4       1912.46       2018.79       175.34 o                         
   1  15   4         99.12        194.75       217.42 o                         
   2  15   4       1170.90       1280.07       128.20 o                         
   3  15   4         83.93          0.00      1656.69 o                         
   4  15   4       1147.20       1146.49       156.58 o                         
   5  15   4       1048.09        844.25       145.17 o                         
   0  16   4        435.96        621.28       125.43 o                         
   1  16   4        269.34        357.21       119.40 o                         
   2  16   4         70.98        109.45       205.68 o                         
   3  16   4         48.15          0.00      1658.98 o                         
   1   1   5        704.83        711.97        53.34 o                         
   2   1   5        915.61        856.32        80.90 o                         
   3   1   5        838.14        783.74        63.12 o                         
   4   1   5        560.05        586.86        63.12 o                         
   5   1   5        135.37        206.98        59.05 o                         
   6   1   5        616.05        582.46        79.60 o                         
   7   1   5       2886.74       3331.65       255.26 o                         
   8   1   5          1.84         30.01       253.14 o                         
   9   1   5          8.91          0.00      1676.75 o                         
  10   1   5        245.09        152.83       269.46 o                         
   0   2   5      35125.77      40533.25       396.19 o                         
   1   2   5       2266.03       1847.37       106.84 o                         
   2   2   5        179.17         68.18        87.26 o                         
   3   2   5      25293.62      26179.88       411.69 o                         
   4   2   5        160.46         85.31        98.68 o                         
   5   2   5       1194.40       1195.26       103.74 o                         
   6   2   5       2415.58       2258.72       190.18 o                         
   7   2   5          2.28         18.76       339.10 o                         
   8   2   5        295.47        381.51        99.99 o                         
   9   2   5       1784.10       1700.41       144.51 o                         
  10   2   5          2.22          0.00      1670.72 o                         
   1   3   5      15003.00      14973.35       271.25 o                         
   2   3   5        169.61          0.00      1672.02 o                         
   3   3   5        603.66        608.07        55.62 o                         
   4   3   5      14143.85      15742.08       371.56 o                         
   5   3   5       4668.94       4291.54       238.95 o                         
   6   3   5          4.10        114.67       130.49 o                         
   7   3   5       5108.79       5014.77       287.72 o                         
   8   3   5         21.02          0.00      1671.05 o                         
   9   3   5        728.72        585.40       113.69 o                         
  10   3   5        364.73        318.88       118.74 o                         
   0   4   5      36140.86      37056.59       440.72 o                         
   1   4   5       4520.69       4290.57       161.64 o                         
   2   4   5       2497.41       2453.15       139.29 o                         
   3   4   5      22790.07      24010.37       419.03 o                         
   4   4   5         20.19        104.88        97.87 o                         
   5   4   5       8842.82       8491.10       311.21 o                         
   6   4   5         93.70         44.20       180.23 o                         
   7   4   5       1034.80       1242.23       123.80 o                         
   8   4   5        646.34        606.60       117.76 o                         
   9   4   5       4979.14       4502.44       329.15 o                         
  10   4   5        151.31          0.00      1667.29 o                         
   1   5   5       6820.04       6651.07       214.00 o                         
   2   5   5        415.60        368.95        49.91 o                         
   3   5   5        180.33          0.00      1657.02 o                         
   4   5   5        481.29        540.54        66.22 o                         
   5   5   5       4458.35       4300.35       243.68 o                         
   6   5   5        225.11        340.57        79.27 o                         
   7   5   5       1466.95       1414.64       137.99 o                         
   8   5   5        502.93        373.19       109.28 o                         
   9   5   5        897.80        721.59       137.34 o                         
  10   5   5         14.66          0.00      1662.24 o                         
   0   6   5      39671.14      44351.62       566.31 o                         
   1   6   5         78.33         58.23        55.78 o                         
   2   6   5          0.16          0.00      1649.84 o                         
   3   6   5        900.70       1080.10        98.19 o                         
   4   6   5         14.20         49.91       134.08 o                         
   5   6   5        215.95        189.70        81.06 o                         
   6   6   5        389.31        318.22        86.28 o                         
   7   6   5         26.21          0.00      1652.78 o                         
   8   6   5        111.99        157.89       101.29 o                         
   9   6   5        187.71        362.26       105.86 o                         
  10   6   5        246.84         40.78       624.38 o                         
   1   7   5       1313.22       1532.57       139.78 o                         
   2   7   5       5794.60       5767.51       243.03 o                         
   3   7   5        217.13        257.22        64.75 o                         
   4   7   5       5657.66       5687.59       266.36 o                         
   5   7   5        707.62        850.12        82.37 o                         
   6   7   5        965.84        857.30       100.15 o                         
   7   7   5        321.54        231.94       106.51 o                         
   8   7   5          2.74         82.70       219.38 o                         
   9   7   5        761.79        851.26       122.66 o                         
   0   8   5      14697.15      15701.30       388.85 o                         
   1   8   5        507.33        456.05        70.14 o                         
   2   8   5       2469.17       2454.29       184.31 o                         
   3   8   5       6255.93       6868.98       299.30 o                         
   4   8   5       1857.37       1835.30       130.98 o                         
   5   8   5       3871.85       4500.16       282.01 o                         
   6   8   5        254.12        187.25       160.01 o                         
   7   8   5         36.62        107.16        97.05 o                         
   8   8   5        517.66        677.55       118.91 o                         
   9   8   5        642.60        549.35       139.13 o                         
   1   9   5       9256.94       9821.08       340.73 o                         
   2   9   5        242.36        135.71       142.72 o                         
   3   9   5        503.15        468.28        78.62 o                         
   4   9   5        759.06        883.40        83.84 o                         
   5   9   5       1152.80       1335.53       130.65 o                         
   6   9   5         72.84        123.64       171.10 o                         
   7   9   5       2533.27       2530.95       195.57 o                         
   8   9   5        298.57        136.68       290.33 o                         
   9   9   5        295.74        389.50       129.51 o                         
   0  10   5        167.02         74.70       163.11 o                         
   1  10   5       1123.35       1135.23       100.47 o                         
   2  10   5       2305.12       2284.33       206.17 o                         
   3  10   5       6572.27       6835.38       326.05 o                         
   4  10   5         49.97          2.61      1794.36 o                         
   5  10   5        605.00        478.89       102.60 o                         
   6  10   5        651.85        520.64       108.79 o                         
   7  10   5         54.33        169.80       177.46 o                         
   8  10   5         23.16        167.68       118.91 o                         
   1  11   5       3086.03       3268.04       255.43 o                         
   2  11   5       2358.87       2390.68       214.98 o                         
   3  11   5         74.83        109.61       124.45 o                         
   4  11   5        178.80          0.00      1648.86 o                         
   5  11   5       4219.77       4200.04       305.34 o                         
   6  11   5        507.58        526.35       109.45 o                         
   7  11   5       3085.20       3009.35       213.02 o                         
   8  11   5          1.50        130.98       119.56 o                         
   0  12   5       2316.35       2312.06       170.94 o                         
   1  12   5        891.99        950.43       100.15 o                         
   2  12   5        433.85        349.22        95.26 o                         
   3  12   5       1588.86       1508.26       151.85 o                         
   4  12   5        260.51        209.10       114.67 o                         
   5  12   5        694.67        701.37       114.01 o                         
   6  12   5        905.15        812.93       132.28 o                         
   7  12   5         11.23        179.58       175.50 o                         
   1  13   5       1892.34       2067.89       169.63 o                         
   2  13   5        207.60        136.03       198.34 o                         
   3  13   5          0.42         80.58       207.80 o                         
   4  13   5        555.86        443.00       106.67 o                         
   5  13   5        626.12        618.34       131.63 o                         
   6  13   5         31.74        110.75       252.33 o                         
   0  14   5         67.84        115.15       245.15 o                         
   1  14   5        148.89         62.80       299.14 o                         
   2  14   5        126.55         55.95       289.19 o                         
   3  14   5        421.76        324.26       122.49 o                         
   4  14   5         69.54          0.00      1652.61 o                         
   5  14   5         23.48        209.43       239.12 o                         
   6  14   5        273.40          0.00      1652.29 o                         
   1  15   5        570.52        301.75       292.13 o                         
   2  15   5         10.83          0.00      1655.06 o                         
   3  15   5         63.64          0.00      1654.73 o                         
   4  15   5        182.24         13.37      1140.13 o                         
   0  16   5         78.28        256.08       116.30 o                         
   1  16   5        232.99          0.00      1657.83 o                         
   2  16   5        240.24        460.29       116.62 o                         
   3  16   5       2081.06       2045.54       207.47 o                         
   0   0   6     113615.70     119718.62       713.27 o                         
   1   0   6         36.63          9.62       130.65 o                         
   2   0   6       5087.68       4041.99       158.38 o                         
   3   0   6      51351.78      56457.20       607.09 o                         
   4   0   6        999.65        882.09        90.04 o                         
   5   0   6        122.77        110.42       122.82 o                         
   6   0   6       1560.67       1654.73       129.34 o                         
   7   0   6       2378.17       2232.46       226.56 o                         
   8   0   6       6206.95       6258.31       342.20 o                         
   9   0   6       2093.20       2028.42       185.13 o                         
  10   0   6        685.54        816.68       134.08 o                         
   1   1   6       1200.13       1031.01        91.34 o                         
   2   1   6        919.48       1084.34        74.05 o                         
   3   1   6         38.36         22.18       111.40 o                         
   4   1   6      26586.18      28167.03       483.78 o                         
   5   1   6        989.38       1131.16       104.39 o                         
   6   1   6        631.55        589.47        80.09 o                         
   7   1   6       3463.90       3930.75       261.14 o                         
   8   1   6       2142.23       2055.66       159.03 o                         
   9   1   6         88.34        151.04       208.78 o                         
  10   1   6        919.24       1145.51       139.95 o                         
   0   2   6       5540.78       6295.33       183.17 o                         
   1   2   6       2267.28       1900.05       115.81 o                         
   2   2   6       7296.94       6211.49       201.44 o                         
   3   2   6      16958.02      18272.71       355.58 o                         
   4   2   6       1156.46       1217.44       122.82 o                         
   5   2   6       2217.07       2246.98       177.79 o                         
   6   2   6       5814.42       5304.77       289.68 o                         
   7   2   6         78.93          0.00      1672.02 o                         
   8   2   6        705.36        728.44       109.77 o                         
   9   2   6        789.41        693.70       123.47 o                         
  10   2   6          8.41          0.00      1673.00 o                         
   1   3   6        834.46        975.55        99.33 o                         
   2   3   6      27136.35      25084.28       403.04 o                         
   3   3   6       3412.79       3210.30       164.09 o                         
   4   3   6        147.20        117.27        56.92 o                         
   5   3   6       1079.42       1034.76        85.80 o                         
   6   3   6       2247.68       2259.70       190.35 o                         
   7   3   6       2101.46       2259.38       226.88 o                         
   8   3   6        257.03        160.50       132.61 o                         
   9   3   6        827.58        690.44       125.43 o                         
  10   3   6        470.25        417.39       126.90 o                         
   0   4   6      11581.50      12011.30       270.11 o                         
   1   4   6        362.60        320.18        46.81 o                         
   2   4   6       4935.19       4797.51       200.13 o                         
   3   4   6       1079.72        949.62        84.82 o                         
   4   4   6        184.99         92.16       133.91 o                         
   5   4   6        228.72        383.14        63.12 o                         
   6   4   6          9.46          0.00      1669.74 o                         
   7   4   6        263.54        292.94        86.61 o                         
   8   4   6        859.86        729.09       107.33 o                         
   9   4   6          1.35          0.00      1668.11 o                         
  10   4   6        227.00        105.04       283.81 o                         
   1   5   6      12033.81      12476.49       302.24 o                         
   2   5   6       3186.11       2959.11       161.80 o                         
   3   5   6        159.32        153.65        54.64 o                         
   4   5   6       1301.15       1424.10       145.17 o                         
   5   5   6        598.85        640.04        78.62 o                         
   6   5   6        103.89         74.05       161.31 o                         
   7   5   6       5326.60       5536.71       332.74 o                         
   8   5   6        790.53        669.56       116.62 o                         
   9   5   6          0.72         19.41       396.84 o                         
  10   5   6        179.83        134.24       305.34 o                         
   0   6   6      11961.85      13220.91       319.69 o                         
   1   6   6       8666.10       8134.71       258.69 o                         
   2   6   6       7665.38       6943.69       259.83 o                         
   3   6   6       1631.36       1704.81       150.88 o                         
   4   6   6        457.96         86.77       176.65 o                         
   5   6   6       2996.98       2921.76       224.11 o                         
   6   6   6       9871.38       9843.75       383.30 o                         
   7   6   6        442.63        160.34       210.57 o                         
   8   6   6       1966.68       2047.34       184.48 o                         
   9   6   6        590.34        601.22       127.88 o                         
  10   6   6         10.38        196.22       218.40 o                         
   1   7   6       6732.48       6817.60       264.07 o                         
   2   7   6       6795.08       6837.83       264.40 o                         
   3   7   6          6.99          0.00      1649.52 o                         
   4   7   6       4409.67       4239.02       257.55 o                         
   5   7   6       1404.55       1263.60       106.02 o                         
   6   7   6        767.13        781.62        93.46 o                         
   7   7   6       2009.91       2128.24       164.25 o                         
   8   7   6        631.96        602.85       106.02 o                         
   9   7   6        108.23         55.29       358.02 o                         
   0   8   6      13916.28      14792.79       397.66 o                         
   1   8   6       1415.31       1386.75       101.45 o                         
   2   8   6         26.60         28.22       244.83 o                         
   3   8   6         31.83          0.00      1649.03 o                         
   4   8   6          5.79          0.00      1649.03 o                         
   5   8   6       1671.70       1692.25       143.21 o                         
   6   8   6       1014.53       1063.79       108.63 o                         
   7   8   6         13.39        173.22       157.89 o                         
   8   8   6        648.64        596.49       127.22 o                         
   9   8   6        150.40          0.00      1652.29 o                         
   1   9   6        343.58        384.61        74.87 o                         
   2   9   6         19.47          0.00      1648.70 o                         
   3   9   6        362.85        432.07        81.06 o                         
   4   9   6        935.39        852.24       107.49 o                         
   5   9   6        182.88        166.70        84.00 o                         
   6   9   6         52.84          0.00      1648.86 o                         
   7   9   6        418.71        488.18       111.57 o                         
   8   9   6        713.87        650.97       130.32 o                         
   9   9   6         41.42        187.41       184.96 o                         
   0  10   6       2139.72       2406.18       203.23 o                         
   1  10   6         82.23         18.76       293.11 o                         
   2  10   6        155.83          0.00      1648.86 o                         
   3  10   6        298.60        321.98        78.62 o                         
   4  10   6        386.82        361.12        88.08 o                         
   5  10   6         68.50          0.00      1648.70 o                         
   6  10   6         43.03          0.00      1648.70 o                         
   7  10   6         37.51        179.58       205.03 o                         
   8  10   6        235.29        349.05       115.97 o                         
   1  11   6         11.74         89.38       165.07 o                         
   2  11   6        746.44        876.22        98.68 o                         
   3  11   6          0.29         57.58       182.84 o                         
   4  11   6       2204.88       2790.78       254.29 o                         
   5  11   6        272.72        192.79       222.64 o                         
   6  11   6        182.96         78.29       248.09 o                         
   7  11   6         45.19          0.00      1649.03 o                         
   8  11   6          1.34        150.39       147.45 o                         
   0  12   6       7756.50       8427.00       384.61 o                         
   1  12   6         48.51        125.59       176.48 o                         
   2  12   6        184.32        180.56       157.73 o                         
   3  12   6        386.32        375.15       105.53 o                         
   4  12   6        363.34        397.50       106.67 o                         
   5  12   6        106.54        205.35       203.40 o                         
   6  12   6        928.61        835.77       129.02 o                         
   7  12   6         34.40         69.97       367.32 o                         
   1  13   6       2284.74       2330.00       179.75 o                         
   2  13   6       2270.05       2152.87       184.64 o                         
   3  13   6        305.66          0.00      1650.49 o                         
   4  13   6       1971.39       1781.63       150.39 o                         
   5  13   6       1040.49       1080.10       140.44 o                         
   6  13   6        224.42        191.82       118.91 o                         
   0  14   6       2116.76       1956.00       183.82 o                         
   1  14   6        136.36          0.00      1652.12 o                         
   2  14   6       3256.62       3354.65       293.27 o                         
   3  14   6       1365.94       1207.49       142.23 o                         
   4  14   6        260.07        189.70       253.31 o                         
   5  14   6        504.05        770.36       119.23 o                         
   1  15   6       1022.03        866.76       139.13 o                         
   2  15   6       4241.14       4317.32       343.18 o                         
   3  15   6         20.56         26.59       455.24 o                         
   4  15   6        701.99        755.36       132.61 o                         
   0  16   6        334.71          0.00      1656.37 o                         
   1  16   6         36.57          0.00      1655.88 o                         
   2  16   6        502.87        690.93       134.24 o                         
   3  16   6       1061.17        991.70       143.21 o                         
   1   1   7       2078.58       1927.29       116.95 o                         
   2   1   7        264.57        306.81        44.53 o                         
   3   1   7        174.87        276.14        46.81 o                         
   4   1   7        124.30          0.00      1683.60 o                         
   5   1   7        344.45        315.61        65.73 o                         
   6   1   7        133.32        134.73       149.57 o                         
   7   1   7        569.78        776.23        96.56 o                         
   8   1   7        163.86        141.41       170.94 o                         
   9   1   7        435.00        352.80       114.18 o                         
  10   1   7          6.95          0.00      1681.16 o                         
   0   2   7        198.56        160.34        39.47 o                         
   1   2   7        292.68        231.12        46.98 o                         
   2   2   7        590.43        476.77        51.38 o                         
   3   2   7       1928.95       1650.82       142.72 o                         
   4   2   7          6.00          0.00      1676.92 o                         
   5   2   7        721.58        871.33        76.50 o                         
   6   2   7        775.74        809.34        90.85 o                         
   7   2   7         28.87        159.85       127.06 o                         
   8   2   7       3459.65       3808.58       303.71 o                         
   9   2   7        871.87       1050.58       131.14 o                         
  10   2   7         31.36        141.74       273.53 o                         
   1   3   7       3092.74       3348.78       162.62 o                         
   2   3   7       7194.40       7211.51       230.80 o                         
   3   3   7        340.99        444.63        51.38 o                         
   4   3   7      13811.25      14878.91       381.18 o                         
   5   3   7       4064.16       3623.78       219.71 o                         
   6   3   7          4.69        156.42       135.38 o                         
   7   3   7        177.30        236.18        90.20 o                         
   8   3   7       1187.86       1053.68       119.88 o                         
   9   3   7         67.13          0.00      1671.86 o                         
  10   3   7        282.49        370.91       116.62 o                         
   0   4   7      40523.33      44754.01       537.93 o                         
   1   4   7       1970.76       1692.25       137.17 o                         
   2   4   7       3322.22       3170.17       163.11 o                         
   3   4   7       3482.61       3979.68       203.72 o                         
   4   4   7        707.76        885.52        76.99 o                         
   5   4   7       4484.97       3992.73       241.07 o                         
   6   4   7       5009.12       5172.98       279.89 o                         
   7   4   7         11.30        115.32        85.47 o                         
   8   4   7       4857.57       5204.79       347.42 o                         
   9   4   7       1410.34       1489.67       141.90 o                         
  10   4   7         21.55        220.85       194.26 o                         
   1   5   7      14526.33      15567.23       348.24 o                         
   2   5   7       3555.63       3207.85       187.57 o                         
   3   5   7        154.67        131.63       132.44 o                         
   4   5   7      10184.82      10755.20       350.03 o                         
   5   5   7       1591.93       1430.13       132.61 o                         
   6   5   7         51.59         10.60       428.00 o                         
   7   5   7        497.84        243.19       209.10 o                         
   8   5   7        964.47        924.82       125.59 o                         
   9   5   7        479.91        225.58       137.66 o                         
  10   5   7       1984.50       2029.56       207.15 o                         
   0   6   7       3842.93       4045.58       199.16 o                         
   1   6   7        232.27        179.58        57.41 o                         
   2   6   7        137.38         84.00       119.23 o                         
   3   6   7       1493.68       1772.17       157.73 o                         
   4   6   7        288.74        357.70        70.95 o                         
   5   6   7          7.64          0.00      1661.91 o                         
   6   6   7       2431.82       2694.06       224.44 o                         
   7   6   7         12.54         41.43       247.44 o                         
   8   6   7          7.68          0.00      1661.75 o                         
   9   6   7          1.10        134.89       216.44 o                         
   1   7   7          4.96          0.00      1650.98 o                         
   2   7   7        233.63        315.45        61.98 o                         
   3   7   7        366.96        345.14        71.28 o                         
   4   7   7       2197.24       2330.33       196.22 o                         
   5   7   7          1.81          0.00      1654.57 o                         
   6   7   7        370.42        362.43        97.05 o                         
   7   7   7       2567.42       2270.47       181.87 o                         
   8   7   7        151.21          0.00      1656.37 o                         
   9   7   7        152.33        180.23       217.26 o                         
   0   8   7       9359.46       9421.14       325.89 o                         
   1   8   7        256.91        307.79        65.73 o                         
   2   8   7          7.80        123.80       128.20 o                         
   3   8   7       3955.12       4292.52       248.25 o                         
   4   8   7         10.47        150.39        63.29 o                         
   5   8   7       1956.62       1803.33       147.78 o                         
   6   8   7        523.14        653.58        92.32 o                         
   7   8   7         88.99        250.05        96.56 o                         
   8   8   7       1841.83       2275.20       190.02 o                         
   9   8   7       1277.71        850.45       166.37 o                         
   1   9   7        639.32        581.81        87.26 o                         
   2   9   7       2945.20       2965.15       234.39 o                         
   3   9   7         31.65          0.00      1648.86 o                         
   4   9   7       8679.99       9202.58       377.76 o                         
   5   9   7        392.27        181.87       176.32 o                         
   6   9   7         61.12         13.05       652.60 o                         
   7   9   7        910.74        645.09       125.27 o                         
   8   9   7        589.48        451.97       136.85 o                         
   0  10   7       9311.96      10206.67       380.86 o                         
   1  10   7        219.52         99.66       175.99 o                         
   2  10   7        787.61        871.33        93.46 o                         
   3  10   7      11755.04      11877.23       419.51 o                         
   4  10   7        467.60        486.06        99.50 o                         
   5  10   7        185.74        180.72       185.13 o                         
   6  10   7       4736.82       4005.94       346.44 o                         
   7  10   7          0.48          0.00      1650.98 o                         
   8  10   7        997.38        775.09       149.08 o                         
   1  11   7        767.67        869.04        98.35 o                         
   2  11   7       5214.34       4714.81       300.12 o                         
   3  11   7        623.60        646.07        91.67 o                         
   4  11   7       3804.77       3991.75       292.45 o                         
   5  11   7        338.50          0.00      1649.19 o                         
   6  11   7        419.83        262.60       216.61 o                         
   7  11   7        540.21        576.59       127.22 o                         
   0  12   7       2932.84       2680.52       240.58 o                         
   1  12   7        301.06        228.03       183.99 o                         
   2  12   7       3156.76       2881.64       262.93 o                         
   3  12   7        475.02        413.81       101.29 o                         
   4  12   7        759.22        861.86       113.03 o                         
   5  12   7         71.37        225.74        99.33 o                         
   6  12   7       1564.92       1689.80       150.06 o                         
   7  12   7         84.74        104.72       293.11 o                         
   1  13   7          0.86        140.60       190.35 o                         
   2  13   7       1171.85       1090.38       123.96 o                         
   3  13   7         13.88        107.98       230.31 o                         
   4  13   7        130.81          0.00      1649.52 o                         
   5  13   7        146.89        241.89       223.13 o                         
   6  13   7        380.68        463.55       130.49 o                         
   0  14   7       1085.29       1232.77       125.76 o                         
   1  14   7        121.99          0.00      1651.15 o                         
   2  14   7          3.56          0.00      1650.98 o                         
   3  14   7        104.44        111.57       311.05 o                         
   4  14   7        148.73        203.23       232.76 o                         
   5  14   7        101.16        206.82       262.12 o                         
   1  15   7        174.60        129.51       270.43 o                         
   2  15   7        202.07          0.00      1652.29 o                         
   3  15   7         15.67        203.40       104.72 o                         
   4  15   7        494.04        492.42       142.56 o                         
   0  16   7        824.07        703.32       130.65 o                         
   1  16   7        143.05        258.04       244.01 o                         
   2  16   7        251.41        267.17       236.67 o                         
   0   0   8         17.81         12.23       140.11 o                         
   1   0   8       6042.31       5301.02       193.28 o                         
   2   0   8       3342.53       3144.89       153.97 o                         
   3   0   8      39568.79      42661.65       579.03 o                         
   4   0   8         33.51        114.01       108.14 o                         
   5   0   8      10835.12      10997.58       355.90 o                         
   6   0   8        565.52        602.69        87.59 o                         
   7   0   8         12.82         98.68       199.97 o                         
   8   0   8        592.51        512.00       111.40 o                         
   9   0   8       3408.32       3101.83       313.98 o                         
  10   0   8         34.26         98.68       307.95 o                         
   1   1   8      27999.23      28065.41       414.13 o                         
   2   1   8       2192.43       2193.48       136.52 o                         
   3   1   8       1520.90       1426.22       126.57 o                         
   4   1   8        132.22          0.00      1685.07 o                         
   5   1   8       4144.13       3741.71       229.33 o                         
   6   1   8        129.09        166.04        77.15 o                         
   7   1   8       8885.25       8618.00       377.43 o                         
   8   1   8        254.85        148.59       165.72 o                         
   9   1   8       1084.14       1099.35       125.76 o                         
  10   1   8         74.69         12.07      1006.54 o                         
   0   2   8      41375.21      47358.03       536.95 o                         
   1   2   8       3125.58       2851.79       155.28 o                         
   2   2   8        434.05        310.88        57.25 o                         
   3   2   8       5519.00       5678.13       224.60 o                         
   4   2   8         24.09         86.45       128.69 o                         
   5   2   8        566.11        731.38        72.58 o                         
   6   2   8        768.16        524.39        91.83 o                         
   7   2   8         73.64        126.90       160.66 o                         
   8   2   8        908.69        780.15       113.69 o                         
   9   2   8       1368.18       1447.26       140.27 o                         
  10   2   8        355.71        342.53       139.13 o                         
   1   3   8        411.81        464.37        54.32 o                         
   2   3   8        361.38        249.07        54.15 o                         
   3   3   8        186.03          0.00      1671.86 o                         
   4   3   8       3522.22       3843.16       215.79 o                         
   5   3   8       1548.93       1306.99       117.76 o                         
   6   3   8         88.22        118.25        94.77 o                         
   7   3   8        550.85        636.94        96.23 o                         
   8   3   8        128.78          0.00      1673.49 o                         
   9   3   8         52.41          0.00      1673.98 o                         
  10   3   8         90.83          0.00      1674.31 o                         
   0   4   8      13693.29      15606.37       338.78 o                         
   1   4   8        501.69        457.03        53.83 o                         
   2   4   8        180.34        186.27        52.19 o                         
   3   4   8      12013.50      12882.95       354.92 o                         
   4   4   8        115.12          0.00      1670.39 o                         
   5   4   8        598.26        563.70        84.33 o                         
   6   4   8       3031.04       3222.04       231.29 o                         
   7   4   8         48.85        149.24       158.05 o                         
   8   4   8         18.35         12.23       541.68 o                         
   9   4   8        642.10        772.32       117.60 o                         
  10   4   8          4.16        113.69       274.19 o                         
   1   5   8       1703.84       1754.56       143.05 o                         
   2   5   8        510.82        461.92        65.24 o                         
   3   5   8        560.46        515.91        68.83 o                         
   4   5   8      10420.63      11219.57       366.34 o                         
   5   5   8       2844.30       2806.12       238.46 o                         
   6   5   8       3592.88       3448.44       263.75 o                         
   7   5   8       4725.64       5099.58       325.73 o                         
   8   5   8         21.78         50.40       168.98 o                         
   9   5   8        246.11        492.91       108.63 o                         
  10   5   8        197.54         91.83       417.23 o                         
   0   6   8       4345.13       4282.08       221.66 o                         
   1   6   8       6706.34       5985.43       248.74 o                         
   2   6   8       2360.37       2093.01       171.26 o                         
   3   6   8      18876.09      20187.93       466.49 o                         
   4   6   8        612.35        581.81        87.59 o                         
   5   6   8       1069.39       1240.11       117.60 o                         
   6   6   8        586.57        546.41       103.57 o                         
   7   6   8        145.26         93.30       231.45 o                         
   8   6   8       1223.60       1218.58       137.34 o                         
   9   6   8       3051.68       3124.34       217.75 o                         
   1   7   8       5717.78       6031.59       268.31 o                         
   2   7   8         32.31         36.21       177.30 o                         
   3   7   8       1111.42       1082.55        90.20 o                         
   4   7   8       6244.19       6398.42       309.91 o                         
   5   7   8       4785.50       4795.39       286.09 o                         
   6   7   8        556.16        727.14        99.82 o                         
   7   7   8       2067.55       2010.64       175.18 o                         
   8   7   8          9.36          0.00      1658.00 o                         
   9   7   8        444.45        300.77       149.08 o                         
   0   8   8       1575.02       1578.07       114.83 o                         
   1   8   8        954.95        886.82        86.61 o                         
   2   8   8       3515.49       3400.65       241.07 o                         
   3   8   8       2956.42       3303.27       237.65 o                         
   4   8   8        293.85        178.77       101.62 o                         
   5   8   8       2817.14       2933.83       256.41 o                         
   6   8   8         52.38          0.00      1654.25 o                         
   7   8   8        219.66        263.42       114.50 o                         
   8   8   8         57.73          0.00      1654.90 o                         
   9   8   8       1687.12       1543.82       163.92 o                         
   1   9   8       3928.30       3830.60       255.43 o                         
   2   9   8        901.97        827.12        83.67 o                         
   3   9   8        106.39        115.81       142.88 o                         
   4   9   8        954.01       1017.80       111.73 o                         
   5   9   8       1103.76        956.79       121.84 o                         
   6   9   8        203.97        204.70       106.51 o                         
   7   9   8        143.44        139.95       153.00 o                         
   8   9   8         14.42          0.00      1654.41 o                         
   0  10   8       1819.06       1675.12       135.54 o                         
   1  10   8        350.97        516.89        82.37 o                         
   2  10   8       1025.80       1149.75        98.35 o                         
   3  10   8        184.81         55.78       235.04 o                         
   4  10   8        255.34          0.00      1650.66 o                         
   5  10   8        262.64        366.34        92.16 o                         
   6  10   8        180.00        132.28       211.06 o                         
   7  10   8          0.44         35.23       416.74 o                         
   8  10   8         53.04          0.00      1653.59 o                         
   1  11   8          9.58         54.48       192.30 o                         
   2  11   8        301.21        176.16       181.70 o                         
   3  11   8        102.80         94.11       205.03 o                         
   4  11   8         53.65         61.98       211.23 o                         
   5  11   8         48.52        200.95       196.87 o                         
   6  11   8          0.94          0.00      1651.64 o                         
   7  11   8         90.13         24.47       324.91 o                         
   0  12   8         80.48         41.59       305.67 o                         
   1  12   8        450.36        552.61        93.30 o                         
   2  12   8         73.62         84.82       212.69 o                         
   3  12   8       1061.63       1021.38       122.82 o                         
   4  12   8         18.20          0.00      1650.00 o                         
   5  12   8       1204.64       1109.95       136.52 o                         
   6  12   8        397.45        481.50       116.79 o                         
   7  12   8        136.06        123.96       157.73 o                         
   1  13   8       2205.34       2109.15       186.60 o                         
   2  13   8        989.43        856.97       122.98 o                         
   3  13   8         60.15          0.00      1649.19 o                         
   4  13   8        982.95        975.71       130.98 o                         
   5  13   8       1398.39       1378.92       148.59 o                         
   6  13   8        222.05        243.52       236.18 o                         
   0  14   8       1966.02       1953.71       187.41 o                         
   1  14   8        293.72        482.96       113.03 o                         
   2  14   8        223.93        168.82       231.94 o                         
   3  14   8       3669.87       3394.29       235.85 o                         
   4  14   8         36.47         32.78       368.46 o                         
   5  14   8        815.65        868.39       141.90 o                         
   1  15   8       2021.98       2253.02       197.03 o                         
   2  15   8         56.15         26.59       454.91 o                         
   3  15   8         48.80         12.07      1000.67 o                         
   4  15   8         19.37        203.56       246.62 o                         
   0  16   8        240.34        288.70       271.09 o                         
   1  16   8         13.26        112.54       271.25 o                         
   2  16   8         31.66        142.88       161.31 o                         
   1   1   9        380.57        366.02        58.72 o                         
   2   1   9      25642.67      23503.43       417.23 o                         
   3   1   9        110.39         89.87        70.95 o                         
   4   1   9        279.04        364.55        63.61 o                         
   5   1   9       1753.36       1707.09       124.29 o                         
   6   1   9       2819.92       2789.97       221.17 o                         
   7   1   9        600.23        710.66       101.94 o                         
   8   1   9        232.19        178.11       225.09 o                         
   9   1   9         43.29        157.73       225.58 o                         
  10   1   9         95.58        107.00       170.61 o                         
   0   2   9        192.23         94.44        85.31 o                         
   1   2   9       2792.60       2449.07       152.51 o                         
   2   2   9      28814.15      26396.97       455.24 o                         
   3   2   9       3011.27       3063.01       188.88 o                         
   4   2   9        161.04        110.10        89.87 o                         
   5   2   9        188.79        143.37        79.27 o                         
   6   2   9      10804.55      10564.37       399.78 o                         
   7   2   9        449.01        471.87        99.01 o                         
   8   2   9        300.43        356.88       104.23 o                         
   9   2   9       1352.34       1455.25       137.50 o                         
  10   2   9         95.95        255.26       261.63 o                         
   1   3   9       8309.41       8074.35       252.00 o                         
   2   3   9      20183.42      19641.35       403.53 o                         
   3   3   9        424.09        397.17        60.84 o                         
   4   3   9       2160.11       1956.65       173.71 o                         
   5   3   9       1528.37       1460.80       127.71 o                         
   6   3   9        514.77        472.20        89.22 o                         
   7   3   9       4467.47       4733.90       314.80 o                         
   8   3   9       2335.33       2262.48       186.60 o                         
   9   3   9          2.70          0.00      1675.94 o                         
  10   3   9       1058.86       1024.97       149.24 o                         
   0   4   9      17383.07      17921.54       373.84 o                         
   1   4   9       2237.82       1962.52       151.20 o                         
   2   4   9         51.01          9.62       250.86 o                         
   3   4   9       9744.11       9834.13       318.71 o                         
   4   4   9        489.86        571.86        66.22 o                         
   5   4   9       1127.35       1151.55        99.17 o                         
   6   4   9       3304.71       3682.50       267.66 o                         
   7   4   9        198.86         88.40       233.73 o                         
   8   4   9       1320.83       1606.78       130.32 o                         
   9   4   9        606.41        480.52       129.67 o                         
  10   4   9         41.61          0.00      1673.00 o                         
   1   5   9       2869.21       2945.74       193.77 o                         
   2   5   9       1262.81       1653.10       159.85 o                         
   3   5   9         70.37         18.59       208.45 o                         
   4   5   9      12014.07      11834.49       385.26 o                         
   5   5   9        713.48        653.74        88.40 o                         
   6   5   9         90.82          0.00      1667.62 o                         
   7   5   9        897.94        873.93       111.89 o                         
   8   5   9       1438.78       1347.60       135.05 o                         
   9   5   9          8.24         56.92       188.72 o                         
   0   6   9       5134.74       5038.91       240.42 o                         
   1   6   9        317.16        251.02        65.90 o                         
   2   6   9         13.14          0.00      1667.29 o                         
   3   6   9        483.27        489.65        72.91 o                         
   4   6   9        406.18        391.95        76.01 o                         
   5   6   9        378.93        361.61        92.16 o                         
   6   6   9       1056.60        997.57       105.69 o                         
   7   6   9         16.01         42.08       268.48 o                         
   8   6   9        331.92        394.56       117.76 o                         
   9   6   9        112.16        169.14       249.72 o                         
   1   7   9       1483.20       1839.21       164.25 o                         
   2   7   9       2691.45       2715.27       207.64 o                         
   3   7   9        279.25         58.72       186.27 o                         
   4   7   9       1874.04       2032.82       199.48 o                         
   5   7   9         30.13          0.00      1661.26 o                         
   6   7   9        341.02        188.55       185.94 o                         
   7   7   9       1356.96       1250.55       132.93 o                         
   8   7   9         19.46          0.00      1658.98 o                         
   9   7   9         17.62          0.00      1658.16 o                         
   0   8   9        866.65        810.32        85.47 o                         
   1   8   9       1011.13        920.75        91.01 o                         
   2   8   9        189.03        227.70        68.34 o                         
   3   8   9        921.94        776.89        93.30 o                         
   4   8   9        376.85        405.81        93.30 o                         
   5   8   9        104.79         28.71       244.17 o                         
   6   8   9       1681.46       1787.50       172.57 o                         
   7   8   9          6.29          0.00      1655.06 o                         
   8   8   9        152.32        210.74       217.75 o                         
   9   8   9        108.67        116.95       173.22 o                         
   1   9   9        406.41        411.20        81.06 o                         
   2   9   9       2475.27       2573.52       214.49 o                         
   3   9   9        139.55        265.70        74.87 o                         
   4   9   9         22.76         46.00       249.72 o                         
   5   9   9       2033.90       1694.21       136.52 o                         
   6   9   9        118.08        202.58       110.26 o                         
   7   9   9        586.75        662.87       111.08 o                         
   8   9   9        637.24        688.15       145.66 o                         
   0  10   9       7521.19       7533.81       342.20 o                         
   1  10   9       1469.47       1360.65       131.79 o                         
   2  10   9       4586.91       4964.69       290.33 o                         
   3  10   9         52.63          4.08      1220.38 o                         
   4  10   9         71.65         64.10       182.03 o                         
   5  10   9       1558.51       1578.07       131.79 o                         
   6  10   9       6849.29       6856.42       416.90 o                         
   7  10   9          6.17          1.63      4898.63 o                         
   8  10   9        312.12        537.28       119.07 o                         
   1  11   9       3256.86       3387.60       274.84 o                         
   2  11   9       2634.81       2529.48       255.26 o                         
   3  11   9         18.56         57.74       221.17 o                         
   4  11   9       1741.41       1632.06       164.74 o                         
   5  11   9        521.93        503.52       115.32 o                         
   6  11   9        598.89        431.58       141.74 o                         
   7  11   9        407.30        494.87       122.49 o                         
   0  12   9       5882.85       5330.06       349.38 o                         
   1  12   9          3.92          0.00      1649.35 o                         
   2  12   9         24.34         29.03       290.17 o                         
   3  12   9       1725.21       2100.51       170.94 o                         
   4  12   9        154.64        160.66       185.62 o                         
   5  12   9        466.44        328.66       121.52 o                         
   6  12   9        715.82        798.42       133.75 o                         
   1  13   9        497.65        520.81       102.76 o                         
   2  13   9        934.72        785.53       130.16 o                         
   3  13   9        187.58        177.46       201.11 o                         
   4  13   9        646.22        772.64       131.63 o                         
   5  13   9         44.70          0.00      1652.29 o                         
   6  13   9          3.88        202.42       200.79 o                         
   0  14   9         36.27        143.54       155.77 o                         
   1  14   9         32.60         95.74       305.18 o                         
   2  14   9        398.50        204.37       209.76 o                         
   3  14   9        122.16        122.98       251.02 o                         
   4  14   9          2.72          0.00      1652.12 o                         
   5  14   9          5.50         99.17       265.87 o                         
   1  15   9        512.81        555.55       116.62 o                         
   2  15   9       1061.28        992.35       143.05 o                         
   3  15   9         70.93         90.36       342.69 o                         
   0  16   9       5490.10       6206.27       436.48 o                         
   1  16   9        116.80        173.38       269.94 o                         
   0   0  10       6221.31       7035.19       243.68 o                         
   1   0  10        222.70        196.71        51.38 o                         
   2   0  10      10546.41       9969.35       289.35 o                         
   3   0  10         23.60         99.66        57.25 o                         
   4   0  10        801.85        859.74        83.84 o                         
   5   0  10        940.12        940.48        84.82 o                         
   6   0  10       1895.35       2279.77       208.29 o                         
   7   0  10        385.04        448.87        94.93 o                         
   8   0  10        422.89        468.28        98.84 o                         
   9   0  10        235.02         20.39       721.10 o                         
  10   0  10         80.23         10.11      1263.93 o                         
   1   1  10        574.27        526.68        60.02 o                         
   2   1  10      12023.99      11211.75       306.32 o                         
   3   1  10        660.42        457.68        72.91 o                         
   4   1  10        847.32        876.71        84.49 o                         
   5   1  10          2.12        142.72       116.30 o                         
   6   1  10        283.07        236.02        86.12 o                         
   7   1  10        168.63        274.02        86.12 o                         
   8   1  10       1956.43       1613.79       165.72 o                         
   9   1  10         12.77          0.00      1686.38 o                         
  10   1  10       1093.81       1235.06       148.43 o                         
   0   2  10         32.93         80.09       102.27 o                         
   1   2  10          6.74          0.00      1685.24 o                         
   2   2  10        551.44        464.53        61.98 o                         
   3   2  10        222.02        209.92        66.39 o                         
   4   2  10        138.93        140.60       127.39 o                         
   5   2  10        381.98        382.98        77.31 o                         
   6   2  10       1630.32       1851.77       180.72 o                         
   7   2  10         14.07          0.00      1681.97 o                         
   8   2  10        403.43        479.38       109.77 o                         
   9   2  10         99.01        137.34       123.31 o                         
  10   2  10         35.94          0.00      1680.34 o                         
   1   3  10        138.30        102.27       127.39 o                         
   2   3  10         12.89          0.00      1678.06 o                         
   3   3  10        129.11          0.00      1677.57 o                         
   4   3  10       3080.07       3391.19       222.81 o                         
   5   3  10        415.27        194.91       178.44 o                         
   6   3  10        103.79          0.00      1676.75 o                         
   7   3  10        719.36        539.07       109.61 o                         
   8   3  10        139.61          0.00      1677.24 o                         
   9   3  10        882.19        921.07       133.75 o                         
  10   3  10        404.94        489.16       145.33 o                         
   0   4  10       1688.81       1794.68       148.43 o                         
   1   4  10        912.31        869.37        83.84 o                         
   2   4  10       2314.04       2098.23       171.92 o                         
   3   4  10       3875.61       4224.51       220.69 o                         
   4   4  10        466.12        447.24        75.52 o                         
   5   4  10        101.49        202.58        74.54 o                         
   6   4  10       1715.04       1714.60       148.75 o                         
   7   4  10         40.87          0.00      1674.47 o                         
   8   4  10        533.17        384.28       125.92 o                         
   9   4  10         60.76         61.65       321.00 o                         
   1   5  10        938.94        987.62        94.60 o                         
   2   5  10      12601.87      12237.37       355.09 o                         
   3   5  10        499.48        396.03        76.50 o                         
   4   5  10       1266.13       1316.77       118.09 o                         
   5   5  10       2095.99       2046.52       204.54 o                         
   6   5  10       1355.57       1235.22       111.57 o                         
   7   5  10        239.49        339.59        92.97 o                         
   8   5  10        360.73        275.33       224.44 o                         
   9   5  10         10.41        246.29       249.72 o                         
   0   6  10      16760.55      17256.38       420.98 o                         
   1   6  10       1242.54       1129.69       103.74 o                         
   2   6  10      10442.44       9060.67       321.49 o                         
   3   6  10       2475.28       2526.06       213.51 o                         
   4   6  10          6.71         18.92       299.14 o                         
   5   6  10       1830.23       1843.61       150.06 o                         
   6   6  10       8743.89       8956.28       406.14 o                         
   7   6  10          1.99         33.44       265.70 o                         
   8   6  10       1889.15       2004.28       183.01 o                         
   9   6  10          2.10        219.38       191.82 o                         
   1   7  10       2864.63       2774.80       214.49 o                         
   2   7  10      11968.29      12386.12       384.28 o                         
   3   7  10          4.63          0.00      1663.71 o                         
   4   7  10      10321.63      10661.91       390.81 o                         
   5   7  10        351.90        432.24        88.89 o                         
   6   7  10        733.78        768.24       109.77 o                         
   7   7  10        278.46        280.38       118.09 o                         
   8   7  10       1009.43        978.98       139.78 o                         
   9   7  10         71.72         61.00       283.81 o                         
   0   8  10      18593.64      19266.04       489.16 o                         
   1   8  10          8.28         21.86       240.75 o                         
   2   8  10       1415.22       1374.03       136.03 o                         
   3   8  10        155.70          0.00      1658.65 o                         
   4   8  10       1242.97       1133.93       106.51 o                         
   5   8  10        104.72        181.54       158.54 o                         
   6   8  10       5655.90       5190.76       357.86 o                         
   7   8  10          4.00          0.00      1656.04 o                         
   8   8  10       1477.52       1512.83       152.34 o                         
   1   9  10        867.65        803.31        94.77 o                         
   2   9  10        297.98        315.94        87.75 o                         
   3   9  10        152.70         72.26       203.07 o                         
   4   9  10       3008.38       3051.76       252.17 o                         
   5   9  10        631.09        487.69       113.69 o                         
   6   9  10          7.34         77.80       237.98 o                         
   7   9  10        622.89        300.12       246.62 o                         
   8   9  10        621.46        546.58       134.73 o                         
   0  10  10        434.18        549.84        84.98 o                         
   1  10  10        484.30        334.54        98.52 o                         
   2  10  10        687.38        617.04        98.52 o                         
   3  10  10          2.26          0.00      1653.76 o                         
   4  10  10        216.87        287.56        84.00 o                         
   5  10  10          6.19          0.00      1654.41 o                         
   6  10  10        125.09          0.00      1654.08 o                         
   7  10  10         63.79          0.00      1653.76 o                         
   1  11  10          8.19         53.50       226.72 o                         
   2  11  10       2215.22       1877.54       169.14 o                         
   3  11  10          1.75          0.00      1652.94 o                         
   4  11  10       1257.20       1402.57       137.17 o                         
   5  11  10          4.95          0.00      1654.25 o                         
   6  11  10        286.09        177.95       247.11 o                         
   7  11  10         52.80         54.15       401.57 o                         
   0  12  10       4558.00       4347.49       305.18 o                         
   1  12  10        105.18        172.24       101.13 o                         
   2  12  10       1286.84       1244.52       123.31 o                         
   3  12  10         51.21         14.84       645.09 o                         
   4  12  10        390.52        489.16       127.88 o                         
   5  12  10        810.50        753.56       139.78 o                         
   6  12  10       2622.80       2225.94       220.03 o                         
   1  13  10        158.66          0.00      1650.98 o                         
   2  13  10       1317.52       1394.90       133.59 o                         
   3  13  10          0.97        148.59       200.79 o                         
   4  13  10       2732.80       2224.31       223.95 o                         
   5  13  10        106.61        151.69       135.71 o                         
   0  14  10       3771.56       3417.12       325.56 o                         
   1  14  10         35.50        150.55       204.86 o                         
   2  14  10        610.05        689.13       126.90 o                         
   3  14  10          9.74          0.00      1652.29 o                         
   4  14  10        805.91        888.13       135.54 o                         
   1  15  10          4.72        102.43       227.70 o                         
   2  15  10        501.46        349.70       139.29 o                         
   3  15  10          4.72          0.00      1653.59 o                         
   1   1  11       9450.15       9586.21       299.63 o                         
   2   1  11         67.77         69.32        64.43 o                         
   3   1  11       1426.50       1629.29       152.51 o                         
   4   1  11       3396.29       3377.00       228.03 o                         
   5   1  11        597.64        750.46        85.47 o                         
   6   1  11          0.61         20.71       328.50 o                         
   7   1  11       3611.55       4396.91       299.14 o                         
   8   1  11          8.44        174.85       144.19 o                         
   9   1  11         19.88        103.57       264.07 o                         
   0   2  11       2837.50       2872.18       178.77 o                         
   1   2  11       3904.76       3463.77       196.06 o                         
   2   2  11         87.75         86.77       150.22 o                         
   3   2  11      29054.55      29335.21       551.14 o                         
   4   2  11        232.93        326.38        75.03 o                         
   5   2  11        941.19        963.16        88.57 o                         
   6   2  11        136.92        186.76       172.73 o                         
   7   2  11        508.35        626.50       102.43 o                         
   8   2  11         34.83         74.21       261.95 o                         
   9   2  11       2570.94       2549.55       215.63 o                         
   1   3  11      10869.76      10532.23       322.14 o                         
   2   3  11       4898.44       4280.45       222.64 o                         
   3   3  11         82.05         22.84       238.95 o                         
   4   3  11        214.81        246.29        77.15 o                         
   5   3  11       4907.88       4664.90       283.97 o                         
   6   3  11        433.02        297.35        84.33 o                         
   7   3  11      10883.23      11655.40       482.47 o                         
   8   3  11        594.14        150.06       257.87 o                         
   9   3  11        569.64        507.92       137.50 o                         
   0   4  11       2544.48       2886.53       183.01 o                         
   1   4  11       1055.77       1000.51        95.26 o                         
   2   4  11       9611.67       9463.39       321.16 o                         
   3   4  11       9916.62      10327.86       343.83 o                         
   4   4  11        858.64        770.03        88.73 o                         
   5   4  11       4134.81       4595.42       281.69 o                         
   6   4  11       2033.40       1840.84       143.05 o                         
   7   4  11        435.81        546.58       108.14 o                         
   8   4  11         45.70         80.41       254.61 o                         
   9   4  11       1696.26       1663.71       157.07 o                         
   1   5  11       9812.56      10540.39       346.93 o                         
   2   5  11       5393.49       5447.82       262.60 o                         
   3   5  11        128.01        158.54       147.61 o                         
   4   5  11        100.94        165.88       147.61 o                         
   5   5  11       1939.10       1879.50       151.85 o                         
   6   5  11        311.76        363.24        95.91 o                         
   7   5  11        916.41        803.31       122.49 o                         
   8   5  11        270.10          0.00      1672.84 o                         
   9   5  11        569.50        691.58       137.34 o                         
   0   6  11       3747.17       3719.36       232.59 o                         
   1   6  11        630.76        695.98        72.91 o                         
   2   6  11          3.87          0.00      1667.46 o                         
   3   6  11        172.73          0.00      1667.29 o                         
   4   6  11        227.91         91.99       119.23 o                         
   5   6  11        801.86        942.93       100.31 o                         
   6   6  11        632.46        641.02       109.77 o                         
   7   6  11         85.26        147.12       102.60 o                         
   8   6  11       1400.53       1470.75       137.66 o                         
   9   6  11         49.06        157.07       205.03 o                         
   1   7  11         22.39          0.00      1665.66 o                         
   2   7  11        827.18        863.17        90.85 o                         
   3   7  11        158.50        169.31       154.30 o                         
   4   7  11       5673.77       5931.44       311.86 o                         
   5   7  11        467.89        474.16       100.64 o                         
   6   7  11        259.05        317.41        99.66 o                         
   7   7  11         46.08        134.08       219.05 o                         
   8   7  11         50.83          0.00      1662.24 o                         
   0   8  11      10791.65      11379.75       403.53 o                         
   1   8  11        713.23        678.20        94.28 o                         
   2   8  11         84.69        148.43       151.36 o                         
   3   8  11       7668.39       8165.53       364.71 o                         
   4   8  11        344.27          5.55      1244.35 o                         
   5   8  11       2193.66       2140.15       172.89 o                         
   6   8  11        113.44         66.87       273.04 o                         
   7   8  11        341.88        447.90       122.82 o                         
   8   8  11        776.58        676.08       132.93 o                         
   1   9  11       5587.20       5224.04       298.16 o                         
   2   9  11         15.05         42.25       253.80 o                         
   3   9  11        700.76        742.96       107.81 o                         
   4   9  11         15.60          0.00      1654.57 o                         
   5   9  11       1446.08       1480.05       124.45 o                         
   6   9  11        172.36          0.00      1653.59 o                         
   7   9  11        795.30        773.46       131.79 o                         
   8   9  11         54.35         39.64       445.78 o                         
   0  10  11       1537.03       1768.26       153.65 o                         
   1  10  11       3403.78       2630.94       243.19 o                         
   2  10  11         24.18          0.00      1654.73 o                         
   3  10  11       7606.62       7450.14       376.78 o                         
   4  10  11         12.44          0.00      1654.08 o                         
   5  10  11       2289.10       1990.25       185.45 o                         
   6  10  11        117.87        202.42       113.20 o                         
   7  10  11        146.94         75.68       150.55 o                         
   1  11  11       1310.72       1254.30       132.93 o                         
   2  11  11         14.12          0.00      1654.08 o                         
   3  11  11          9.68        210.74       186.27 o                         
   4  11  11       1306.96       1387.89       139.62 o                         
   5  11  11       3279.80       3583.33       313.17 o                         
   6  11  11         30.86          0.00      1653.43 o                         
   7  11  11       1133.24       1442.04       148.75 o                         
   0  12  11         74.20          0.00      1652.12 o                         
   1  12  11        134.60        184.31        97.38 o                         
   2  12  11        132.56          9.95       919.93 o                         
   3  12  11       1895.92       1813.28       151.85 o                         
   4  12  11        133.00         14.19       948.64 o                         
   5  12  11        429.14        315.78       248.09 o                         
   6  12  11         75.23          0.00      1653.43 o                         
   1  13  11        583.45        668.42       118.25 o                         
   2  13  11         42.28        256.57       200.62 o                         
   3  13  11          0.38          0.00      1653.92 o                         
   4  13  11         45.56         41.27       387.22 o                         
   5  13  11          6.65         78.46       168.98 o                         
   0  14  11          2.27        233.41       201.11 o                         
   1  14  11         65.07        175.50       117.11 o                         
   2  14  11         36.23          0.00      1653.10 o                         
   3  14  11        154.01        191.16       128.86 o                         
   4  14  11        142.47        245.15       137.50 o                         
   1  15  11        490.93        207.15       303.87 o                         
   2  15  11        558.40        321.49       259.83 o                         
   0   0  12       6076.70       6538.69       255.26 o                         
   1   0  12       1462.01       1199.17       101.62 o                         
   2   0  12        362.05        274.35        72.26 o                         
   3   0  12      19542.59      20024.17       467.79 o                         
   4   0  12        824.66        770.69        96.23 o                         
   5   0  12       5139.77       5022.76       283.16 o                         
   6   0  12         15.14         98.68       168.33 o                         
   7   0  12         80.65        102.76       135.54 o                         
   8   0  12       3600.34       3846.26       327.52 o                         
   9   0  12        618.78        654.72       118.42 o                         
   1   1  12      21049.88      21937.91       452.14 o                         
   2   1  12        666.50        666.79        73.89 o                         
   3   1  12         13.42         46.98        91.83 o                         
   4   1  12       8356.04       9203.88       357.86 o                         
   5   1  12       2915.53       2652.96       211.23 o                         
   6   1  12        512.35        531.08        94.77 o                         
   7   1  12      10335.19      10984.37       461.11 o                         
   8   1  12        462.08        565.50       110.26 o                         
   9   1  12        165.03        252.49       237.32 o                         
   0   2  12         61.74         75.03        71.60 o                         
   1   2  12       1770.69       1796.97       163.76 o                         
   2   2  12       3364.41       3098.57       199.64 o                         
   3   2  12        195.48        258.04        62.80 o                         
   4   2  12         10.14          0.00      1687.03 o                         
   5   2  12       1461.73       1362.77       130.16 o                         
   6   2  12        412.95        369.11        95.26 o                         
   7   2  12         70.96          0.00      1684.75 o                         
   8   2  12        146.20        265.38       108.14 o                         
   9   2  12        558.26        507.27       131.30 o                         
   1   3  12        131.04        117.27        64.75 o                         
   2   3  12       5319.33       4765.38       258.20 o                         
   3   3  12        172.77        281.20        71.44 o                         
   4   3  12        387.12        423.59        84.82 o                         
   5   3  12        501.24        571.04        81.06 o                         
   6   3  12        253.96        245.15        93.46 o                         
   7   3  12        204.54        178.44       224.76 o                         
   8   3  12          0.55          0.00      1680.34 o                         
   9   3  12          3.94         61.82       339.92 o                         
   0   4  12        325.36        441.21        67.69 o                         
   1   4  12          5.46          0.00      1676.59 o                         
   2   4  12       1597.53       1400.77       125.27 o                         
   3   4  12       3521.70       2993.20       228.19 o                         
   4   4  12        351.68        160.01       167.51 o                         
   5   4  12        481.10        476.44        89.55 o                         
   6   4  12        891.56        961.36       109.61 o                         
   7   4  12          0.76          0.00      1678.06 o                         
   8   4  12         65.20        133.42       246.78 o                         
   9   4  12         28.42          0.00      1678.71 o                         
   1   5  12       3834.55       4370.98       235.69 o                         
   2   5  12        117.77         87.75       136.36 o                         
   3   5  12        558.37        400.27        85.96 o                         
   4   5  12       2664.62       2765.50       228.35 o                         
   5   5  12        363.29        103.74       264.56 o                         
   6   5  12        200.72          0.00      1675.29 o                         
   7   5  12        228.65         14.68       647.87 o                         
   8   5  12        101.69         43.88       426.53 o                         
   9   5  12        141.75        150.71       273.04 o                         
   0   6  12        121.91        153.16        75.19 o                         
   1   6  12        951.98        949.29        84.82 o                         
   2   6  12        164.98        161.48       167.68 o                         
   3   6  12        734.83        917.00        96.40 o                         
   4   6  12        229.69          0.00      1670.07 o                         
   5   6  12       1348.01       1238.16       114.67 o                         
   6   6  12       1705.62       1529.79       137.17 o                         
   7   6  12        417.66        469.10       110.26 o                         
   8   6  12        126.83        208.13       115.15 o                         
   1   7  12        729.71        686.52        97.21 o                         
   2   7  12        603.19        673.47        89.55 o                         
   3   7  12        625.88        725.34       102.27 o                         
   4   7  12        305.29        340.24        86.12 o                         
   5   7  12       2904.88       2937.42       275.98 o                         
   6   7  12          6.33         81.23       209.59 o                         
   7   7  12       1927.51       1924.68       160.66 o                         
   8   7  12        156.69          0.00      1665.17 o                         
   0   8  12      14567.85      14342.77       462.58 o                         
   1   8  12        377.93        437.29        85.63 o                         
   2   8  12        176.69         60.51       193.28 o                         
   3   8  12       4359.47       4754.28       319.86 o                         
   4   8  12         16.42        120.86       164.74 o                         
   5   8  12        689.87        550.33       110.10 o                         
   6   8  12       1854.23       1635.81       137.83 o                         
   7   8  12        186.16        269.29       130.49 o                         
   8   8  12        255.77         97.87       217.26 o                         
   1   9  12       3207.46       3124.18       241.07 o                         
   2   9  12        135.29          2.77      1855.19 o                         
   3   9  12        646.98        562.89        96.40 o                         
   4   9  12       1619.97       1560.78       127.88 o                         
   5   9  12        111.28        133.42       192.63 o                         
   6   9  12        438.60         76.33       327.03 o                         
   7   9  12        756.31        814.56       132.61 o                         
   0  10  12        359.50        456.05        87.10 o                         
   1  10  12        277.30         88.24       224.76 o                         
   2  10  12        282.47        183.33       112.54 o                         
   3  10  12        507.93        428.49       118.25 o                         
   4  10  12         70.73         16.47       272.23 o                         
   5  10  12         88.84        167.02       224.76 o                         
   6  10  12        160.16          0.00      1652.94 o                         
   7  10  12         90.84        234.88       208.45 o                         
   1  11  12        985.44        928.09       112.22 o                         
   2  11  12        603.05        478.72       114.67 o                         
   3  11  12         51.60        221.50       183.66 o                         
   4  11  12       1025.65       1013.72       125.27 o                         
   5  11  12          7.23        251.35       197.20 o                         
   6  11  12       1224.46       1306.17       147.94 o                         
   0  12  12       3466.17       3149.46       298.81 o                         
   1  12  12        468.96        569.90       101.13 o                         
   2  12  12        112.18        132.44       215.96 o                         
   3  12  12       1684.73       1875.58       183.82 o                         
   4  12  12         27.93         35.72       419.84 o                         
   5  12  12        908.16       1047.32       141.25 o                         
   1  13  12       2009.03       1986.99       192.96 o                         
   2  13  12         25.75        215.47       186.43 o                         
   3  13  12        202.73          0.00      1653.76 o                         
   4  13  12        408.46        288.86       248.25 o                         
   5  13  12        517.43        603.01       132.28 o                         
   0  14  12        109.14         96.72       291.96 o                         
   1  14  12       1200.19       1231.79       134.73 o                         
   2  14  12        632.78        587.52       143.86 o                         
   3  14  12        810.60        855.01       143.37 o                         
   1  15  12        150.73         91.99       293.60 o                         
   1   1  13       1060.47       1189.06       101.13 o                         
   2   1  13       2404.36       2415.31       193.28 o                         
   3   1  13         17.81        117.44       141.58 o                         
   4   1  13       7042.98       7367.61       335.02 o                         
   5   1  13          0.27         31.15       272.06 o                         
   6   1  13          2.17         34.91       291.64 o                         
   7   1  13       1532.26       1762.88       165.72 o                         
   8   1  13        212.60          0.00      1686.87 o                         
   9   1  13          3.54        133.10       203.72 o                         
   0   2  13      23264.15      24255.20       501.40 o                         
   1   2  13        318.23        246.13        69.97 o                         
   2   2  13       2762.45       2594.89       200.30 o                         
   3   2  13       6826.58       6670.81       298.49 o                         
   4   2  13        148.43        106.18       159.52 o                         
   5   2  13        360.42        344.48        95.74 o                         
   6   2  13       2324.41       2350.88       223.95 o                         
   7   2  13        408.12          0.00      1684.75 o                         
   8   2  13       3229.92       2951.94       222.48 o                         
   9   2  13         27.43          0.00      1683.12 o                         
   1   3  13        574.77        588.33        80.09 o                         
   2   3  13       7657.55       7640.49       304.20 o                         
   3   3  13       2374.48       2183.86       195.89 o                         
   4   3  13      15978.32      16486.02       477.42 o                         
   5   3  13         86.99        177.63       159.85 o                         
   6   3  13        118.18          0.00      1681.48 o                         
   7   3  13          0.23          0.00      1681.48 o                         
   8   3  13       1539.72       1377.29       156.26 o                         
   9   3  13         52.33        148.27       166.86 o                         
   0   4  13       5153.36       5671.60       281.04 o                         
   1   4  13        365.02        297.35        77.97 o                         
   2   4  13       1252.32       1517.89       123.64 o                         
   3   4  13        350.91        189.37       164.09 o                         
   4   4  13       1742.57       1665.34       139.78 o                         
   5   4  13        455.74        496.83        97.38 o                         
   6   4  13       2871.15       3078.51       293.11 o                         
   7   4  13         19.04          0.00      1679.53 o                         
   8   4  13       2072.69       2179.29       207.47 o                         
   9   4  13        381.66        258.04       143.54 o                         
   1   5  13        154.21          0.00      1675.61 o                         
   2   5  13       3239.83       3461.00       244.99 o                         
   3   5  13        374.37        387.71        79.43 o                         
   4   5  13       3739.57       3697.50       268.64 o                         
   5   5  13        506.54        485.41       102.27 o                         
   6   5  13          1.88         87.92       220.69 o                         
   7   5  13        426.23        601.71       117.76 o                         
   8   5  13       1421.73       1328.35       140.76 o                         
   0   6  13        532.70        520.81        89.38 o                         
   1   6  13        270.17        346.28        76.82 o                         
   2   6  13        213.17        101.13       140.27 o                         
   3   6  13        420.13        183.17       202.09 o                         
   4   6  13         35.82         92.32       107.81 o                         
   5   6  13          5.31          0.00      1672.68 o                         
   6   6  13        271.45        182.03       100.31 o                         
   7   6  13          9.63          0.00      1672.68 o                         
   8   6  13         33.97        245.32       213.84 o                         
   1   7  13        104.42         56.44       194.43 o                         
   2   7  13          4.68         75.52       170.12 o                         
   3   7  13         26.17          0.00      1667.78 o                         
   4   7  13        233.95        206.66       163.27 o                         
   5   7  13         18.03         12.89       480.68 o                         
   6   7  13         31.32        114.50       217.26 o                         
   7   7  13         78.12          0.00      1668.27 o                         
   8   7  13         26.42        137.34       303.22 o                         
   0   8  13      12571.16      13239.34       454.26 o                         
   1   8  13         19.70         17.62       379.88 o                         
   2   8  13       1209.58       1349.40       134.89 o                         
   3   8  13         18.09         40.94       230.31 o                         
   4   8  13        281.30        273.86       112.06 o                         
   5   8  13          1.86          0.00      1662.07 o                         
   6   8  13       2052.65       2267.37       202.25 o                         
   7   8  13         90.55        156.58       216.61 o                         
   8   8  13       1880.66       1888.31       170.12 o                         
   1   9  13       1646.98       1814.25       152.18 o                         
   2   9  13       4247.73       4190.42       305.83 o                         
   3   9  13         42.73          0.00      1656.69 o                         
   4   9  13      10105.87       9570.71       450.99 o                         
   5   9  13         41.64        181.38       216.12 o                         
   6   9  13         30.70          0.00      1656.04 o                         
   7   9  13        398.92        365.69       138.64 o                         
   0  10  13      21991.36      21930.58       618.67 o                         
   1  10  13        130.26        155.77        96.89 o                         
   2  10  13       3012.01       3013.59       273.70 o                         
   3  10  13        172.17        244.99       101.62 o                         
   4  10  13       1255.99        854.36       138.15 o                         
   5  10  13        405.65         22.51       750.46 o                         
   6  10  13       8581.99       7933.76       455.24 o                         
   7  10  13         84.53          0.00      1653.27 o                         
   1  11  13          3.17          0.00      1653.76 o                         
   2  11  13       4517.27       4589.38       325.08 o                         
   3  11  13        133.29         36.21       359.00 o                         
   4  11  13       4115.46       3894.54       320.83 o                         
   5  11  13         78.54          0.00      1652.45 o                         
   6  11  13        634.20        622.75       138.81 o                         
   0  12  13       1991.08       1816.54       162.95 o                         
   1  12  13        177.06        188.88       208.13 o                         
   2  12  13       2446.00       2309.94       191.33 o                         
   3  12  13        178.10        246.29       237.49 o                         
   4  12  13        436.47        287.40       227.21 o                         
   5  12  13          4.02         42.25       504.00 o                         
   1  13  13          9.41          0.00      1653.76 o                         
   2  13  13        124.43        283.32       118.42 o                         
   3  13  13        447.52        406.63       126.57 o                         
   4  13  13        363.07        140.93       239.77 o                         
   0  14  13        361.55        208.45       180.56 o                         
   1  14  13        235.10        187.74       127.88 o                         
   2  14  13         26.42         16.80       409.73 o                         
   3  14  13         78.76        248.74       243.85 o                         
   0   0  14        703.12        650.64        84.33 o                         
   1   0  14        391.56        462.58        73.40 o                         
   2   0  14       1715.34       1870.04       130.16 o                         
   3   0  14       1979.11       2350.72       191.00 o                         
   4   0  14       2724.67       2573.85       225.58 o                         
   5   0  14        203.84        140.93       158.05 o                         
   6   0  14       2486.52       2896.97       262.12 o                         
   7   0  14        568.91        708.87       120.70 o                         
   8   0  14        377.61        499.76       130.65 o                         
   9   0  14       1095.10        801.84       148.27 o                         
   1   1  14       2371.00       2299.99       205.19 o                         
   2   1  14       4062.23       3952.44       246.29 o                         
   3   1  14         73.22        159.85       148.92 o                         
   4   1  14       8087.82       8653.55       362.75 o                         
   5   1  14        431.72        380.53        91.34 o                         
   6   1  14          1.00          0.00      1687.52 o                         
   7   1  14       1808.21       1607.43       141.25 o                         
   8   1  14        764.04        625.52       129.18 o                         
   9   1  14        131.57        378.74       121.84 o                         
   0   2  14       6198.21       6767.53       293.60 o                         
   1   2  14       1428.50       1440.41       124.13 o                         
   2   2  14        146.25         31.64       256.08 o                         
   3   2  14         59.07          0.00      1687.68 o                         
   4   2  14         39.25          0.00      1686.87 o                         
   5   2  14         28.90          0.00      1686.05 o                         
   6   2  14         28.76          0.00      1685.40 o                         
   7   2  14          3.70          0.00      1684.58 o                         
   8   2  14        557.32        226.72       260.48 o                         
   9   2  14        145.29        275.98       121.35 o                         
   1   3  14        214.52        101.13       163.11 o                         
   2   3  14          8.95         67.36        87.26 o                         
   3   3  14          7.56          0.00      1684.58 o                         
   4   3  14       3588.36       3869.91       254.12 o                         
   5   3  14        311.79        467.47        94.77 o                         
   6   3  14         23.02         78.46       100.15 o                         
   7   3  14         88.62          0.00      1682.14 o                         
   8   3  14          0.32          0.00      1682.14 o                         
   9   3  14         16.30        222.81       219.71 o                         
   0   4  14       1129.80       1110.77        97.70 o                         
   1   4  14          3.44          0.00      1680.18 o                         
   2   4  14        414.78        383.79        89.71 o                         
   3   4  14       4226.17       4231.19       259.67 o                         
   4   4  14         37.88        112.71       190.67 o                         
   5   4  14         25.96          0.00      1680.34 o                         
   6   4  14         86.13        190.84        91.50 o                         
   7   4  14         48.68        160.50        99.01 o                         
   8   4  14         21.80        146.31       252.33 o                         
   1   5  14         19.12          0.00      1677.41 o                         
   2   5  14       1716.67       1520.50       123.80 o                         
   3   5  14        147.72        125.92        87.75 o                         
   4   5  14       3924.59       3877.41       285.60 o                         
   5   5  14       2527.56       2622.62       192.14 o                         
   6   5  14        354.68        212.69       235.85 o                         
   7   5  14        697.00        707.07       129.67 o                         
   8   5  14         14.17        168.65       208.45 o                         
   0   6  14      11556.49      13047.20       433.54 o                         
   1   6  14       2136.21       2293.14       191.98 o                         
   2   6  14        425.44        403.69        88.24 o                         
   3   6  14       4455.07       4744.50       291.80 o                         
   4   6  14        218.84        202.74        98.19 o                         
   5   6  14        288.28        389.01       100.96 o                         
   6   6  14         54.76         96.40       226.23 o                         
   7   6  14          1.29        145.66       134.40 o                         
   8   6  14        784.84        919.44       138.81 o                         
   1   7  14       3011.29       3579.58       248.58 o                         
   2   7  14        535.70        673.47        85.14 o                         
   3   7  14       1448.70       1352.82       125.92 o                         
   4   7  14       2424.32       2766.64       259.34 o                         
   5   7  14        936.91       1008.50       117.44 o                         
   6   7  14        140.60        169.96       117.60 o                         
   7   7  14         70.68        198.83       247.60 o                         
   8   7  14        277.28        206.98       192.47 o                         
   0   8  14        142.63         56.92       239.44 o                         
   1   8  14          8.99          0.00      1665.50 o                         
   2   8  14       3037.68       3008.37       260.48 o                         
   3   8  14       2183.93       2171.79       170.45 o                         
   4   8  14        639.37        751.93        96.89 o                         
   5   8  14        810.92        904.27       113.69 o                         
   6   8  14       1071.55        989.58       140.60 o                         
   7   8  14         25.95         18.59       658.79 o                         
   1   9  14        245.38        192.79       208.62 o                         
   2   9  14       2880.30       2718.04       274.02 o                         
   3   9  14        493.06        208.94       215.63 o                         
   4   9  14        663.89        744.59       112.87 o                         
   5   9  14        555.35        658.31       115.32 o                         
   6   9  14        256.28        309.58       126.90 o                         
   7   9  14        185.26        201.93       244.66 o                         
   0  10  14        233.77        341.06        96.07 o                         
   1  10  14        349.36        416.91        90.69 o                         
   2  10  14         96.67          0.00      1653.76 o                         
   3  10  14        312.35        176.65       283.97 o                         
   4  10  14        135.63         85.14       231.94 o                         
   5  10  14          7.22         81.39       275.98 o                         
   6  10  14        265.48        233.90       136.20 o                         
   1  11  14         16.26         77.80       237.81 o                         
   2  11  14        408.10        426.53       114.18 o                         
   3  11  14        111.57        236.02       200.46 o                         
   4  11  14        205.04          0.00      1652.29 o                         
   5  11  14         60.70        194.43       231.94 o                         
   0  12  14        128.12        109.12       305.67 o                         
   1  12  14        161.32          0.00      1653.10 o                         
   2  12  14       1384.61       1338.63       143.37 o                         
   3  12  14         88.16         85.80       170.61 o                         
   4  12  14        223.97        160.82       145.98 o                         
   5  12  14        383.21        354.11       129.34 o                         
   1  13  14       1556.12       1420.35       150.88 o                         
   2  13  14        227.45          0.00      1652.61 o                         
   3  13  14          3.08        163.92       274.19 o                         
   0  14  14        262.55        208.29       268.31 o                         
   1  14  14        524.80        643.63       138.81 o                         
   2  14  14         45.56        203.56       202.91 o                         
   1   1  15       1245.41       1262.13       122.33 o                         
   2   1  15        685.10        605.30        92.16 o                         
   3   1  15         24.37        114.01        97.38 o                         
   4   1  15       4346.91       4774.67       288.05 o                         
   5   1  15       6071.67       5708.79       340.08 o                         
   6   1  15         23.15          0.00      1688.33 o                         
   7   1  15        783.37        741.82       128.04 o                         
   8   1  15         24.98         55.78       362.43 o                         
   0   2  15       9861.10      10233.26       368.79 o                         
   1   2  15       5835.84       4939.57       286.91 o                         
   2   2  15        824.73        817.50        91.67 o                         
   3   2  15       1797.72       1942.95       147.45 o                         
   4   2  15          7.60          0.00      1686.70 o                         
   5   2  15       5299.67       5329.89       322.47 o                         
   6   2  15        973.41       1009.48       123.47 o                         
   7   2  15         24.55         52.68       254.29 o                         
   8   2  15        140.59          0.00      1683.60 o                         
   1   3  15      22499.28      23684.64       546.41 o                         
   2   3  15       1552.72       1451.34       124.45 o                         
   3   3  15       1002.55       1024.81        96.72 o                         
   4   3  15        303.49        345.46        90.69 o                         
   5   3  15       5186.95       5054.89       325.89 o                         
   6   3  15        109.55         63.94       287.40 o                         
   7   3  15       5507.26       5175.10       390.64 o                         
   8   3  15        193.76        254.45       237.65 o                         
   0   4  15       9489.03       9779.65       376.62 o                         
   1   4  15       1790.26       1987.15       194.59 o                         
   2   4  15        995.72        943.09        98.03 o                         
   3   4  15      10048.73      10084.67       399.13 o                         
   4   4  15          2.41          0.00      1681.48 o                         
   5   4  15       3369.08       3319.91       304.36 o                         
   6   4  15        876.00        757.31       124.29 o                         
   7   4  15          3.72        159.52       227.86 o                         
   8   4  15        375.80        311.05       296.53 o                         
   1   5  15       7603.75       7567.25       345.95 o                         
   2   5  15        303.01        336.98        79.27 o                         
   3   5  15          1.53         54.32       191.82 o                         
   4   5  15       4236.01       4187.81       296.69 o                         
   5   5  15       2181.89       1995.96       171.92 o                         
   6   5  15         68.48          5.38      1735.80 o                         
   7   5  15       7325.60       7884.82       472.69 o                         
   8   5  15         62.54         98.35       263.26 o                         
   0   6  15       3251.38       3376.18       246.95 o                         
   1   6  15        611.54        373.52        99.17 o                         
   2   6  15         28.00         26.10       261.14 o                         
   3   6  15       1698.38       1535.83       127.71 o                         
   4   6  15         55.88        137.99       180.56 o                         
   5   6  15        405.94        488.84       100.64 o                         
   6   6  15        532.55        449.85       119.88 o                         
   7   6  15         36.32         36.70       531.08 o                         
   8   6  15        122.41        274.84       243.19 o                         
   1   7  15         19.79         38.00       241.56 o                         
   2   7  15          6.52        151.53       147.61 o                         
   3   7  15          6.84          0.00      1672.51 o                         
   4   7  15          1.20          0.00      1672.51 o                         
   5   7  15         15.85        204.86       199.97 o                         
   6   7  15          4.89        112.06       214.49 o                         
   7   7  15          4.17         53.50       306.48 o                         
   0   8  15        647.44        706.75        94.11 o                         
   1   8  15        477.79        540.05        99.01 o                         
   2   8  15        131.75          0.00      1668.11 o                         
   3   8  15       1663.09       1839.21       168.33 o                         
   4   8  15         21.30        140.27       179.58 o                         
   5   8  15        507.89        426.85       122.33 o                         
   6   8  15        213.41        205.35       231.61 o                         
   7   8  15         35.99        179.26       247.44 o                         
   1   9  15       2647.14       2240.29       205.03 o                         
   2   9  15        455.83        403.86       106.02 o                         
   3   9  15        132.48        238.63        93.30 o                         
   4   9  15         83.78        105.53       256.73 o                         
   5   9  15       2058.62       1981.44       193.12 o                         
   6   9  15         73.27          0.00      1661.42 o                         
   0  10  15         39.70        193.61       161.15 o                         
   1  10  15       2051.66       1829.10       181.70 o                         
   2  10  15         51.74        100.15       115.48 o                         
   3  10  15       4004.05       3907.10       327.03 o                         
   4  10  15         12.79         11.25       937.55 o                         
   5  10  15       1772.55       1719.49       169.31 o                         
   6  10  15        782.55        813.75       140.11 o                         
   1  11  15       1847.78       1931.04       178.93 o                         
   2  11  15         83.22        203.56       191.49 o                         
   3  11  15          9.77          0.00      1653.27 o                         
   4  11  15         30.32         40.61       385.91 o                         
   5  11  15        390.78        382.65       132.28 o                         
   0  12  15        285.99          0.00      1652.78 o                         
   1  12  15         71.70         15.82       712.62 o                         
   2  12  15         41.35        107.33       245.15 o                         
   3  12  15       2011.78       2117.31       210.74 o                         
   4  12  15         60.42        206.98       227.86 o                         
   1  13  15        447.87        184.31       300.93 o                         
   2  13  15        153.47        150.55       308.11 o                         
   3  13  15        124.25        189.70       170.29 o                         
   0   0  16        149.03        314.31        73.89 o                         
   1   0  16        830.73        734.31        96.56 o                         
   2   0  16       7810.04       7197.81       331.44 o                         
   3   0  16       2347.12       2424.12       219.22 o                         
   4   0  16        876.97       1046.34       108.96 o                         
   5   0  16         47.11         86.94       210.90 o                         
   6   0  16       1824.30       1509.08       140.44 o                         
   7   0  16        162.77        114.99       258.20 o                         
   8   0  16        105.14        349.87       119.40 o                         
   1   1  16        412.78        372.70        85.14 o                         
   2   1  16       4278.81       4278.33       278.43 o                         
   3   1  16        115.59          0.00      1688.33 o                         
   4   1  16       2506.62       2866.96       251.68 o                         
   5   1  16        362.53        548.70        98.35 o                         
   6   1  16        399.83        165.39       149.73 o                         
   7   1  16         73.34        251.51       116.62 o                         
   8   1  16        439.53        490.14       125.27 o                         
   0   2  16        463.31        506.45        88.57 o                         
   1   2  16          9.01          0.00      1687.36 o                         
   2   2  16        593.67        644.44        86.12 o                         
   3   2  16       2291.44       2278.30       228.84 o                         
   4   2  16        432.92        510.04        94.93 o                         
   5   2  16          5.86        154.63       182.03 o                         
   6   2  16        718.09        765.30       115.32 o                         
   7   2  16         22.04        200.46       223.95 o                         
   8   2  16        243.40        345.30       125.59 o                         
   1   3  16        200.06         72.91       215.96 o                         
   2   3  16          7.93         63.29       181.05 o                         
   3   3  16       1382.99       1349.23       126.41 o                         
   4   3  16       1600.98       1574.32       153.32 o                         
   5   3  16          0.51        153.49       154.79 o                         
   6   3  16        498.90        693.37       112.06 o                         
   7   3  16         51.86          0.00      1681.97 o                         
   8   3  16          0.59        223.95       196.38 o                         
   0   4  16        891.35        785.37        99.50 o                         
   1   4  16        418.58        168.98       183.82 o                         
   2   4  16        471.84        719.47        78.94 o                         
   3   4  16         95.58        133.75       187.41 o                         
   4   4  16          5.40         76.17       187.41 o                         
   5   4  16         73.00        106.67       167.68 o                         
   6   4  16        804.52       1031.33       113.52 o                         
   7   4  16        151.93        115.32       225.09 o                         
   8   4  16         12.40          0.00      1682.30 o                         
   1   5  16        233.33        263.42        85.80 o                         
   2   5  16       2212.72       2375.84       233.24 o                         
   3   5  16         85.38        196.55       155.93 o                         
   4   5  16        981.08        935.43       121.52 o                         
   5   5  16        989.58        935.59       124.29 o                         
   6   5  16        258.11        233.90       212.04 o                         
   7   5  16        208.36        139.46       137.66 o                         
   8   5  16        438.55        376.13       132.44 o                         
   0   6  16       6600.78       7094.24       356.23 o                         
   1   6  16          1.50          0.00      1678.55 o                         
   2   6  16        753.39        698.43       110.10 o                         
   3   6  16        264.85         38.66       344.65 o                         
   4   6  16        658.27        794.50       109.77 o                         
   5   6  16        104.55          0.00      1678.39 o                         
   6   6  16       4662.92       4458.73       362.59 o                         
   7   6  16        197.96        141.09       136.68 o                         
   1   7  16       1195.80       1164.76       117.27 o                         
   2   7  16       3624.30       3462.79       299.96 o                         
   3   7  16          1.37          0.00      1674.47 o                         
   4   7  16       2083.42       2033.31       188.55 o                         
   5   7  16         16.09         80.25       254.12 o                         
   6   7  16        351.89        475.62       121.03 o                         
   7   7  16        268.41        158.70       298.98 o                         
   0   8  16       3507.49       3473.07       279.89 o                         
   1   8  16         87.91        208.13       168.65 o                         
   2   8  16       1960.22       1799.74       166.53 o                         
   3   8  16       3128.07       3624.43       301.26 o                         
   4   8  16        213.73        131.79       265.87 o                         
   5   8  16         57.15          0.00      1670.07 o                         
   6   8  16       1370.86       1079.29       146.96 o                         
   1   9  16         72.75         89.55       229.66 o                         
   2   9  16        804.46        751.77       111.08 o                         
   3   9  16         42.38         16.31       776.07 o                         
   4   9  16        492.09        623.24       119.23 o                         
   5   9  16         48.59        176.81       212.86 o                         
   6   9  16        107.62         61.33       356.23 o                         
   0  10  16       1142.90       1156.44       124.94 o                         
   1  10  16        103.10          0.00      1658.81 o                         
   2  10  16        129.84          0.00      1658.81 o                         
   3  10  16        526.79        595.02       122.98 o                         
   4  10  16          0.18         77.31       306.32 o                         
   5  10  16         67.87          0.00      1658.49 o                         
   1  11  16         51.32        194.59       184.80 o                         
   2  11  16        110.25        123.31       286.91 o                         
   3  11  16        127.21        224.11       194.59 o                         
   4  11  16         65.96          0.00      1655.55 o                         
   0  12  16        127.11        124.94       299.63 o                         
   1  12  16        331.03        233.57       186.11 o                         
   2  12  16        506.94        533.36       124.78 o                         
   3  12  16        567.47        599.42       136.36 o                         
   1  13  16        569.14        600.57       143.05 o                         
   2  13  16        815.60        863.82       141.58 o                         
   1   1  17       1019.05        949.78       101.29 o                         
   2   1  17        140.13        100.47       224.93 o                         
   3   1  17        657.97        516.56        99.66 o                         
   4   1  17       4633.09       4455.96       323.93 o                         
   5   1  17         13.86          0.00      1689.80 o                         
   6   1  17         17.89         65.57       249.72 o                         
   7   1  17         10.15        259.34       204.05 o                         
   8   1  17        198.57         70.79       394.23 o                         
   0   2  17      10640.26      11620.82       428.98 o                         
   1   2  17        479.58        445.94        98.52 o                         
   2   2  17        367.43        344.81        94.11 o                         
   3   2  17       1297.67       1184.98       118.74 o                         
   4   2  17       1030.30       1112.07       112.22 o                         
   5   2  17        624.69        736.60       106.02 o                         
   6   2  17       2077.59       2236.38       182.03 o                         
   7   2  17          1.57         75.68       162.29 o                         
   8   2  17        537.57        516.73       132.44 o                         
   1   3  17       1249.01       1293.45       123.80 o                         
   2   3  17       8205.62       8199.95       375.80 o                         
   3   3  17        461.75        507.59        96.56 o                         
   4   3  17       6331.77       6714.03       367.97 o                         
   5   3  17        705.19        261.14       270.27 o                         
   6   3  17        861.45        701.86       136.36 o                         
   7   3  17       1089.55        831.20       153.00 o                         
   8   3  17        979.72        857.46       147.45 o                         
   0   4  17        288.86        284.30        85.80 o                         
   1   4  17         13.59          0.00      1682.79 o                         
   2   4  17       8404.88       8358.00       386.73 o                         
   3   4  17       2511.55       2578.09       251.51 o                         
   4   4  17        971.20        986.97       119.23 o                         
   5   4  17        509.64        577.57       115.64 o                         
   6   4  17       2828.90       2607.45       217.91 o                         
   7   4  17        437.45        415.44       142.56 o                         
   1   5  17        673.85        782.10        96.72 o                         
   2   5  17       5314.21       4618.09       317.41 o                         
   3   5  17         89.22        161.64        94.11 o                         
   4   5  17        398.36        343.67       112.87 o                         
   5   5  17         92.35          0.00      1682.30 o                         
   6   5  17        221.56        263.75       117.27 o                         
   7   5  17        213.57        221.66       236.67 o                         
   0   6  17         95.64        127.88       194.26 o                         
   1   6  17        163.07        192.96       177.95 o                         
   2   6  17          5.51          0.00      1680.18 o                         
   3   6  17         13.89          0.00      1680.34 o                         
   4   6  17         60.43          0.00      1680.18 o                         
   5   6  17          1.17        138.32       226.39 o                         
   6   6  17         35.06        196.38       166.70 o                         
   7   6  17          1.78          0.00      1679.53 o                         
   1   7  17        482.80        607.58       111.57 o                         
   2   7  17       1291.01       1443.67       136.85 o                         
   3   7  17        581.39        611.49       107.49 o                         
   4   7  17        178.36        189.21       208.29 o                         
   5   7  17          3.54        122.17       243.19 o                         
   6   7  17        902.06        765.79       141.90 o                         
   0   8  17         75.65          0.00      1672.35 o                         
   1   8  17         61.88        149.41       184.64 o                         
   2   8  17       2945.16       2830.58       289.84 o                         
   3   8  17        245.03        331.11       108.79 o                         
   4   8  17        453.20        276.96       241.73 o                         
   5   8  17        111.79        105.20       166.21 o                         
   6   8  17       1629.32       1678.22       164.58 o                         
   1   9  17        662.71        632.70       120.21 o                         
   2   9  17       1542.23       1604.50       140.27 o                         
   3   9  17          3.43        181.38       208.94 o                         
   4   9  17       1236.44       1317.10       142.88 o                         
   5   9  17        435.36        644.60       132.61 o                         
   0  10  17       3064.29       2855.70       217.42 o                         
   1  10  17        664.11        752.42       118.25 o                         
   2  10  17        557.23        556.85       117.11 o                         
   3  10  17        656.69        519.01       148.59 o                         
   4  10  17        605.03        543.48       130.49 o                         
   5  10  17        362.59        515.26       135.54 o                         
   1  11  17       1641.93       1609.88       153.65 o                         
   2  11  17        327.71        541.85       113.36 o                         
   3  11  17        164.03        197.20       235.37 o                         
   4  11  17       1420.88       1345.32       156.58 o                         
   0  12  17       1870.88       1664.03       159.52 o                         
   1  12  17        460.44        397.17       145.98 o                         
   2  12  17        628.18        216.77       328.34 o                         
   0   0  18       7064.17       7563.99       361.61 o                         
   1   0  18        259.21        128.53       128.20 o                         
   2   0  18        136.77        163.27        93.46 o                         
   3   0  18        606.23        618.34       110.75 o                         
   4   0  18         20.54          0.00      1690.29 o                         
   5   0  18       1305.95       1324.28       141.25 o                         
   6   0  18          9.73        191.98       103.41 o                         
   7   0  18        273.26        438.27       132.77 o                         
   1   1  18       5061.03       5425.80       313.17 o                         
   2   1  18        360.79        377.92        94.77 o                         
   3   1  18        273.41        293.76       101.94 o                         
   4   1  18        166.33        104.72       212.04 o                         
   5   1  18       1280.41        984.20       127.71 o                         
   6   1  18          0.37         68.18       155.61 o                         
   7   1  18       3315.12       3714.63       249.39 o                         
   0   2  18       1003.86       1069.99       113.03 o                         
   1   2  18       1822.15       1582.48       153.97 o                         
   2   2  18         11.79         37.84       258.36 o                         
   3   2  18        768.27        762.21       100.64 o                         
   4   2  18          1.40         76.50       272.72 o                         
   5   2  18       1969.30       2214.69       189.37 o                         
   6   2  18        656.05        526.68       116.95 o                         
   7   2  18         55.94         69.97       368.14 o                         
   1   3  18       2536.57       2870.38       251.51 o                         
   2   3  18        263.43        182.36       199.32 o                         
   3   3  18        269.24        210.90       104.55 o                         
   4   3  18        608.86        870.18       109.61 o                         
   5   3  18        341.96        185.45       158.22 o                         
   6   3  18          1.13          0.00      1681.97 o                         
   7   3  18        464.13        273.04       219.05 o                         
   0   4  18        106.31        113.69       121.52 o                         
   1   4  18        142.96          0.00      1682.79 o                         
   2   4  18         58.70          0.00      1681.97 o                         
   3   4  18         26.93        267.66        91.18 o                         
   4   4  18          2.08          0.00      1682.14 o                         
   5   4  18         31.30          0.00      1682.14 o                         
   6   4  18        230.66        402.23       117.76 o                         
   7   4  18          5.47          0.00      1682.14 o                         
   1   5  18       3427.88       3561.31       284.46 o                         
   2   5  18          2.82          0.00      1682.14 o                         
   3   5  18        100.85        207.15        95.09 o                         
   4   5  18        265.74        136.52       245.97 o                         
   5   5  18       1378.75       1206.84       134.56 o                         
   6   5  18         28.97          0.00      1682.30 o                         
   7   5  18        108.21        229.00       125.27 o                         
   0   6  18         54.05         21.04       405.81 o                         
   1   6  18        703.55        613.29       118.91 o                         
   2   6  18         27.97         74.05       113.36 o                         
   3   6  18       2928.23       2838.09       204.54 o                         
   4   6  18         97.81          0.00      1681.65 o                         
   5   6  18       2988.97       3257.76       306.32 o                         
   6   6  18         29.37         61.82       339.92 o                         
   1   7  18       3645.73       4063.19       319.37 o                         
   2   7  18          0.11         73.89       193.12 o                         
   3   7  18          3.42        165.39       222.64 o                         
   4   7  18         30.54        159.03       151.04 o                         
   5   7  18       1276.02       1290.19       151.20 o                         
   6   7  18        184.64         84.82       379.06 o                         
   0   8  18         21.61          1.63      3963.86 o                         
   1   8  18         39.02        125.59        91.18 o                         
   2   8  18        196.51        187.74       175.67 o                         
   3   8  18       4187.20       4021.93       344.32 o                         
   4   8  18        176.65         62.31       308.93 o                         
   5   8  18        104.66        198.01       235.53 o                         
   1   9  18         42.67         96.07       199.64 o                         
   2   9  18          4.10         53.34       268.15 o                         
   3   9  18         92.34          0.00      1668.93 o                         
   4   9  18        102.91         31.32       645.75 o                         
   5   9  18         25.50          0.00      1668.11 o                         
   0  10  18        184.51        336.98       118.09 o                         
   1  10  18        225.69         50.24       382.33 o                         
   2  10  18        250.24        145.66       188.06 o                         
   3  10  18        117.75          0.00      1663.38 o                         
   4  10  18         35.93        216.61       214.00 o                         
   1  11  18       1278.03       1260.99       142.56 o                         
   2  11  18          2.14          0.00      1658.32 o                         
   3  11  18         79.73          0.00      1658.49 o                         
   0  12  18       2636.63       2554.11       239.77 o                         
   1  12  18        149.17          0.00      1656.37 o                         
   1   1  19        762.08        758.78       112.54 o                         
   2   1  19         65.63        153.16       137.99 o                         
   3   1  19         50.84         79.60       201.77 o                         
   4   1  19       1980.04       2351.04       186.92 o                         
   5   1  19         44.84          0.00      1690.94 o                         
   6   1  19        214.37        154.14       271.74 o                         
   7   1  19          2.83          0.00      1689.31 o                         
   0   2  19       8310.58       8342.18       418.05 o                         
   1   2  19          8.37          0.00      1689.80 o                         
   2   2  19        128.33        146.96       162.29 o                         
   3   2  19         14.35          0.00      1688.33 o                         
   4   2  19        243.83        410.05       109.61 o                         
   5   2  19        958.71       1090.38       131.14 o                         
   6   2  19        818.04        864.31       145.66 o                         
   7   2  19        213.24         77.80       355.25 o                         
   1   3  19       3018.38       3398.69       273.21 o                         
   2   3  19        790.78        756.17       116.95 o                         
   3   3  19         34.23          0.00      1684.09 o                         
   4   3  19       4213.51       3672.55       309.58 o                         
   5   3  19        936.82        646.89       133.42 o                         
   6   3  19          7.27        131.79       244.50 o                         
   7   3  19       1757.72       2032.33       181.38 o                         
   0   4  19       3455.95       3843.00       300.61 o                         
   1   4  19        740.19        626.01       113.52 o                         
   2   4  19       2231.62       2228.39       185.62 o                         
   3   4  19       1939.56       2267.21       187.25 o                         
   4   4  19       1148.64       1103.59       128.86 o                         
   5   4  19        422.69        538.75       118.09 o                         
   6   4  19       1806.32       1505.33       153.16 o                         
   1   5  19       2271.98       2294.77       188.39 o                         
   2   5  19       2337.65       2290.86       184.15 o                         
   3   5  19        170.81         82.86       280.71 o                         
   4   5  19       1217.57       1353.47       142.23 o                         
   5   5  19        749.81        741.65       135.22 o                         
   6   5  19        656.19        759.60       131.79 o                         
   0   6  19        192.28         33.76       458.33 o                         
   1   6  19        234.07        135.54       192.96 o                         
   2   6  19        853.58        821.90       131.79 o                         
   3   6  19        358.58        454.91       112.87 o                         
   4   6  19          2.59          0.00      1681.81 o                         
   5   6  19        153.14          0.00      1681.32 o                         
   6   6  19        157.42        569.25       110.42 o                         
   1   7  19         11.01          0.00      1679.69 o                         
   2   7  19         81.18        300.45        89.55 o                         
   3   7  19          2.49          0.00      1679.36 o                         
   4   7  19        480.33        526.51       125.10 o                         
   5   7  19          2.11        307.46       105.37 o                         
   0   8  19       1301.55       1342.38       138.32 o                         
   1   8  19        172.35        284.46       114.50 o                         
   2   8  19        453.53        446.10       125.27 o                         
   3   8  19       1078.17       1140.45       145.33 o                         
   4   8  19        223.84        278.75       131.63 o                         
   5   8  19         81.15        239.28       125.92 o                         
   1   9  19       1260.47       1259.52       143.05 o                         
   2   9  19        823.45        642.32       141.74 o                         
   3   9  19          2.27        169.96       251.02 o                         
   4   9  19       2635.55       2469.95       245.48 o                         
   0  10  19       1357.43       1319.87       146.15 o                         
   1  10  19        414.53         31.15       644.77 o                         
   2  10  19        584.91        710.17       136.52 o                         
   3  10  19       1766.74       2307.17       208.29 o                         
   1  11  19        616.92        345.30       292.94 o                         
   2  11  19       1308.96       1149.42       153.97 o                         
   0   0  20       2739.72       2742.18       277.61 o                         
   1   0  20         56.89          0.00      1687.52 o                         
   2   0  20       3674.50       3884.92       281.36 o                         
   3   0  20       1307.90       1183.03       136.52 o                         
   4   0  20        571.99        558.48       118.25 o                         
   5   0  20        740.01       1001.81       123.15 o                         
   6   0  20       1924.78       1993.35       195.40 o                         
   1   1  20        290.34        367.16        97.05 o                         
   2   1  20       3458.85       3363.29       292.29 o                         
   3   1  20          0.24         15.82       439.74 o                         
   4   1  20       6537.80       6829.19       392.93 o                         
   5   1  20        370.11        164.58       271.74 o                         
   6   1  20         65.88         25.93       500.25 o                         
   0   2  20       2865.90       3108.52       214.32 o                         
   1   2  20        352.19        444.80        92.81 o                         
   2   2  20        380.42        237.49       119.88 o                         
   3   2  20        416.97        355.74       111.40 o                         
   4   2  20        562.97        544.46       121.03 o                         
   5   2  20        126.75         21.86       535.81 o                         
   6   2  20        279.90         57.09       454.91 o                         
   1   3  20         78.31          0.00      1686.05 o                         
   2   3  20         14.63          0.00      1685.24 o                         
   3   3  20        310.00        315.78       108.63 o                         
   4   3  20        833.58        927.11       113.20 o                         
   5   3  20          2.04          0.00      1683.28 o                         
   6   3  20        163.92         71.28       374.99 o                         
   0   4  20       1599.31       1764.67       169.31 o                         
   1   4  20         61.42          0.00      1682.30 o                         
   2   4  20          2.65         37.19       340.41 o                         
   3   4  20        403.84        544.46       110.26 o                         
   4   4  20          1.40          0.00      1681.97 o                         
   5   4  20         29.95         53.83       294.25 o                         
   6   4  20        338.14          0.00      1682.14 o                         
   1   5  20        332.14        165.72       130.81 o                         
   2   5  20        300.24        157.40       244.66 o                         
   3   5  20         57.21         37.84       377.60 o                         
   4   5  20       4776.23       4913.15       386.73 o                         
   5   5  20       1056.00        994.80       150.06 o                         
   6   5  20          6.77         96.07       183.82 o                         
   0   6  20       7215.88       6980.55       417.23 o                         
   1   6  20        996.80       1209.77       128.69 o                         
   2   6  20         37.11          0.00      1682.30 o                         
   3   6  20         17.81         11.58       949.94 o                         
   4   6  20        259.75         63.94       382.00 o                         
   5   6  20        253.60        313.66       118.25 o                         
   1   7  20       1575.86       1539.58       148.10 o                         
   2   7  20        535.26        549.84       119.23 o                         
   3   7  20         13.13          0.00      1680.02 o                         
   4   7  20        832.94        882.74       144.19 o                         
   5   7  20        388.37        222.32       261.63 o                         
   0   8  20        207.18        297.18       232.43 o                         
   1   8  20         21.05          0.00      1677.24 o                         
   2   8  20        386.15         90.20       315.61 o                         
   3   8  20       1632.09       1367.50       161.97 o                         
   4   8  20        385.56        386.24       131.95 o                         
   1   9  20        750.09        778.35       115.81 o                         
   2   9  20        997.89        698.10       159.36 o                         
   3   9  20         76.21        135.71       262.44 o                         
   0  10  20        521.55        561.09       130.65 o                         
   1  10  20         47.37          0.00      1667.95 o                         
   2  10  20        312.33        532.22       118.91 o                         
   1   1  21       1299.45       1215.65       135.38 o                         
   2   1  21         39.90         38.00       346.61 o                         
   3   1  21        392.49        561.09       105.86 o                         
   4   1  21        192.40        114.18       320.18 o                         
   5   1  21        844.79        863.99       135.38 o                         
   6   1  21         15.35          0.00      1689.15 o                         
   0   2  21         42.68          0.00      1691.43 o                         
   1   2  21       2026.07       1818.01       186.76 o                         
   2   2  21         67.59        163.43       186.27 o                         
   3   2  21        168.60         60.19       220.69 o                         
   4   2  21         67.39         21.53       530.75 o                         
   5   2  21       1977.19       1896.14       186.76 o                         
   6   2  21        280.65        314.80       132.44 o                         
   1   3  21       2847.36       2894.20       294.25 o                         
   2   3  21        207.50          0.00      1685.73 o                         
   3   3  21         37.12         41.43       155.44 o                         
   4   3  21        509.67        547.23       134.08 o                         
   5   3  21       2207.41       2131.34       217.42 o                         
   0   4  21         35.95          0.00      1683.12 o                         
   1   4  21        568.61        661.40       116.46 o                         
   2   4  21         14.80          0.00      1682.46 o                         
   3   4  21       2748.92       2954.06       227.05 o                         
   4   4  21         15.51          0.00      1682.63 o                         
   5   4  21        453.84          6.85      2230.34 o                         
   1   5  21       1054.47        963.81       134.24 o                         
   2   5  21        562.12        508.74       131.47 o                         
   3   5  21         10.17        134.56       216.44 o                         
   4   5  21        286.40        198.99       269.78 o                         
   5   5  21        254.33        278.59       226.39 o                         
   0   6  21          0.81          0.00      1682.14 o                         
   1   6  21        149.79         28.71       632.37 o                         
   2   6  21         45.56         61.98       307.95 o                         
   3   6  21       1283.38       1114.68       155.61 o                         
   4   6  21         24.16        119.88       142.39 o                         
   1   7  21         64.29          0.00      1680.99 o                         
   2   7  21        283.29        139.29       268.97 o                         
   3   7  21          0.44         82.70       245.32 o                         
   4   7  21        136.11        137.34       265.87 o                         
   0   8  21        720.09        764.98       129.67 o                         
   1   8  21         84.39        168.65       208.45 o                         
   2   8  21        163.86          0.00      1678.22 o                         
   3   8  21         28.81        151.85       275.82 o                         
   1   9  21       1749.28       1530.94       164.25 o                         
   2   9  21        133.51          0.00      1674.63 o                         
   0   0  22       2080.81       2096.11       188.23 o                         
   1   0  22       1488.02       1207.17       137.83 o                         
   2   0  22       2147.90       1997.10       172.41 o                         
   3   0  22        118.23         68.83       271.25 o                         
   4   0  22        541.44        495.85       123.96 o                         
   5   0  22         16.74          9.95      1250.39 o                         
   1   1  22        400.62        437.78       116.95 o                         
   2   1  22        929.23        945.70       133.26 o                         
   3   1  22        103.18        188.39       218.89 o                         
   4   1  22        224.29         92.48       204.05 o                         
   5   1  22        523.46        432.24       143.54 o                         
   0   2  22        461.81        231.45       250.70 o                         
   1   2  22        300.89        149.08       197.69 o                         
   2   2  22         15.55          0.00      1689.97 o                         
   3   2  22        104.86          0.00      1689.31 o                         
   4   2  22         87.26         69.48       295.39 o                         
   5   2  22        356.63        144.84       294.08 o                         
   1   3  22        835.00        855.18       137.17 o                         
   2   3  22        694.97        775.09       123.31 o                         
   3   3  22         27.39         92.16       309.09 o                         
   4   3  22        256.78        266.85       130.98 o                         
   5   3  22         33.09        234.39       118.91 o                         
   0   4  22        255.08          0.33     25596.11 o                         
   1   4  22         81.10        226.56       209.27 o                         
   2   4  22        414.70        240.42       268.64 o                         
   3   4  22         58.08        112.06       298.65 o                         
   4   4  22         70.23          0.00      1683.60 o                         
   1   5  22       1078.37       1015.51       154.30 o                         
   2   5  22        646.44        160.50       297.67 o                         
   3   5  22        261.88          0.00      1682.30 o                         
   4   5  22       1640.70       1383.97       163.11 o                         
   0   6  22        333.85        290.99       230.64 o                         
   1   6  22        402.06        279.89       254.94 o                         
   2   6  22        208.61          0.00      1682.14 o                         
   3   6  22       1764.78       1777.56       169.80 o                         
   4   6  22        410.49        421.96       145.49 o                         
   1   7  22       1614.42       1463.25       164.25 o                         
   2   7  22       1520.77       1597.48       161.15 o                         
   3   7  22         53.35        168.65       160.82 o                         
   0   8  22        150.07        106.51       298.16 o                         
   1   8  22        273.61        319.04       127.71 o                         
   2   8  22       2123.83       2364.58       228.35 o                         
   1   1  23        257.99          4.08      2614.30 o                         
   2   1  23        377.14        206.82       182.19 o                         
   3   1  23         57.79          0.00      1688.50 o                         
   4   1  23       1505.89       1660.93       168.00 o                         
   0   2  23       2741.12       2843.79       223.46 o                         
   1   2  23         23.94          0.00      1689.80 o                         
   2   2  23        624.42        507.27       127.39 o                         
   3   2  23        625.52        704.47       139.29 o                         
   4   2  23        631.91        533.04       132.44 o                         
   1   3  23         13.31         80.90       359.65 o                         
   2   3  23       4433.95       3968.92       386.73 o                         
   3   3  23         44.08          4.08      2156.13 o                         
   4   3  23       3052.60       2914.75       235.04 o                         
   0   4  23       1353.94       1304.21       152.34 o                         
   1   4  23        545.69        704.95       117.76 o                         
   2   4  23       4135.20       4562.96       373.19 o                         
   3   4  23          1.72          0.00      1684.26 o                         
   1   5  23          3.62        240.42       230.47 o                         
   2   5  23       2111.78       2451.85       198.83 o                         
   3   5  23        110.56        174.36       222.97 o                         
   0   6  23       1362.54       1386.91       150.39 o                         
   1   6  23         95.19        130.00       278.75 o                         
   2   6  23         94.72          0.00      1682.14 o                         
   1   7  23         95.42          0.00      1680.83 o                         
   0   0  24        325.29        298.65       149.90 o                         
   1   0  24        497.42        157.73       283.97 o                         
   2   0  24        924.91        986.81       135.87 o                         
   3   0  24       4378.86       5332.18       396.84 o                         
   1   1  24       2657.11       2731.90       209.92 o                         
   2   1  24        354.81        280.87       244.50 o                         
   3   1  24         26.23         32.46       542.66 o                         
   0   2  24        550.13        427.34       136.85 o                         
   1   2  24        460.51        138.97       201.28 o                         
   2   2  24         26.98          0.00      1687.68 o                         
   3   2  24       1647.13       1636.63       166.86 o                         
   1   3  24          6.81        118.42       196.38 o                         
   2   3  24        408.54        213.67       147.78 o                         
   3   3  24          3.63          0.00      1686.21 o                         
   0   4  24         78.29         84.49       133.75 o                         
   1   4  24          2.40          0.00      1684.91 o                         
   2   4  24        200.10         85.14       324.10 o                         
   1   5  24        400.30        490.96       143.70 o                         
   1   1  25        557.42        223.46       176.48 o                         
   0   2  25       1737.27       1182.21       178.60 o                         
   1   2  25         59.99        153.81       229.82 o                         
                                                                                
